# Supplementary material for: The genetic identity of neighboring plants in intraspecific mixtures modulates disease susceptibility of both wheat and rice
Source: PLoS Biol. 2023 Sep 12;21(9):e3002287. doi: 10.1371/journal.pbio.3002287 (PMC10497140; doi:10.1371/journal.pbio.3002287)
Supplement: S1 Data — The susceptibility data measured is given for each matrix. For each matrix are provided the Modalities (summarizes for R the modality), the Experiment (Laboratory internal reference), the focal plant on which symptoms are measured, the corresponding neighbor (plant cultivated with focal), the Species (rice or durum wheat), the Population (JAP rice, ACU rice, EPO wheat, and ELI wheat), the Pathogen used (M. oryzae for rice and P. triticina for wheat), the Lesion number (total lesion number), the Lesion/surface unit (lesion number/unit surface), the corresponding condition (Mix or pure), and, when available, the genetic distance between focal and neighbor. (XLSX) [file pbio.3002287.s004.xlsx]

## Sheet: Legend-read me
S1_data
Four matrices of pairs were evaluated for susceptibility to appropriate leaf fungal pathogens. The codes for plant genotypes is given as focal and neighbor. Each lane represents a replicate
Modalites	summarizes for R the modality
Experiment	Laboratory internal reference
focal	plant on which symptoms are measured
neighbor	plant cultivated with focal
Species	rice or durum wheat
Population	4 populations were evaluated (JAP rice, ACU rice, EPO wheat and ELI wheat)
Pathogen	Magnaporthe oryzae for rice and Puccinia triticina for wheat
Lesion number	total lesion number
Lesion/surface unit	lesion number/unit surface
condition	Mix or pure
Genetic distance between focal and neighbor	When available

## Sheet: ACU
Modalities	Experiment	focal	neighbor	lesion number	lesion number/surface unit	condition	Genetic distance between focal and neighbor	species	Population	Pathogen
15_15_1	XQ3	15	15	2.93e-05	0.223	pure	0	rice	Indica	M. oryzae
15_15_1	XQ3	15	15	2.6e-05	0.198	pure	0	rice	Indica	M. oryzae
15_15_1	XQ3	15	15	5.97e-05	0.453	pure	0	rice	Indica	M. oryzae
15_15_1	XQ3	15	15	0.000302286	2.29	pure	0	rice	Indica	M. oryzae
15_15_1	XQ3	15	15	3.68e-06	0.028	pure	0	rice	Indica	M. oryzae
15_15_1	XQ3	15	15	2.84e-05	0.215	pure	0	rice	Indica	M. oryzae
15_15_1	XQ3	15	15	1.01e-05	0.0766	pure	0	rice	Indica	M. oryzae
15_15_1	XQ3	15	15	0	0	pure	0	rice	Indica	M. oryzae
15_15_2	XQ3	15	15	0.000294624	2.24	pure	0	rice	Indica	M. oryzae
15_15_2	XQ3	15	15	0.00023597	1.79	pure	0	rice	Indica	M. oryzae
15_15_2	XQ3	15	15	0.000152685	1.16	pure	0	rice	Indica	M. oryzae
15_15_2	XQ3	15	15	0.000293704	2.23	pure	0	rice	Indica	M. oryzae
15_15_1	XQ3	15	15	0.000392224	2.98	pure	0	rice	Indica	M. oryzae
15_15_1	XQ3	15	15	0.000304954	2.32	pure	0	rice	Indica	M. oryzae
15_15_1	XQ3	15	15	0.000123767	0.94	pure	0	rice	Indica	M. oryzae
15_15_1	XQ3	15	15	0.000157874	1.2	pure	0	rice	Indica	M. oryzae
15_15_2	XQ3	15	15	2.12e-05	0.161	pure	0	rice	Indica	M. oryzae
15_15_2	XQ3	15	15	0.000153892	1.17	pure	0	rice	Indica	M. oryzae
15_15_2	XQ3	15	15	7.98e-06	0.0606	pure	0	rice	Indica	M. oryzae
15_15_2	XQ3	15	15	3.62e-05	0.275	pure	0	rice	Indica	M. oryzae
15_36_1	XQ3	15	36	0.000234988	1.78	mix	0.0698202959830867	rice	Indica	M. oryzae
15_36_1	XQ3	15	36	0.000335843	2.55	mix	0.0698202959830867	rice	Indica	M. oryzae
15_36_1	XQ3	15	36	0.000264044	2	mix	0.0698202959830867	rice	Indica	M. oryzae
15_36_1	XQ3	15	36	2.6e-05	0.197	mix	0.0698202959830867	rice	Indica	M. oryzae
15_36_2	XQ3	15	36	0.000210638	1.6	mix	0.0698202959830867	rice	Indica	M. oryzae
15_36_2	XQ3	15	36	0.000243585	1.85	mix	0.0698202959830867	rice	Indica	M. oryzae
15_36_2	XQ3	15	36	0.00018212	1.38	mix	0.0698202959830867	rice	Indica	M. oryzae
15_36_2	XQ3	15	36	7.07e-05	0.537	mix	0.0698202959830867	rice	Indica	M. oryzae
15_36_1	XQ3	15	36	0.000127398	0.967	mix	0.0698202959830867	rice	Indica	M. oryzae
15_36_1	XQ3	15	36	0.000130453	0.99	mix	0.0698202959830867	rice	Indica	M. oryzae
15_36_1	XQ3	15	36	0.000201637	1.53	mix	0.0698202959830867	rice	Indica	M. oryzae
15_36_1	XQ3	15	36	0.000120012	0.911	mix	0.0698202959830867	rice	Indica	M. oryzae
15_36_2	XQ3	15	36	0.000190967	1.45	mix	0.0698202959830867	rice	Indica	M. oryzae
15_36_2	XQ3	15	36	8.33e-05	0.633	mix	0.0698202959830867	rice	Indica	M. oryzae
15_36_2	XQ3	15	36	0.000135164	1.03	mix	0.0698202959830867	rice	Indica	M. oryzae
15_36_2	XQ3	15	36	3.61e-05	0.274	mix	0.0698202959830867	rice	Indica	M. oryzae
15_36_1	XQ3	15	36	3.04e-05	0.231	mix	0.0698202959830867	rice	Indica	M. oryzae
15_36_1	XQ3	15	36	6.64e-05	0.504	mix	0.0698202959830867	rice	Indica	M. oryzae
15_36_1	XQ3	15	36	6.63e-05	0.503	mix	0.0698202959830867	rice	Indica	M. oryzae
15_36_1	XQ3	15	36	6.42e-05	0.487	mix	0.0698202959830867	rice	Indica	M. oryzae
15_36_2	XQ3	15	36	0.000262249	1.99	mix	0.0698202959830867	rice	Indica	M. oryzae
15_36_2	XQ3	15	36	0.000325065	2.47	mix	0.0698202959830867	rice	Indica	M. oryzae
15_36_2	XQ3	15	36	0.000346755	2.63	mix	0.0698202959830867	rice	Indica	M. oryzae
15_36_2	XQ3	15	36	0.00015598	1.18	mix	0.0698202959830867	rice	Indica	M. oryzae
15_43_1	XQ3	15	43	9.46e-05	0.718	mix	0.0785940803382664	rice	Indica	M. oryzae
15_43_1	XQ3	15	43	9.4e-05	0.713	mix	0.0785940803382664	rice	Indica	M. oryzae
15_43_1	XQ3	15	43	0.000240926	1.83	mix	0.0785940803382664	rice	Indica	M. oryzae
15_43_1	XQ3	15	43	0.000296834	2.25	mix	0.0785940803382664	rice	Indica	M. oryzae
15_43_2	XQ3	15	43	0.00044794	3.4	mix	0.0785940803382664	rice	Indica	M. oryzae
15_43_2	XQ3	15	43	0.00031742	2.41	mix	0.0785940803382664	rice	Indica	M. oryzae
15_43_2	XQ3	15	43	0.000141058	1.07	mix	0.0785940803382664	rice	Indica	M. oryzae
15_43_2	XQ3	15	43	0.000398176	3.02	mix	0.0785940803382664	rice	Indica	M. oryzae
15_43_1	XQ3	15	43	3.58e-05	0.272	mix	0.0785940803382664	rice	Indica	M. oryzae
15_43_1	XQ3	15	43	0.000427723	3.25	mix	0.0785940803382664	rice	Indica	M. oryzae
15_43_1	XQ3	15	43	0.000146993	1.12	mix	0.0785940803382664	rice	Indica	M. oryzae
15_43_1	XQ3	15	43	0.000163102	1.24	mix	0.0785940803382664	rice	Indica	M. oryzae
15_43_2	XQ3	15	43	0.000752067	5.71	mix	0.0785940803382664	rice	Indica	M. oryzae
15_43_2	XQ3	15	43	0.000305909	2.32	mix	0.0785940803382664	rice	Indica	M. oryzae
15_43_2	XQ3	15	43	0.000109295	0.83	mix	0.0785940803382664	rice	Indica	M. oryzae
15_43_2	XQ3	15	43	8.27e-05	0.628	mix	0.0785940803382664	rice	Indica	M. oryzae
15_43_2	XQ3	15	43	0.000335251	2.55	mix	0.0785940803382664	rice	Indica	M. oryzae
15_43_2	XQ3	15	43	0.000241524	1.83	mix	0.0785940803382664	rice	Indica	M. oryzae
15_43_2	XQ3	15	43	6.67e-06	0.0506	mix	0.0785940803382664	rice	Indica	M. oryzae
15_45_1	XQ3	15	45	0.000288186	2.19	mix	0.0737579281183932	rice	Indica	M. oryzae
15_45_1	XQ3	15	45	0.000258253	1.96	mix	0.0737579281183932	rice	Indica	M. oryzae
15_45_1	XQ3	15	45	0.000245962	1.87	mix	0.0737579281183932	rice	Indica	M. oryzae
15_45_1	XQ3	15	45	0.000198541	1.51	mix	0.0737579281183932	rice	Indica	M. oryzae
15_45_2	XQ3	15	45	0.000137353	1.04	mix	0.0737579281183932	rice	Indica	M. oryzae
15_45_2	XQ3	15	45	0.000162336	1.23	mix	0.0737579281183932	rice	Indica	M. oryzae
15_45_2	XQ3	15	45	0.000335902	2.55	mix	0.0737579281183932	rice	Indica	M. oryzae
15_45_2	XQ3	15	45	0.000299839	2.28	mix	0.0737579281183932	rice	Indica	M. oryzae
15_45_1	XQ3	15	45	0.000106398	0.808	mix	0.0737579281183932	rice	Indica	M. oryzae
15_45_1	XQ3	15	45	0.000316128	2.4	mix	0.0737579281183932	rice	Indica	M. oryzae
15_45_1	XQ3	15	45	8.26e-05	0.627	mix	0.0737579281183932	rice	Indica	M. oryzae
15_45_2	XQ3	15	45	0.000244173	1.85	mix	0.0737579281183932	rice	Indica	M. oryzae
15_45_2	XQ3	15	45	0.000314486	2.39	mix	0.0737579281183932	rice	Indica	M. oryzae
15_45_2	XQ3	15	45	0.000118073	0.896	mix	0.0737579281183932	rice	Indica	M. oryzae
15_45_2	XQ3	15	45	0.000288287	2.19	mix	0.0737579281183932	rice	Indica	M. oryzae
15_45_1	XQ3	15	45	6.11e-05	0.464	mix	0.0737579281183932	rice	Indica	M. oryzae
15_45_1	XQ3	15	45	0.0001755	1.33	mix	0.0737579281183932	rice	Indica	M. oryzae
15_45_1	XQ3	15	45	0.000350944	2.66	mix	0.0737579281183932	rice	Indica	M. oryzae
15_45_2	XQ3	15	45	0.000190289	1.44	mix	0.0737579281183932	rice	Indica	M. oryzae
15_45_2	XQ3	15	45	0.000232269	1.76	mix	0.0737579281183932	rice	Indica	M. oryzae
15_45_2	XQ3	15	45	0.000398806	3.03	mix	0.0737579281183932	rice	Indica	M. oryzae
15_45_2	XQ3	15	45	0.000403341	3.06	mix	0.0737579281183932	rice	Indica	M. oryzae
15_49_1	XQ3	15	49	0.000145226	1.1	mix	0.0610729386892177	rice	Indica	M. oryzae
15_49_1	XQ3	15	49	0.00021821	1.66	mix	0.0610729386892177	rice	Indica	M. oryzae
15_49_1	XQ3	15	49	0.000204061	1.55	mix	0.0610729386892177	rice	Indica	M. oryzae
15_49_1	XQ3	15	49	0.000104952	0.797	mix	0.0610729386892177	rice	Indica	M. oryzae
15_49_2	XQ3	15	49	0.000195901	1.49	mix	0.0610729386892177	rice	Indica	M. oryzae
15_49_2	XQ3	15	49	5.38e-05	0.408	mix	0.0610729386892177	rice	Indica	M. oryzae
15_49_2	XQ3	15	49	0.000176403	1.34	mix	0.0610729386892177	rice	Indica	M. oryzae
15_49_2	XQ3	15	49	0.000162576	1.23	mix	0.0610729386892177	rice	Indica	M. oryzae
15_49_1	XQ3	15	49	3.69e-05	0.28	mix	0.0610729386892177	rice	Indica	M. oryzae
15_49_1	XQ3	15	49	0.000260695	1.98	mix	0.0610729386892177	rice	Indica	M. oryzae
15_49_1	XQ3	15	49	0.000305047	2.32	mix	0.0610729386892177	rice	Indica	M. oryzae
15_49_1	XQ3	15	49	0.000311524	2.36	mix	0.0610729386892177	rice	Indica	M. oryzae
15_49_2	XQ3	15	49	0.000111063	0.843	mix	0.0610729386892177	rice	Indica	M. oryzae
15_49_2	XQ3	15	49	9.26e-05	0.703	mix	0.0610729386892177	rice	Indica	M. oryzae
15_49_2	XQ3	15	49	0.000249371	1.89	mix	0.0610729386892177	rice	Indica	M. oryzae
15_49_1	XQ3	15	49	0.000124472	0.945	mix	0.0610729386892177	rice	Indica	M. oryzae
15_49_1	XQ3	15	49	0.00012726	0.966	mix	0.0610729386892177	rice	Indica	M. oryzae
15_49_1	XQ3	15	49	0.000202433	1.54	mix	0.0610729386892177	rice	Indica	M. oryzae
15_49_1	XQ3	15	49	8.65e-05	0.657	mix	0.0610729386892177	rice	Indica	M. oryzae
15_49_2	XQ3	15	49	0.000298311	2.26	mix	0.0610729386892177	rice	Indica	M. oryzae
15_49_2	XQ3	15	49	0.000252556	1.92	mix	0.0610729386892177	rice	Indica	M. oryzae
15_49_2	XQ3	15	49	0.000138344	1.05	mix	0.0610729386892177	rice	Indica	M. oryzae
15_49_2	XQ3	15	49	0.000255661	1.94	mix	0.0610729386892177	rice	Indica	M. oryzae
15_50_1	XQ3	15	50	0.000124096	0.942	mix	0.0778012684989429	rice	Indica	M. oryzae
15_50_1	XQ3	15	50	0.000425511	3.23	mix	0.0778012684989429	rice	Indica	M. oryzae
15_50_1	XQ3	15	50	0.000412552	3.13	mix	0.0778012684989429	rice	Indica	M. oryzae
15_50_1	XQ3	15	50	0.000548516	4.16	mix	0.0778012684989429	rice	Indica	M. oryzae
15_50_2	XQ3	15	50	0.000158617	1.2	mix	0.0778012684989429	rice	Indica	M. oryzae
15_50_2	XQ3	15	50	3.73e-05	0.283	mix	0.0778012684989429	rice	Indica	M. oryzae
15_50_2	XQ3	15	50	0.000136607	1.04	mix	0.0778012684989429	rice	Indica	M. oryzae
15_50_2	XQ3	15	50	0.000178373	1.35	mix	0.0778012684989429	rice	Indica	M. oryzae
15_50_1	XQ3	15	50	0.000148615	1.13	mix	0.0778012684989429	rice	Indica	M. oryzae
15_50_1	XQ3	15	50	0.000275615	2.09	mix	0.0778012684989429	rice	Indica	M. oryzae
15_50_1	XQ3	15	50	0.000346622	2.63	mix	0.0778012684989429	rice	Indica	M. oryzae
15_50_1	XQ3	15	50	0.000372926	2.83	mix	0.0778012684989429	rice	Indica	M. oryzae
15_50_2	XQ3	15	50	9.06e-05	0.688	mix	0.0778012684989429	rice	Indica	M. oryzae
15_50_2	XQ3	15	50	6.34e-05	0.482	mix	0.0778012684989429	rice	Indica	M. oryzae
15_50_2	XQ3	15	50	0.000296482	2.25	mix	0.0778012684989429	rice	Indica	M. oryzae
15_50_2	XQ3	15	50	0.000113253	0.86	mix	0.0778012684989429	rice	Indica	M. oryzae
15_50_1	XQ3	15	50	5.2e-05	0.395	mix	0.0778012684989429	rice	Indica	M. oryzae
15_50_1	XQ3	15	50	0.00012111	0.919	mix	0.0778012684989429	rice	Indica	M. oryzae
15_50_1	XQ3	15	50	0.000121462	0.922	mix	0.0778012684989429	rice	Indica	M. oryzae
15_50_1	XQ3	15	50	0.000205047	1.56	mix	0.0778012684989429	rice	Indica	M. oryzae
15_50_2	XQ3	15	50	2.67e-05	0.203	mix	0.0778012684989429	rice	Indica	M. oryzae
15_50_2	XQ3	15	50	0.000359112	2.73	mix	0.0778012684989429	rice	Indica	M. oryzae
15_50_2	XQ3	15	50	0.000177667	1.35	mix	0.0778012684989429	rice	Indica	M. oryzae
15_50_2	XQ3	15	50	0.000140531	1.07	mix	0.0778012684989429	rice	Indica	M. oryzae
15_69_1	XQ3	15	69	0.00014639	1.11	mix	0.0642441860465116	rice	Indica	M. oryzae
15_69_1	XQ3	15	69	0.000146672	1.11	mix	0.0642441860465116	rice	Indica	M. oryzae
15_69_1	XQ3	15	69	0.000190597	1.45	mix	0.0642441860465116	rice	Indica	M. oryzae
15_69_1	XQ3	15	69	0.000173794	1.32	mix	0.0642441860465116	rice	Indica	M. oryzae
15_69_2	XQ3	15	69	0.000219876	1.67	mix	0.0642441860465116	rice	Indica	M. oryzae
15_69_2	XQ3	15	69	0.000330278	2.51	mix	0.0642441860465116	rice	Indica	M. oryzae
15_69_2	XQ3	15	69	0.000189964	1.44	mix	0.0642441860465116	rice	Indica	M. oryzae
15_69_2	XQ3	15	69	0.000139814	1.06	mix	0.0642441860465116	rice	Indica	M. oryzae
15_69_1	XQ3	15	69	0.00011309	0.859	mix	0.0642441860465116	rice	Indica	M. oryzae
15_69_1	XQ3	15	69	0.000230139	1.75	mix	0.0642441860465116	rice	Indica	M. oryzae
15_69_2	XQ3	15	69	0.00032967	2.5	mix	0.0642441860465116	rice	Indica	M. oryzae
15_69_2	XQ3	15	69	0.000326551	2.48	mix	0.0642441860465116	rice	Indica	M. oryzae
15_69_2	XQ3	15	69	0.00014307	1.09	mix	0.0642441860465116	rice	Indica	M. oryzae
15_69_2	XQ3	15	69	0.000164166	1.25	mix	0.0642441860465116	rice	Indica	M. oryzae
15_69_1	XQ3	15	69	0.000158436	1.2	mix	0.0642441860465116	rice	Indica	M. oryzae
15_69_1	XQ3	15	69	0.000108269	0.822	mix	0.0642441860465116	rice	Indica	M. oryzae
15_69_1	XQ3	15	69	0.00011904	0.904	mix	0.0642441860465116	rice	Indica	M. oryzae
15_69_1	XQ3	15	69	0.000182482	1.39	mix	0.0642441860465116	rice	Indica	M. oryzae
15_69_2	XQ3	15	69	0.000309374	2.35	mix	0.0642441860465116	rice	Indica	M. oryzae
15_69_2	XQ3	15	69	0.00034956	2.65	mix	0.0642441860465116	rice	Indica	M. oryzae
15_69_2	XQ3	15	69	0.000112538	0.854	mix	0.0642441860465116	rice	Indica	M. oryzae
15_69_2	XQ3	15	69	0.000470221	3.57	mix	0.0642441860465116	rice	Indica	M. oryzae
15_70_1	XQ3	15	70	0.000109401	0.831	mix	0.0624207188160677	rice	Indica	M. oryzae
15_70_1	XQ3	15	70	0.000433798	3.29	mix	0.0624207188160677	rice	Indica	M. oryzae
15_70_1	XQ3	15	70	0.000309693	2.35	mix	0.0624207188160677	rice	Indica	M. oryzae
15_70_1	XQ3	15	70	0.00025324	1.92	mix	0.0624207188160677	rice	Indica	M. oryzae
15_70_2	XQ3	15	70	0.000161674	1.23	mix	0.0624207188160677	rice	Indica	M. oryzae
15_70_2	XQ3	15	70	0.000124915	0.948	mix	0.0624207188160677	rice	Indica	M. oryzae
15_70_2	XQ3	15	70	0.000192696	1.46	mix	0.0624207188160677	rice	Indica	M. oryzae
15_70_1	XQ3	15	70	0.000264254	2.01	mix	0.0624207188160677	rice	Indica	M. oryzae
15_70_1	XQ3	15	70	0.000201307	1.53	mix	0.0624207188160677	rice	Indica	M. oryzae
15_70_1	XQ3	15	70	0.00021864	1.66	mix	0.0624207188160677	rice	Indica	M. oryzae
15_70_1	XQ3	15	70	3.75e-05	0.284	mix	0.0624207188160677	rice	Indica	M. oryzae
15_70_2	XQ3	15	70	0.000336185	2.55	mix	0.0624207188160677	rice	Indica	M. oryzae
15_70_2	XQ3	15	70	0.000275023	2.09	mix	0.0624207188160677	rice	Indica	M. oryzae
15_70_2	XQ3	15	70	0.000375206	2.85	mix	0.0624207188160677	rice	Indica	M. oryzae
15_70_2	XQ3	15	70	7.37e-05	0.559	mix	0.0624207188160677	rice	Indica	M. oryzae
15_70_1	XQ3	15	70	0.000140755	1.07	mix	0.0624207188160677	rice	Indica	M. oryzae
15_70_1	XQ3	15	70	0.000310604	2.36	mix	0.0624207188160677	rice	Indica	M. oryzae
15_70_1	XQ3	15	70	0.000207834	1.58	mix	0.0624207188160677	rice	Indica	M. oryzae
15_70_1	XQ3	15	70	0.000109554	0.832	mix	0.0624207188160677	rice	Indica	M. oryzae
15_74_1	XQ3	15	74	0.000225198	1.71	mix	0.101717758985201	rice	Indica	M. oryzae
15_74_1	XQ3	15	74	0.000400145	3.04	mix	0.101717758985201	rice	Indica	M. oryzae
15_74_1	XQ3	15	74	0.000389257	2.96	mix	0.101717758985201	rice	Indica	M. oryzae
15_74_1	XQ3	15	74	0.000215653	1.64	mix	0.101717758985201	rice	Indica	M. oryzae
15_74_2	XQ3	15	74	0.000158526	1.2	mix	0.101717758985201	rice	Indica	M. oryzae
15_74_2	XQ3	15	74	0.000255018	1.94	mix	0.101717758985201	rice	Indica	M. oryzae
15_74_2	XQ3	15	74	0.000203438	1.54	mix	0.101717758985201	rice	Indica	M. oryzae
15_74_2	XQ3	15	74	8.29e-05	0.629	mix	0.101717758985201	rice	Indica	M. oryzae
15_74_1	XQ3	15	74	0.000438091	3.33	mix	0.101717758985201	rice	Indica	M. oryzae
15_74_1	XQ3	15	74	0.000505115	3.83	mix	0.101717758985201	rice	Indica	M. oryzae
15_74_1	XQ3	15	74	0.000361013	2.74	mix	0.101717758985201	rice	Indica	M. oryzae
15_74_1	XQ3	15	74	0.000390454	2.96	mix	0.101717758985201	rice	Indica	M. oryzae
15_74_2	XQ3	15	74	0.000117541	0.892	mix	0.101717758985201	rice	Indica	M. oryzae
15_74_2	XQ3	15	74	0.000181435	1.38	mix	0.101717758985201	rice	Indica	M. oryzae
15_74_2	XQ3	15	74	0.000111025	0.843	mix	0.101717758985201	rice	Indica	M. oryzae
15_74_2	XQ3	15	74	4.08e-05	0.31	mix	0.101717758985201	rice	Indica	M. oryzae
15_74_1	XQ3	15	74	0.000176395	1.34	mix	0.101717758985201	rice	Indica	M. oryzae
15_74_1	XQ3	15	74	0.000267981	2.03	mix	0.101717758985201	rice	Indica	M. oryzae
15_74_1	XQ3	15	74	4.91e-05	0.373	mix	0.101717758985201	rice	Indica	M. oryzae
15_74_1	XQ3	15	74	0.000199487	1.51	mix	0.101717758985201	rice	Indica	M. oryzae
15_74_2	XQ3	15	74	0.000196867	1.49	mix	0.101717758985201	rice	Indica	M. oryzae
15_74_2	XQ3	15	74	0.000345965	2.63	mix	0.101717758985201	rice	Indica	M. oryzae
15_74_2	XQ3	15	74	0.000140544	1.07	mix	0.101717758985201	rice	Indica	M. oryzae
15_74_2	XQ3	15	74	0.000422592	3.21	mix	0.101717758985201	rice	Indica	M. oryzae
15_87_1	XQ3	15	87	0.000103027	0.782	mix	0.106501057082452	rice	Indica	M. oryzae
15_87_1	XQ3	15	87	0.000191689	1.46	mix	0.106501057082452	rice	Indica	M. oryzae
15_87_1	XQ3	15	87	0.00020162	1.53	mix	0.106501057082452	rice	Indica	M. oryzae
15_87_2	XQ3	15	87	6.73e-05	0.511	mix	0.106501057082452	rice	Indica	M. oryzae
15_87_2	XQ3	15	87	0.000157754	1.2	mix	0.106501057082452	rice	Indica	M. oryzae
15_87_2	XQ3	15	87	3.09e-05	0.235	mix	0.106501057082452	rice	Indica	M. oryzae
15_87_2	XQ3	15	87	4.78e-06	0.0363	mix	0.106501057082452	rice	Indica	M. oryzae
15_87_1	XQ3	15	87	7.34e-05	0.557	mix	0.106501057082452	rice	Indica	M. oryzae
15_87_1	XQ3	15	87	0.000293633	2.23	mix	0.106501057082452	rice	Indica	M. oryzae
15_87_1	XQ3	15	87	0.000374887	2.85	mix	0.106501057082452	rice	Indica	M. oryzae
15_87_2	XQ3	15	87	0.000422957	3.21	mix	0.106501057082452	rice	Indica	M. oryzae
15_87_2	XQ3	15	87	0.000290655	2.21	mix	0.106501057082452	rice	Indica	M. oryzae
15_87_2	XQ3	15	87	0.000182227	1.38	mix	0.106501057082452	rice	Indica	M. oryzae
15_87_2	XQ3	15	87	0.000562348	4.27	mix	0.106501057082452	rice	Indica	M. oryzae
15_87_2	XQ3	15	87	0.000182168	1.38	mix	0.106501057082452	rice	Indica	M. oryzae
15_87_2	XQ3	15	87	0.000479361	3.64	mix	0.106501057082452	rice	Indica	M. oryzae
15_87_2	XQ3	15	87	0.000204348	1.55	mix	0.106501057082452	rice	Indica	M. oryzae
36_15_1	XQ3	36	15	0.000126239	0.583	mix	0.0698202959830867	rice	Indica	M. oryzae
36_15_1	XQ3	36	15	0.000118426	0.547	mix	0.0698202959830867	rice	Indica	M. oryzae
36_15_1	XQ3	36	15	8.19e-05	0.379	mix	0.0698202959830867	rice	Indica	M. oryzae
36_15_2	XQ3	36	15	0.000137528	0.636	mix	0.0698202959830867	rice	Indica	M. oryzae
36_15_2	XQ3	36	15	0.000220306	1.02	mix	0.0698202959830867	rice	Indica	M. oryzae
36_15_2	XQ3	36	15	0.000119369	0.552	mix	0.0698202959830867	rice	Indica	M. oryzae
36_15_2	XQ3	36	15	0.00020033	0.926	mix	0.0698202959830867	rice	Indica	M. oryzae
36_15_2	XQ3	36	15	9.26e-05	0.428	mix	0.0698202959830867	rice	Indica	M. oryzae
36_15_2	XQ3	36	15	0.000222017	1.03	mix	0.0698202959830867	rice	Indica	M. oryzae
36_15_2	XQ3	36	15	2.27e-05	0.105	mix	0.0698202959830867	rice	Indica	M. oryzae
36_15_2	XQ3	36	15	0.000315636	1.46	mix	0.0698202959830867	rice	Indica	M. oryzae
36_15_1	XQ3	36	15	0.000367141	1.7	mix	0.0698202959830867	rice	Indica	M. oryzae
36_15_1	XQ3	36	15	1.54e-05	0.0713	mix	0.0698202959830867	rice	Indica	M. oryzae
36_15_1	XQ3	36	15	0.000354999	1.64	mix	0.0698202959830867	rice	Indica	M. oryzae
36_15_1	XQ3	36	15	0.000159966	0.739	mix	0.0698202959830867	rice	Indica	M. oryzae
36_15_2	XQ3	36	15	4.98e-05	0.23	mix	0.0698202959830867	rice	Indica	M. oryzae
36_15_2	XQ3	36	15	0.000165384	0.764	mix	0.0698202959830867	rice	Indica	M. oryzae
36_15_2	XQ3	36	15	0.000124881	0.577	mix	0.0698202959830867	rice	Indica	M. oryzae
36_15_2	XQ3	36	15	0.00023712	1.1	mix	0.0698202959830867	rice	Indica	M. oryzae
36_36_1	XQ3	36	36	5.47e-05	0.253	pure	0	rice	Indica	M. oryzae
36_36_1	XQ3	36	36	0.000347927	1.61	pure	0	rice	Indica	M. oryzae
36_36_1	XQ3	36	36	0.000274184	1.27	pure	0	rice	Indica	M. oryzae
36_36_2	XQ3	36	36	0.000173795	0.803	pure	0	rice	Indica	M. oryzae
36_36_2	XQ3	36	36	0.000196722	0.909	pure	0	rice	Indica	M. oryzae
36_36_2	XQ3	36	36	0.000178375	0.824	pure	0	rice	Indica	M. oryzae
36_36_2	XQ3	36	36	0.00013317	0.616	pure	0	rice	Indica	M. oryzae
36_36_1	XQ3	36	36	0.000298388	1.38	pure	0	rice	Indica	M. oryzae
36_36_1	XQ3	36	36	0.000287067	1.33	pure	0	rice	Indica	M. oryzae
36_36_1	XQ3	36	36	0.000325413	1.5	pure	0	rice	Indica	M. oryzae
36_36_1	XQ3	36	36	4.99e-05	0.23	pure	0	rice	Indica	M. oryzae
36_36_2	XQ3	36	36	8.25e-05	0.381	pure	0	rice	Indica	M. oryzae
36_36_2	XQ3	36	36	7.11e-05	0.329	pure	0	rice	Indica	M. oryzae
36_36_2	XQ3	36	36	0.000145264	0.671	pure	0	rice	Indica	M. oryzae
36_36_2	XQ3	36	36	0.000578714	2.67	pure	0	rice	Indica	M. oryzae
36_36_2	XQ3	36	36	0.000226444	1.05	pure	0	rice	Indica	M. oryzae
36_36_2	XQ3	36	36	0.000254354	1.18	pure	0	rice	Indica	M. oryzae
36_43_1	XQ3	36	43	7.88e-05	0.364	mix	0.0713002114164905	rice	Indica	M. oryzae
36_43_1	XQ3	36	43	5.34e-05	0.247	mix	0.0713002114164905	rice	Indica	M. oryzae
36_43_1	XQ3	36	43	2.01e-05	0.0927	mix	0.0713002114164905	rice	Indica	M. oryzae
36_43_1	XQ3	36	43	0.000165485	0.765	mix	0.0713002114164905	rice	Indica	M. oryzae
36_43_2	XQ3	36	43	0.000376438	1.74	mix	0.0713002114164905	rice	Indica	M. oryzae
36_43_2	XQ3	36	43	0.00059812	2.76	mix	0.0713002114164905	rice	Indica	M. oryzae
36_43_2	XQ3	36	43	0.000262642	1.21	mix	0.0713002114164905	rice	Indica	M. oryzae
36_43_2	XQ3	36	43	0.000306512	1.42	mix	0.0713002114164905	rice	Indica	M. oryzae
36_43_1	XQ3	36	43	0.00017549	0.811	mix	0.0713002114164905	rice	Indica	M. oryzae
36_43_1	XQ3	36	43	0.000144359	0.667	mix	0.0713002114164905	rice	Indica	M. oryzae
36_43_1	XQ3	36	43	1.03e-05	0.0475	mix	0.0713002114164905	rice	Indica	M. oryzae
36_43_1	XQ3	36	43	4.76e-05	0.22	mix	0.0713002114164905	rice	Indica	M. oryzae
36_43_1	XQ3	36	43	0.000107861	0.499	mix	0.0713002114164905	rice	Indica	M. oryzae
36_43_1	XQ3	36	43	0.000198319	0.917	mix	0.0713002114164905	rice	Indica	M. oryzae
36_43_1	XQ3	36	43	0.000283332	1.31	mix	0.0713002114164905	rice	Indica	M. oryzae
36_43_1	XQ3	36	43	0.00022518	1.04	mix	0.0713002114164905	rice	Indica	M. oryzae
36_45_1	XQ3	36	45	0.000194807	0.9	mix	0.0815803382663848	rice	Indica	M. oryzae
36_45_1	XQ3	36	45	0.000468518	2.17	mix	0.0815803382663848	rice	Indica	M. oryzae
36_45_1	XQ3	36	45	0.000387124	1.79	mix	0.0815803382663848	rice	Indica	M. oryzae
36_45_1	XQ3	36	45	0.000230072	1.06	mix	0.0815803382663848	rice	Indica	M. oryzae
36_45_2	XQ3	36	45	0.000256007	1.18	mix	0.0815803382663848	rice	Indica	M. oryzae
36_45_2	XQ3	36	45	0.000387785	1.79	mix	0.0815803382663848	rice	Indica	M. oryzae
36_45_2	XQ3	36	45	0.000228655	1.06	mix	0.0815803382663848	rice	Indica	M. oryzae
36_45_2	XQ3	36	45	0.000332845	1.54	mix	0.0815803382663848	rice	Indica	M. oryzae
36_45_1	XQ3	36	45	5.51e-05	0.255	mix	0.0815803382663848	rice	Indica	M. oryzae
36_45_1	XQ3	36	45	8.42e-05	0.389	mix	0.0815803382663848	rice	Indica	M. oryzae
36_45_1	XQ3	36	45	0.000183722	0.849	mix	0.0815803382663848	rice	Indica	M. oryzae
36_45_2	XQ3	36	45	0.000337987	1.56	mix	0.0815803382663848	rice	Indica	M. oryzae
36_45_2	XQ3	36	45	8.44e-05	0.39	mix	0.0815803382663848	rice	Indica	M. oryzae
36_45_2	XQ3	36	45	0.000357959	1.65	mix	0.0815803382663848	rice	Indica	M. oryzae
36_45_2	XQ3	36	45	7.54e-05	0.348	mix	0.0815803382663848	rice	Indica	M. oryzae
36_45_2(2)	XQ3	36	45	4.71e-05	0.218	mix	0.0815803382663848	rice	Indica	M. oryzae
36_45_2(2)	XQ3	36	45	5.2e-05	0.24	mix	0.0815803382663848	rice	Indica	M. oryzae
36_45_2(2)	XQ3	36	45	2.79e-05	0.129	mix	0.0815803382663848	rice	Indica	M. oryzae
36_45_2(2)	XQ3	36	45	8.81e-05	0.407	mix	0.0815803382663848	rice	Indica	M. oryzae
36_45_2	XQ3	36	45	0.000198665	0.918	mix	0.0815803382663848	rice	Indica	M. oryzae
36_45_2	XQ3	36	45	0.00011458	0.53	mix	0.0815803382663848	rice	Indica	M. oryzae
36_45_2	XQ3	36	45	0.000374862	1.73	mix	0.0815803382663848	rice	Indica	M. oryzae
36_45_2	XQ3	36	45	7.77e-05	0.359	mix	0.0815803382663848	rice	Indica	M. oryzae
36_49_1	XQ3	36	49	0.000183582	0.849	mix	0.0724365750528542	rice	Indica	M. oryzae
36_49_1	XQ3	36	49	0.000384023	1.78	mix	0.0724365750528542	rice	Indica	M. oryzae
36_49_1	XQ3	36	49	0.000409077	1.89	mix	0.0724365750528542	rice	Indica	M. oryzae
36_49_1	XQ3	36	49	0.000406282	1.88	mix	0.0724365750528542	rice	Indica	M. oryzae
36_49_2	XQ3	36	49	0.000264294	1.22	mix	0.0724365750528542	rice	Indica	M. oryzae
36_49_2	XQ3	36	49	0.00017371	0.803	mix	0.0724365750528542	rice	Indica	M. oryzae
36_49_2	XQ3	36	49	0.000337367	1.56	mix	0.0724365750528542	rice	Indica	M. oryzae
36_49_2	XQ3	36	49	0.000353327	1.63	mix	0.0724365750528542	rice	Indica	M. oryzae
36_49_1	XQ3	36	49	4.25e-05	0.197	mix	0.0724365750528542	rice	Indica	M. oryzae
36_49_1	XQ3	36	49	0.000443476	2.05	mix	0.0724365750528542	rice	Indica	M. oryzae
36_49_1	XQ3	36	49	0.000284906	1.32	mix	0.0724365750528542	rice	Indica	M. oryzae
36_49_1	XQ3	36	49	0.000311461	1.44	mix	0.0724365750528542	rice	Indica	M. oryzae
36_49_2	XQ3	36	49	0.000253484	1.17	mix	0.0724365750528542	rice	Indica	M. oryzae
36_49_2	XQ3	36	49	0.000270668	1.25	mix	0.0724365750528542	rice	Indica	M. oryzae
36_49_2	XQ3	36	49	0.000207258	0.958	mix	0.0724365750528542	rice	Indica	M. oryzae
36_49_1	XQ3	36	49	0.000221949	1.03	mix	0.0724365750528542	rice	Indica	M. oryzae
36_49_1	XQ3	36	49	0.000426115	1.97	mix	0.0724365750528542	rice	Indica	M. oryzae
36_49_1	XQ3	36	49	0.000304132	1.41	mix	0.0724365750528542	rice	Indica	M. oryzae
36_49_1	XQ3	36	49	0.000112716	0.521	mix	0.0724365750528542	rice	Indica	M. oryzae
36_49_2	XQ3	36	49	0.000317031	1.47	mix	0.0724365750528542	rice	Indica	M. oryzae
36_49_2	XQ3	36	49	0.000351855	1.63	mix	0.0724365750528542	rice	Indica	M. oryzae
36_49_2	XQ3	36	49	0.000268447	1.24	mix	0.0724365750528542	rice	Indica	M. oryzae
36_49_2	XQ3	36	49	0.000328343	1.52	mix	0.0724365750528542	rice	Indica	M. oryzae
36_50_1	XQ3	36	50	0.000189995	0.878	mix	0.0670718816067654	rice	Indica	M. oryzae
36_50_1	XQ3	36	50	0.000247669	1.14	mix	0.0670718816067654	rice	Indica	M. oryzae
36_50_1	XQ3	36	50	0.000226656	1.05	mix	0.0670718816067654	rice	Indica	M. oryzae
36_15_1	XQ3	36	50	0.000121926	0.564	mix	0.0670718816067654	rice	Indica	M. oryzae
36_50_1	XQ3	36	50	3.57e-05	0.165	mix	0.0670718816067654	rice	Indica	M. oryzae
36_50_1	XQ3	36	50	0.000338757	1.57	mix	0.0670718816067654	rice	Indica	M. oryzae
36_50_1	XQ3	36	50	3.3e-05	0.153	mix	0.0670718816067654	rice	Indica	M. oryzae
36_50_1	XQ3	36	50	7.32e-05	0.338	mix	0.0670718816067654	rice	Indica	M. oryzae
36_50_2	XQ3	36	50	0.000300907	1.39	mix	0.0670718816067654	rice	Indica	M. oryzae
36_50_2	XQ3	36	50	0.00030542	1.41	mix	0.0670718816067654	rice	Indica	M. oryzae
36_50_2	XQ3	36	50	0.00010049	0.464	mix	0.0670718816067654	rice	Indica	M. oryzae
36_50_1	XQ3	36	50	0.000347458	1.61	mix	0.0670718816067654	rice	Indica	M. oryzae
36_50_1	XQ3	36	50	0.00030674	1.42	mix	0.0670718816067654	rice	Indica	M. oryzae
36_50_1	XQ3	36	50	0.000467236	2.16	mix	0.0670718816067654	rice	Indica	M. oryzae
36_50_1	XQ3	36	50	0.000404184	1.87	mix	0.0670718816067654	rice	Indica	M. oryzae
36_50_2	XQ3	36	50	6.67e-05	0.308	mix	0.0670718816067654	rice	Indica	M. oryzae
36_50_2	XQ3	36	50	7.28e-05	0.336	mix	0.0670718816067654	rice	Indica	M. oryzae
36_50_2	XQ3	36	50	0.000173874	0.804	mix	0.0670718816067654	rice	Indica	M. oryzae
36_50_2	XQ3	36	50	0.00017439	0.806	mix	0.0670718816067654	rice	Indica	M. oryzae
36_50_2	XQ3	36	50	5.13e-05	0.237	mix	0.0670718816067654	rice	Indica	M. oryzae
36_50_2	XQ3	36	50	0.000113628	0.525	mix	0.0670718816067654	rice	Indica	M. oryzae
36_50_2	XQ3	36	50	0.000105292	0.487	mix	0.0670718816067654	rice	Indica	M. oryzae
36_50_2	XQ3	36	50	0.00011679	0.54	mix	0.0670718816067654	rice	Indica	M. oryzae
36_69_1	XQ3	36	69	0.000184346	0.852	mix	0.0584302325581395	rice	Indica	M. oryzae
36_69_1	XQ3	36	69	0.000112076	0.518	mix	0.0584302325581395	rice	Indica	M. oryzae
36_69_1	XQ3	36	69	9.57e-05	0.442	mix	0.0584302325581395	rice	Indica	M. oryzae
36_69_2	XQ3	36	69	9.75e-05	0.451	mix	0.0584302325581395	rice	Indica	M. oryzae
36_69_2	XQ3	36	69	0.000133409	0.617	mix	0.0584302325581395	rice	Indica	M. oryzae
36_69_2	XQ3	36	69	0.000410409	1.9	mix	0.0584302325581395	rice	Indica	M. oryzae
36_69_2	XQ3	36	69	0.000493397	2.28	mix	0.0584302325581395	rice	Indica	M. oryzae
36_69_1	XQ3	36	69	0.000287593	1.33	mix	0.0584302325581395	rice	Indica	M. oryzae
36_69_1	XQ3	36	69	7.91e-05	0.366	mix	0.0584302325581395	rice	Indica	M. oryzae
36_69_1	XQ3	36	69	0.000124819	0.577	mix	0.0584302325581395	rice	Indica	M. oryzae
36_69_1	XQ3	36	69	0.000220659	1.02	mix	0.0584302325581395	rice	Indica	M. oryzae
36_69_2	XQ3	36	69	8e-05	0.37	mix	0.0584302325581395	rice	Indica	M. oryzae
36_69_1	XQ3	36	69	6.08e-05	0.281	mix	0.0584302325581395	rice	Indica	M. oryzae
36_69_1	XQ3	36	69	0.00064638	2.99	mix	0.0584302325581395	rice	Indica	M. oryzae
36_69_1	XQ3	36	69	0.000233173	1.08	mix	0.0584302325581395	rice	Indica	M. oryzae
36_69_2	XQ3	36	69	0.000326485	1.51	mix	0.0584302325581395	rice	Indica	M. oryzae
36_69_2	XQ3	36	69	0.000377197	1.74	mix	0.0584302325581395	rice	Indica	M. oryzae
36_69_2	XQ3	36	69	0.000125329	0.579	mix	0.0584302325581395	rice	Indica	M. oryzae
36_69_2	XQ3	36	69	0.000114136	0.528	mix	0.0584302325581395	rice	Indica	M. oryzae
36_70_1	XQ3	36	70	0.000103177	0.477	mix	0.0687632135306554	rice	Indica	M. oryzae
36_70_1	XQ3	36	70	0.000133424	0.617	mix	0.0687632135306554	rice	Indica	M. oryzae
36_70_1	XQ3	36	70	0.000241043	1.11	mix	0.0687632135306554	rice	Indica	M. oryzae
36_70_1	XQ3	36	70	0.000145097	0.671	mix	0.0687632135306554	rice	Indica	M. oryzae
36_70_1	XQ3	36	70	0.000327342	1.51	mix	0.0687632135306554	rice	Indica	M. oryzae
36_70_1	XQ3	36	70	8.95e-05	0.414	mix	0.0687632135306554	rice	Indica	M. oryzae
36_70_2	XQ3	36	70	0.000126528	0.585	mix	0.0687632135306554	rice	Indica	M. oryzae
36_70_2	XQ3	36	70	0.000196971	0.91	mix	0.0687632135306554	rice	Indica	M. oryzae
36_70_2	XQ3	36	70	0.000233697	1.08	mix	0.0687632135306554	rice	Indica	M. oryzae
36_70_2	XQ3	36	70	0.000182539	0.844	mix	0.0687632135306554	rice	Indica	M. oryzae
36_70_1	XQ3	36	70	3.4e-06	0.0157	mix	0.0687632135306554	rice	Indica	M. oryzae
36_70_1	XQ3	36	70	0.000125188	0.579	mix	0.0687632135306554	rice	Indica	M. oryzae
36_70_1	XQ3	36	70	0.000113736	0.526	mix	0.0687632135306554	rice	Indica	M. oryzae
36_70_1	XQ3	36	70	0.00040481	1.87	mix	0.0687632135306554	rice	Indica	M. oryzae
36_70_2	XQ3	36	70	0.000176443	0.816	mix	0.0687632135306554	rice	Indica	M. oryzae
36_70_2	XQ3	36	70	7.19e-05	0.332	mix	0.0687632135306554	rice	Indica	M. oryzae
36_70_2	XQ3	36	70	0.000306614	1.42	mix	0.0687632135306554	rice	Indica	M. oryzae
36_70_2	XQ3	36	70	0.000365076	1.69	mix	0.0687632135306554	rice	Indica	M. oryzae
36_70_2	XQ3	36	70	0.000370912	1.71	mix	0.0687632135306554	rice	Indica	M. oryzae
36_70_2	XQ3	36	70	0.00017394	0.804	mix	0.0687632135306554	rice	Indica	M. oryzae
36_70_2	XQ3	36	70	0.000261782	1.21	mix	0.0687632135306554	rice	Indica	M. oryzae
36_74_1	XQ3	36	74	0.000115276	0.533	mix	0.101400634249471	rice	Indica	M. oryzae
36_74_1	XQ3	36	74	0.000471538	2.18	mix	0.101400634249471	rice	Indica	M. oryzae
36_74_1	XQ3	36	74	0.000180381	0.834	mix	0.101400634249471	rice	Indica	M. oryzae
36_74_1	XQ3	36	74	0.000111641	0.516	mix	0.101400634249471	rice	Indica	M. oryzae
36_74_2	XQ3	36	74	0.000482473	2.23	mix	0.101400634249471	rice	Indica	M. oryzae
36_74_2	XQ3	36	74	0.000315057	1.46	mix	0.101400634249471	rice	Indica	M. oryzae
36_74_2	XQ3	36	74	0.000146861	0.679	mix	0.101400634249471	rice	Indica	M. oryzae
36_74_2	XQ3	36	74	7.3e-05	0.337	mix	0.101400634249471	rice	Indica	M. oryzae
36_74_1	XQ3	36	74	9.02e-05	0.417	mix	0.101400634249471	rice	Indica	M. oryzae
36_74_1	XQ3	36	74	0.000102461	0.474	mix	0.101400634249471	rice	Indica	M. oryzae
36_74_1	XQ3	36	74	0.000141516	0.654	mix	0.101400634249471	rice	Indica	M. oryzae
36_74_1	XQ3	36	74	9.39e-05	0.434	mix	0.101400634249471	rice	Indica	M. oryzae
36_74_2	XQ3	36	74	0.000297191	1.37	mix	0.101400634249471	rice	Indica	M. oryzae
36_74_2	XQ3	36	74	0.00013886	0.642	mix	0.101400634249471	rice	Indica	M. oryzae
36_74_2	XQ3	36	74	0.000525835	2.43	mix	0.101400634249471	rice	Indica	M. oryzae
36_74_1	XQ3	36	74	5.7e-05	0.263	mix	0.101400634249471	rice	Indica	M. oryzae
36_74_1	XQ3	36	74	0.000117861	0.545	mix	0.101400634249471	rice	Indica	M. oryzae
36_74_1	XQ3	36	74	2.04e-05	0.0945	mix	0.101400634249471	rice	Indica	M. oryzae
36_74_1	XQ3	36	74	0.000106086	0.49	mix	0.101400634249471	rice	Indica	M. oryzae
36_74_2	XQ3	36	74	0.000273797	1.27	mix	0.101400634249471	rice	Indica	M. oryzae
36_74_2	XQ3	36	74	0.000214754	0.993	mix	0.101400634249471	rice	Indica	M. oryzae
36_74_2	XQ3	36	74	8.78e-05	0.406	mix	0.101400634249471	rice	Indica	M. oryzae
36_74_2	XQ3	36	74	0.000120043	0.555	mix	0.101400634249471	rice	Indica	M. oryzae
36_87_1	XQ3	36	87	9.04e-05	0.418	mix	0.106025369978858	rice	Indica	M. oryzae
36_87_1	XQ3	36	87	0.000288445	1.33	mix	0.106025369978858	rice	Indica	M. oryzae
36_87_1	XQ3	36	87	0.000114225	0.528	mix	0.106025369978858	rice	Indica	M. oryzae
36_87_1	XQ3	36	87	0.000295223	1.36	mix	0.106025369978858	rice	Indica	M. oryzae
36_87_2	XQ3	36	87	0.000142871	0.66	mix	0.106025369978858	rice	Indica	M. oryzae
36_87_2	XQ3	36	87	3.37e-05	0.156	mix	0.106025369978858	rice	Indica	M. oryzae
36_87_2	XQ3	36	87	0.000193176	0.893	mix	0.106025369978858	rice	Indica	M. oryzae
36_87_2	XQ3	36	87	8.82e-05	0.408	mix	0.106025369978858	rice	Indica	M. oryzae
36_87_2	XQ3	36	87	0.000120564	0.557	mix	0.106025369978858	rice	Indica	M. oryzae
36_87_2	XQ3	36	87	0.00028623	1.32	mix	0.106025369978858	rice	Indica	M. oryzae
36_87_2	XQ3	36	87	6.63e-05	0.306	mix	0.106025369978858	rice	Indica	M. oryzae
36_87_2	XQ3	36	87	0.000146309	0.676	mix	0.106025369978858	rice	Indica	M. oryzae
36_87_1	XQ3	36	87	0.000133702	0.618	mix	0.106025369978858	rice	Indica	M. oryzae
36_87_1	XQ3	36	87	0.000355254	1.64	mix	0.106025369978858	rice	Indica	M. oryzae
36_87_1	XQ3	36	87	0.000187621	0.867	mix	0.106025369978858	rice	Indica	M. oryzae
36_87_1	XQ3	36	87	7.43e-05	0.343	mix	0.106025369978858	rice	Indica	M. oryzae
36_87_2	XQ3	36	87	0.00033301	1.54	mix	0.106025369978858	rice	Indica	M. oryzae
36_87_2	XQ3	36	87	7.95e-05	0.368	mix	0.106025369978858	rice	Indica	M. oryzae
36_87_2	XQ3	36	87	0.000419201	1.94	mix	0.106025369978858	rice	Indica	M. oryzae
36_87_2	XQ3	36	87	0.000104121	0.481	mix	0.106025369978858	rice	Indica	M. oryzae
43_15_1	XQ3	43	15	0.000217755	1.73	mix	0.0698202959830867	rice	Indica	M. oryzae
43_15_1	XQ3	43	15	0.000276957	2.21	mix	0.0698202959830867	rice	Indica	M. oryzae
43_15_1	XQ3	43	15	0.000127917	1.02	mix	0.0698202959830867	rice	Indica	M. oryzae
43_15_1	XQ3	43	15	0.00034708	2.76	mix	0.0698202959830867	rice	Indica	M. oryzae
43_15_1	XQ3	43	15	6.63e-05	0.528	mix	0.0698202959830867	rice	Indica	M. oryzae
43_15_2	XQ3	43	15	0.000150394	1.2	mix	0.0698202959830867	rice	Indica	M. oryzae
43_15_2	XQ3	43	15	0.000314553	2.5	mix	0.0698202959830867	rice	Indica	M. oryzae
43_15_2	XQ3	43	15	0.000377096	3	mix	0.0698202959830867	rice	Indica	M. oryzae
43_15_2	XQ3	43	15	0.000352674	2.81	mix	0.0698202959830867	rice	Indica	M. oryzae
43_15_2	XQ3	43	15	0.000179219	1.43	mix	0.0698202959830867	rice	Indica	M. oryzae
43_15_2	XQ3	43	15	0.000158246	1.26	mix	0.0698202959830867	rice	Indica	M. oryzae
43_15_1	XQ3	43	15	0.000155307	1.24	mix	0.0698202959830867	rice	Indica	M. oryzae
43_15_1	XQ3	43	15	0.000149124	1.19	mix	0.0698202959830867	rice	Indica	M. oryzae
43_15_1	XQ3	43	15	0.000103824	0.827	mix	0.0698202959830867	rice	Indica	M. oryzae
43_15_1	XQ3	43	15	9.48e-05	0.755	mix	0.0698202959830867	rice	Indica	M. oryzae
43_15_2	XQ3	43	15	0.000142062	1.13	mix	0.0698202959830867	rice	Indica	M. oryzae
43_15_2	XQ3	43	15	0.000112562	0.896	mix	0.0698202959830867	rice	Indica	M. oryzae
43_15_2	XQ3	43	15	0.000169598	1.35	mix	0.0698202959830867	rice	Indica	M. oryzae
43_15_2	XQ3	43	15	7.74e-05	0.616	mix	0.0698202959830867	rice	Indica	M. oryzae
43_36_1	XQ3	43	36	0.000310429	2.47	mix	0.0713002114164905	rice	Indica	M. oryzae
43_36_1	XQ3	43	36	0.00010653	0.848	mix	0.0713002114164905	rice	Indica	M. oryzae
43_36_1	XQ3	43	36	0.000247883	1.97	mix	0.0713002114164905	rice	Indica	M. oryzae
43_36_1	XQ3	43	36	1.98e-05	0.158	mix	0.0713002114164905	rice	Indica	M. oryzae
43_36_1	XQ3	43	36	0.000398089	3.17	mix	0.0713002114164905	rice	Indica	M. oryzae
43_36_1	XQ3	43	36	0.000254997	2.03	mix	0.0713002114164905	rice	Indica	M. oryzae
43_36_1	XQ3	43	36	0.000232968	1.86	mix	0.0713002114164905	rice	Indica	M. oryzae
43_36_1	XQ3	43	36	0.000245008	1.95	mix	0.0713002114164905	rice	Indica	M. oryzae
43_36_2	XQ3	43	36	0.000140076	1.12	mix	0.0713002114164905	rice	Indica	M. oryzae
43_36_2	XQ3	43	36	0.000237792	1.89	mix	0.0713002114164905	rice	Indica	M. oryzae
43_36_2	XQ3	43	36	0.000258013	2.05	mix	0.0713002114164905	rice	Indica	M. oryzae
43_36_2	XQ3	43	36	5.98e-05	0.476	mix	0.0713002114164905	rice	Indica	M. oryzae
43_36_1	XQ3	43	36	9.73e-05	0.774	mix	0.0713002114164905	rice	Indica	M. oryzae
43_36_1	XQ3	43	36	0.000220857	1.76	mix	0.0713002114164905	rice	Indica	M. oryzae
43_36_1	XQ3	43	36	0.000138679	1.1	mix	0.0713002114164905	rice	Indica	M. oryzae
43_36_2	XQ3	43	36	6.62e-05	0.527	mix	0.0713002114164905	rice	Indica	M. oryzae
43_36_2	XQ3	43	36	9.97e-05	0.794	mix	0.0713002114164905	rice	Indica	M. oryzae
43_36_2	XQ3	43	36	0.000198369	1.58	mix	0.0713002114164905	rice	Indica	M. oryzae
43_36_2	XQ3	43	36	2.65e-06	0.0211	mix	0.0713002114164905	rice	Indica	M. oryzae
43_43_1	XQ3	43	43	0.000221086	1.76	pure	0	rice	Indica	M. oryzae
43_43_1	XQ3	43	43	0.000142925	1.14	pure	0	rice	Indica	M. oryzae
43_43_1	XQ3	43	43	0.000227912	1.81	pure	0	rice	Indica	M. oryzae
43_43_1	XQ3	43	43	0.000215952	1.72	pure	0	rice	Indica	M. oryzae
43_43_2	XQ3	43	43	0.000131965	1.05	pure	0	rice	Indica	M. oryzae
43_43_2	XQ3	43	43	5.23e-05	0.416	pure	0	rice	Indica	M. oryzae
43_43_2	XQ3	43	43	0.000253844	2.02	pure	0	rice	Indica	M. oryzae
43_43_2	XQ3	43	43	6.93e-05	0.552	pure	0	rice	Indica	M. oryzae
43_43_2	XQ3	43	43	2.13e-05	0.17	pure	0	rice	Indica	M. oryzae
43_43_2	XQ3	43	43	0.000119336	0.95	pure	0	rice	Indica	M. oryzae
43_43_1	XQ3	43	43	0.00015972	1.27	pure	0	rice	Indica	M. oryzae
43_43_1	XQ3	43	43	0.000128031	1.02	pure	0	rice	Indica	M. oryzae
43_43_1	XQ3	43	43	0.000137283	1.09	pure	0	rice	Indica	M. oryzae
43_43_1	XQ3	43	43	5.42e-05	0.432	pure	0	rice	Indica	M. oryzae
43_43_2	XQ3	43	43	8.82e-05	0.703	pure	0	rice	Indica	M. oryzae
43_43_2	XQ3	43	43	0.000120933	0.963	pure	0	rice	Indica	M. oryzae
43_43_2	XQ3	43	43	5.19e-05	0.414	pure	0	rice	Indica	M. oryzae
43_43_2	XQ3	43	43	6.42e-05	0.511	pure	0	rice	Indica	M. oryzae
43_45_1	XQ3	43	45	8.78e-05	0.699	mix	0.0795190274841437	rice	Indica	M. oryzae
43_45_1	XQ3	43	45	0.000251391	2	mix	0.0795190274841437	rice	Indica	M. oryzae
43_45_1	XQ3	43	45	0.000115359	0.919	mix	0.0795190274841437	rice	Indica	M. oryzae
43_45_1	XQ3	43	45	8.24e-05	0.656	mix	0.0795190274841437	rice	Indica	M. oryzae
43_45_2	XQ3	43	45	0.000147998	1.18	mix	0.0795190274841437	rice	Indica	M. oryzae
43_45_2	XQ3	43	45	0.000133626	1.06	mix	0.0795190274841437	rice	Indica	M. oryzae
43_45_2	XQ3	43	45	0.000166044	1.32	mix	0.0795190274841437	rice	Indica	M. oryzae
43_45_2	XQ3	43	45	7.9e-06	0.0629	mix	0.0795190274841437	rice	Indica	M. oryzae
43_45_1	XQ3	43	45	0.000397686	3.17	mix	0.0795190274841437	rice	Indica	M. oryzae
43_45_1	XQ3	43	45	0.000401554	3.2	mix	0.0795190274841437	rice	Indica	M. oryzae
43_45_1	XQ3	43	45	0.000544247	4.33	mix	0.0795190274841437	rice	Indica	M. oryzae
43_45_1	XQ3	43	45	0.000334058	2.66	mix	0.0795190274841437	rice	Indica	M. oryzae
43_45_2	XQ3	43	45	0.000453714	3.61	mix	0.0795190274841437	rice	Indica	M. oryzae
43_45_2	XQ3	43	45	0.000452373	3.6	mix	0.0795190274841437	rice	Indica	M. oryzae
43_45_2	XQ3	43	45	0.000320964	2.56	mix	0.0795190274841437	rice	Indica	M. oryzae
43_45_2	XQ3	43	45	0.000412661	3.29	mix	0.0795190274841437	rice	Indica	M. oryzae
43_45_1	XQ3	43	45	0.000176262	1.4	mix	0.0795190274841437	rice	Indica	M. oryzae
43_45_1	XQ3	43	45	0.000134509	1.07	mix	0.0795190274841437	rice	Indica	M. oryzae
43_45_1	XQ3	43	45	0.0001269	1.01	mix	0.0795190274841437	rice	Indica	M. oryzae
43_45_1	XQ3	43	45	1.16e-05	0.0924	mix	0.0795190274841437	rice	Indica	M. oryzae
43_49_1	XQ3	43	49	0.000230556	1.84	mix	0.0758720930232558	rice	Indica	M. oryzae
43_49_1	XQ3	43	49	0.000223526	1.78	mix	0.0758720930232558	rice	Indica	M. oryzae
43_49_1	XQ3	43	49	0.000144998	1.15	mix	0.0758720930232558	rice	Indica	M. oryzae
43_49_1	XQ3	43	49	9.52e-05	0.758	mix	0.0758720930232558	rice	Indica	M. oryzae
43_49_2	XQ3	43	49	0.000378318	3.01	mix	0.0758720930232558	rice	Indica	M. oryzae
43_49_2	XQ3	43	49	0.000284263	2.26	mix	0.0758720930232558	rice	Indica	M. oryzae
43_49_2	XQ3	43	49	0.00037713	3	mix	0.0758720930232558	rice	Indica	M. oryzae
43_49_2	XQ3	43	49	0.000288776	2.3	mix	0.0758720930232558	rice	Indica	M. oryzae
43_49_1	XQ3	43	49	3.94e-05	0.314	mix	0.0758720930232558	rice	Indica	M. oryzae
43_49_1	XQ3	43	49	7.24e-05	0.577	mix	0.0758720930232558	rice	Indica	M. oryzae
43_49_1	XQ3	43	49	0.000205452	1.64	mix	0.0758720930232558	rice	Indica	M. oryzae
43_49_1	XQ3	43	49	0.000121673	0.969	mix	0.0758720930232558	rice	Indica	M. oryzae
43_49_2	XQ3	43	49	0.000186993	1.49	mix	0.0758720930232558	rice	Indica	M. oryzae
43_49_2	XQ3	43	49	0.000161626	1.29	mix	0.0758720930232558	rice	Indica	M. oryzae
43_49_2	XQ3	43	49	8e-05	0.637	mix	0.0758720930232558	rice	Indica	M. oryzae
43_49_2	XQ3	43	49	0.000145178	1.16	mix	0.0758720930232558	rice	Indica	M. oryzae
43_49_1(2)	XQ3	43	49	0.000436534	3.48	mix	0.0758720930232558	rice	Indica	M. oryzae
43_49_1(2)	XQ3	43	49	0.000349048	2.78	mix	0.0758720930232558	rice	Indica	M. oryzae
43_49_1(2)	XQ3	43	49	0.00025199	2.01	mix	0.0758720930232558	rice	Indica	M. oryzae
43_49_1(2)	XQ3	43	49	0.000299949	2.39	mix	0.0758720930232558	rice	Indica	M. oryzae
43_49_1	XQ3	43	49	0.000276656	2.2	mix	0.0758720930232558	rice	Indica	M. oryzae
43_49_1	XQ3	43	49	0.000159112	1.27	mix	0.0758720930232558	rice	Indica	M. oryzae
43_49_1	XQ3	43	49	0.000123027	0.98	mix	0.0758720930232558	rice	Indica	M. oryzae
43_49_1	XQ3	43	49	0.000280021	2.23	mix	0.0758720930232558	rice	Indica	M. oryzae
43_49_2	XQ3	43	49	0.00016764	1.33	mix	0.0758720930232558	rice	Indica	M. oryzae
43_49_2	XQ3	43	49	0.00010522	0.838	mix	0.0758720930232558	rice	Indica	M. oryzae
43_49_2	XQ3	43	49	0.000106094	0.845	mix	0.0758720930232558	rice	Indica	M. oryzae
43_49_2	XQ3	43	49	0.000147304	1.17	mix	0.0758720930232558	rice	Indica	M. oryzae
43_50_1	XQ3	43	50	9.68e-05	0.771	mix	0.0716173361522199	rice	Indica	M. oryzae
43_50_1	XQ3	43	50	0.0001007	0.802	mix	0.0716173361522199	rice	Indica	M. oryzae
43_50_1	XQ3	43	50	2.14e-05	0.17	mix	0.0716173361522199	rice	Indica	M. oryzae
43_50_1	XQ3	43	50	6.74e-05	0.537	mix	0.0716173361522199	rice	Indica	M. oryzae
43_50_2	XQ3	43	50	0.000248315	1.98	mix	0.0716173361522199	rice	Indica	M. oryzae
43_50_2	XQ3	43	50	0.000167607	1.33	mix	0.0716173361522199	rice	Indica	M. oryzae
43_50_2	XQ3	43	50	0.000243744	1.94	mix	0.0716173361522199	rice	Indica	M. oryzae
43_50_2	XQ3	43	50	0.000328907	2.62	mix	0.0716173361522199	rice	Indica	M. oryzae
43_50_1	XQ3	43	50	0.000282671	2.25	mix	0.0716173361522199	rice	Indica	M. oryzae
43_50_1	XQ3	43	50	0.0004522	3.6	mix	0.0716173361522199	rice	Indica	M. oryzae
43_50_1	XQ3	43	50	0.000312438	2.49	mix	0.0716173361522199	rice	Indica	M. oryzae
43_50_2	XQ3	43	50	0.000117179	0.933	mix	0.0716173361522199	rice	Indica	M. oryzae
43_50_2	XQ3	43	50	0.000163894	1.31	mix	0.0716173361522199	rice	Indica	M. oryzae
43_50_2	XQ3	43	50	0.000117	0.932	mix	0.0716173361522199	rice	Indica	M. oryzae
43_50_1	XQ3	43	50	0.000122612	0.976	mix	0.0716173361522199	rice	Indica	M. oryzae
43_50_1	XQ3	43	50	0.000217457	1.73	mix	0.0716173361522199	rice	Indica	M. oryzae
43_50_1	XQ3	43	50	0.000245288	1.95	mix	0.0716173361522199	rice	Indica	M. oryzae
43_50_1	XQ3	43	50	0.000215182	1.71	mix	0.0716173361522199	rice	Indica	M. oryzae
43_50_2	XQ3	43	50	5.59e-05	0.445	mix	0.0716173361522199	rice	Indica	M. oryzae
43_50_2	XQ3	43	50	8.95e-05	0.713	mix	0.0716173361522199	rice	Indica	M. oryzae
43_50_2	XQ3	43	50	6.69e-05	0.533	mix	0.0716173361522199	rice	Indica	M. oryzae
43_50_2	XQ3	43	50	0.000101551	0.809	mix	0.0716173361522199	rice	Indica	M. oryzae
43_69_1	XQ3	43	69	2.5e-05	0.199	mix	0.0675211416490487	rice	Indica	M. oryzae
43_69_1	XQ3	43	69	4.86e-05	0.387	mix	0.0675211416490487	rice	Indica	M. oryzae
43_69_1	XQ3	43	69	8.79e-05	0.7	mix	0.0675211416490487	rice	Indica	M. oryzae
43_69_1	XQ3	43	69	6.61e-05	0.527	mix	0.0675211416490487	rice	Indica	M. oryzae
43_69_2	XQ3	43	69	4.77e-05	0.38	mix	0.0675211416490487	rice	Indica	M. oryzae
43_69_2	XQ3	43	69	8.66e-05	0.69	mix	0.0675211416490487	rice	Indica	M. oryzae
43_69_2	XQ3	43	69	0.000280893	2.24	mix	0.0675211416490487	rice	Indica	M. oryzae
43_69_2	XQ3	43	69	0.000174871	1.39	mix	0.0675211416490487	rice	Indica	M. oryzae
43_69_1	XQ3	43	69	9.44e-05	0.751	mix	0.0675211416490487	rice	Indica	M. oryzae
43_69_1	XQ3	43	69	7.67e-05	0.611	mix	0.0675211416490487	rice	Indica	M. oryzae
43_69_1	XQ3	43	69	0.000138166	1.1	mix	0.0675211416490487	rice	Indica	M. oryzae
43_69_1	XQ3	43	69	0.000228155	1.82	mix	0.0675211416490487	rice	Indica	M. oryzae
43_69_1	XQ3	43	69	0.000145913	1.16	mix	0.0675211416490487	rice	Indica	M. oryzae
43_69_1	XQ3	43	69	0.000193449	1.54	mix	0.0675211416490487	rice	Indica	M. oryzae
43_69_1	XQ3	43	69	2.48e-05	0.197	mix	0.0675211416490487	rice	Indica	M. oryzae
43_69_2	XQ3	43	69	3.33e-05	0.265	mix	0.0675211416490487	rice	Indica	M. oryzae
43_69_2	XQ3	43	69	2.17e-05	0.172	mix	0.0675211416490487	rice	Indica	M. oryzae
43_69_2	XQ3	43	69	9.86e-05	0.785	mix	0.0675211416490487	rice	Indica	M. oryzae
43_69_2	XQ3	43	69	5.15e-05	0.41	mix	0.0675211416490487	rice	Indica	M. oryzae
43_70_2	XQ3	43	70	0.000102647	0.817	mix	0.0764270613107823	rice	Indica	M. oryzae
43_70_2	XQ3	43	70	0.000312279	2.49	mix	0.0764270613107823	rice	Indica	M. oryzae
43_70_2	XQ3	43	70	0.000494696	3.94	mix	0.0764270613107823	rice	Indica	M. oryzae
43_70_2	XQ3	43	70	0.000389309	3.1	mix	0.0764270613107823	rice	Indica	M. oryzae
43_70_1	XQ3	43	70	0.000157385	1.25	mix	0.0764270613107823	rice	Indica	M. oryzae
43_70_1	XQ3	43	70	9.98e-05	0.795	mix	0.0764270613107823	rice	Indica	M. oryzae
43_70_1	XQ3	43	70	0.000167994	1.34	mix	0.0764270613107823	rice	Indica	M. oryzae
43_70_1	XQ3	43	70	6.38e-05	0.508	mix	0.0764270613107823	rice	Indica	M. oryzae
43_70_2	XQ3	43	70	0.000199402	1.59	mix	0.0764270613107823	rice	Indica	M. oryzae
43_70_2	XQ3	43	70	0.000347336	2.77	mix	0.0764270613107823	rice	Indica	M. oryzae
43_70_2	XQ3	43	70	0.000328811	2.62	mix	0.0764270613107823	rice	Indica	M. oryzae
43_70_2	XQ3	43	70	0.000386409	3.08	mix	0.0764270613107823	rice	Indica	M. oryzae
43_70_1	XQ3	43	70	9.21e-05	0.733	mix	0.0764270613107823	rice	Indica	M. oryzae
43_70_1	XQ3	43	70	0.000261338	2.08	mix	0.0764270613107823	rice	Indica	M. oryzae
43_70_1	XQ3	43	70	0.000389802	3.1	mix	0.0764270613107823	rice	Indica	M. oryzae
43_70_1	XQ3	43	70	0.000204549	1.63	mix	0.0764270613107823	rice	Indica	M. oryzae
43_70_2	XQ3	43	70	0.000129043	1.03	mix	0.0764270613107823	rice	Indica	M. oryzae
43_70_2	XQ3	43	70	0.000166562	1.33	mix	0.0764270613107823	rice	Indica	M. oryzae
43_70_2	XQ3	43	70	0.000198903	1.58	mix	0.0764270613107823	rice	Indica	M. oryzae
43_70_2	XQ3	43	70	0.000206938	1.65	mix	0.0764270613107823	rice	Indica	M. oryzae
43_74_1	XQ3	43	74	0.00015922	1.27	mix	0.106950317124736	rice	Indica	M. oryzae
43_74_1	XQ3	43	74	0.000478017	3.81	mix	0.106950317124736	rice	Indica	M. oryzae
43_74_1	XQ3	43	74	0.000336386	2.68	mix	0.106950317124736	rice	Indica	M. oryzae
43_74_1	XQ3	43	74	0.000225785	1.8	mix	0.106950317124736	rice	Indica	M. oryzae
43_74_2	XQ3	43	74	3.87e-05	0.308	mix	0.106950317124736	rice	Indica	M. oryzae
43_74_2	XQ3	43	74	5.82e-05	0.464	mix	0.106950317124736	rice	Indica	M. oryzae
43_74_2	XQ3	43	74	0.000143023	1.14	mix	0.106950317124736	rice	Indica	M. oryzae
43_74_1	XQ3	43	74	0.000352586	2.81	mix	0.106950317124736	rice	Indica	M. oryzae
43_74_1	XQ3	43	74	0.000344384	2.74	mix	0.106950317124736	rice	Indica	M. oryzae
43_74_1	XQ3	43	74	0.000329478	2.62	mix	0.106950317124736	rice	Indica	M. oryzae
43_74_1	XQ3	43	74	0.000417148	3.32	mix	0.106950317124736	rice	Indica	M. oryzae
43_74_2	XQ3	43	74	8.01e-05	0.637	mix	0.106950317124736	rice	Indica	M. oryzae
43_74_1	XQ3	43	74	0.000402478	3.2	mix	0.106950317124736	rice	Indica	M. oryzae
43_74_1	XQ3	43	74	0.000484167	3.86	mix	0.106950317124736	rice	Indica	M. oryzae
43_74_1	XQ3	43	74	0.000521631	4.15	mix	0.106950317124736	rice	Indica	M. oryzae
43_74_1	XQ3	43	74	0.000158939	1.27	mix	0.106950317124736	rice	Indica	M. oryzae
43_74_2	XQ3	43	74	0.000102839	0.819	mix	0.106950317124736	rice	Indica	M. oryzae
43_74_2	XQ3	43	74	9.05e-05	0.72	mix	0.106950317124736	rice	Indica	M. oryzae
43_74_2	XQ3	43	74	9.63e-05	0.767	mix	0.106950317124736	rice	Indica	M. oryzae
43_74_2	XQ3	43	74	6.1e-05	0.485	mix	0.106950317124736	rice	Indica	M. oryzae
43_87_1	XQ3	43	87	0.000135652	1.08	mix	0.106976744186047	rice	Indica	M. oryzae
43_87_1	XQ3	43	87	9.83e-05	0.783	mix	0.106976744186047	rice	Indica	M. oryzae
43_87_1	XQ3	43	87	0.000169586	1.35	mix	0.106976744186047	rice	Indica	M. oryzae
43_87_1	XQ3	43	87	0.000348518	2.78	mix	0.106976744186047	rice	Indica	M. oryzae
43_87_2	XQ3	43	87	0.00011888	0.947	mix	0.106976744186047	rice	Indica	M. oryzae
43_87_2	XQ3	43	87	0.000601127	4.79	mix	0.106976744186047	rice	Indica	M. oryzae
43_87_2	XQ3	43	87	0.000421449	3.36	mix	0.106976744186047	rice	Indica	M. oryzae
43_87_2	XQ3	43	87	0.000500762	3.99	mix	0.106976744186047	rice	Indica	M. oryzae
43_87_1	XQ3	43	87	0.000371938	2.96	mix	0.106976744186047	rice	Indica	M. oryzae
43_87_1	XQ3	43	87	0.000275923	2.2	mix	0.106976744186047	rice	Indica	M. oryzae
43_87_1	XQ3	43	87	4.57e-05	0.364	mix	0.106976744186047	rice	Indica	M. oryzae
43_87_2	XQ3	43	87	0.000194384	1.55	mix	0.106976744186047	rice	Indica	M. oryzae
43_87_2	XQ3	43	87	0.000335842	2.67	mix	0.106976744186047	rice	Indica	M. oryzae
43_87_2	XQ3	43	87	0.000198973	1.58	mix	0.106976744186047	rice	Indica	M. oryzae
43_87_2	XQ3	43	87	0.000354381	2.82	mix	0.106976744186047	rice	Indica	M. oryzae
43_87_1	XQ3	43	87	1.47e-05	0.117	mix	0.106976744186047	rice	Indica	M. oryzae
43_87_1	XQ3	43	87	1.36e-05	0.108	mix	0.106976744186047	rice	Indica	M. oryzae
43_87_1	XQ3	43	87	7.68e-05	0.612	mix	0.106976744186047	rice	Indica	M. oryzae
43_87_1	XQ3	43	87	0.000128606	1.02	mix	0.106976744186047	rice	Indica	M. oryzae
43_87_2	XQ3	43	87	0.000234621	1.87	mix	0.106976744186047	rice	Indica	M. oryzae
43_87_2	XQ3	43	87	0.000169175	1.35	mix	0.106976744186047	rice	Indica	M. oryzae
43_87_2	XQ3	43	87	5.84e-05	0.465	mix	0.106976744186047	rice	Indica	M. oryzae
43_87_2	XQ3	43	87	0.000182218	1.45	mix	0.106976744186047	rice	Indica	M. oryzae
45_15_2	XQ3	45	15	9.06e-05	0.55	mix	0.0737579281183932	rice	Indica	M. oryzae
45_15_2	XQ3	45	15	8.82e-05	0.536	mix	0.0737579281183932	rice	Indica	M. oryzae
45_15_2	XQ3	45	15	8.42e-05	0.512	mix	0.0737579281183932	rice	Indica	M. oryzae
45_15_2	XQ3	45	15	0.000133498	0.811	mix	0.0737579281183932	rice	Indica	M. oryzae
45_15_1	XQ3	45	15	0.000201939	1.23	mix	0.0737579281183932	rice	Indica	M. oryzae
45_15_1	XQ3	45	15	0.000366108	2.22	mix	0.0737579281183932	rice	Indica	M. oryzae
45_15_1	XQ3	45	15	0.000135637	0.824	mix	0.0737579281183932	rice	Indica	M. oryzae
45_15_1	XQ3	45	15	0.00032795	1.99	mix	0.0737579281183932	rice	Indica	M. oryzae
45_15_2	XQ3	45	15	0.000197513	1.2	mix	0.0737579281183932	rice	Indica	M. oryzae
45_15_2	XQ3	45	15	0.000273358	1.66	mix	0.0737579281183932	rice	Indica	M. oryzae
45_15_2	XQ3	45	15	0.000293521	1.78	mix	0.0737579281183932	rice	Indica	M. oryzae
45_15_2	XQ3	45	15	0.00012742	0.774	mix	0.0737579281183932	rice	Indica	M. oryzae
45_15_1	XQ3	45	15	0.0001761	1.07	mix	0.0737579281183932	rice	Indica	M. oryzae
45_15_1	XQ3	45	15	9.12e-05	0.554	mix	0.0737579281183932	rice	Indica	M. oryzae
45_15_1	XQ3	45	15	0.000190293	1.16	mix	0.0737579281183932	rice	Indica	M. oryzae
45_15_1	XQ3	45	15	0.000513135	3.12	mix	0.0737579281183932	rice	Indica	M. oryzae
45_15_2	XQ3	45	15	0.000323418	1.96	mix	0.0737579281183932	rice	Indica	M. oryzae
45_15_2	XQ3	45	15	0.000192609	1.17	mix	0.0737579281183932	rice	Indica	M. oryzae
45_15_2	XQ3	45	15	0.000134173	0.815	mix	0.0737579281183932	rice	Indica	M. oryzae
45_15_2	XQ3	45	15	4.15e-05	0.252	mix	0.0737579281183932	rice	Indica	M. oryzae
45_36_1	XQ3	45	36	9.82e-05	0.597	mix	0.0815803382663848	rice	Indica	M. oryzae
45_36_1	XQ3	45	36	8.66e-05	0.526	mix	0.0815803382663848	rice	Indica	M. oryzae
45_36_1	XQ3	45	36	0.000313729	1.91	mix	0.0815803382663848	rice	Indica	M. oryzae
45_36_1	XQ3	45	36	0.000164839	1	mix	0.0815803382663848	rice	Indica	M. oryzae
45_36_2	XQ3	45	36	0.000356152	2.16	mix	0.0815803382663848	rice	Indica	M. oryzae
45_36_2	XQ3	45	36	0.000270039	1.64	mix	0.0815803382663848	rice	Indica	M. oryzae
45_36_2	XQ3	45	36	8.86e-05	0.538	mix	0.0815803382663848	rice	Indica	M. oryzae
45_36_2	XQ3	45	36	5.75e-05	0.349	mix	0.0815803382663848	rice	Indica	M. oryzae
45_36_1	XQ3	45	36	5.12e-05	0.311	mix	0.0815803382663848	rice	Indica	M. oryzae
45_36_1	XQ3	45	36	0.000180141	1.09	mix	0.0815803382663848	rice	Indica	M. oryzae
45_36_1	XQ3	45	36	7.52e-05	0.457	mix	0.0815803382663848	rice	Indica	M. oryzae
45_36_1	XQ3	45	36	0.000535539	3.25	mix	0.0815803382663848	rice	Indica	M. oryzae
45_36_2	XQ3	45	36	0.000123281	0.749	mix	0.0815803382663848	rice	Indica	M. oryzae
45_36_2	XQ3	45	36	0.000273748	1.66	mix	0.0815803382663848	rice	Indica	M. oryzae
45_36_2	XQ3	45	36	0.000385186	2.34	mix	0.0815803382663848	rice	Indica	M. oryzae
45_36_1	XQ3	45	36	7.83e-05	0.476	mix	0.0815803382663848	rice	Indica	M. oryzae
45_36_1	XQ3	45	36	8.35e-05	0.507	mix	0.0815803382663848	rice	Indica	M. oryzae
45_36_1	XQ3	45	36	7.62e-05	0.463	mix	0.0815803382663848	rice	Indica	M. oryzae
45_36_2	XQ3	45	36	0.000124927	0.759	mix	0.0815803382663848	rice	Indica	M. oryzae
45_36_2	XQ3	45	36	7.39e-05	0.449	mix	0.0815803382663848	rice	Indica	M. oryzae
45_36_2	XQ3	45	36	0.000126331	0.768	mix	0.0815803382663848	rice	Indica	M. oryzae
45_36_2	XQ3	45	36	1.73e-05	0.105	mix	0.0815803382663848	rice	Indica	M. oryzae
45_43_1	XQ3	45	43	0.000471422	2.86	mix	0.0795190274841437	rice	Indica	M. oryzae
45_43_1	XQ3	45	43	0.000495501	3.01	mix	0.0795190274841437	rice	Indica	M. oryzae
45_43_1	XQ3	45	43	0.000161309	0.98	mix	0.0795190274841437	rice	Indica	M. oryzae
45_43_1	XQ3	45	43	5.77e-05	0.351	mix	0.0795190274841437	rice	Indica	M. oryzae
45_43_2	XQ3	45	43	0.000307491	1.87	mix	0.0795190274841437	rice	Indica	M. oryzae
45_43_2	XQ3	45	43	0.000158647	0.964	mix	0.0795190274841437	rice	Indica	M. oryzae
45_43_2	XQ3	45	43	0.000113828	0.692	mix	0.0795190274841437	rice	Indica	M. oryzae
45_43_2	XQ3	45	43	0.000381383	2.32	mix	0.0795190274841437	rice	Indica	M. oryzae
45_43_1	XQ3	45	43	0.0002142	1.3	mix	0.0795190274841437	rice	Indica	M. oryzae
45_43_1	XQ3	45	43	0.000262733	1.6	mix	0.0795190274841437	rice	Indica	M. oryzae
45_43_1	XQ3	45	43	0.000105146	0.639	mix	0.0795190274841437	rice	Indica	M. oryzae
45_43_2	XQ3	45	43	9.66e-06	0.0587	mix	0.0795190274841437	rice	Indica	M. oryzae
45_43_2	XQ3	45	43	0.000167323	1.02	mix	0.0795190274841437	rice	Indica	M. oryzae
45_43_2	XQ3	45	43	3.86e-05	0.235	mix	0.0795190274841437	rice	Indica	M. oryzae
45_43_2	XQ3	45	43	7.58e-05	0.461	mix	0.0795190274841437	rice	Indica	M. oryzae
45_43_1	XQ3	45	43	0.00069446	4.22	mix	0.0795190274841437	rice	Indica	M. oryzae
45_43_1	XQ3	45	43	0.000563698	3.42	mix	0.0795190274841437	rice	Indica	M. oryzae
45_43_1	XQ3	45	43	0.000407571	2.48	mix	0.0795190274841437	rice	Indica	M. oryzae
45_43_1	XQ3	45	43	7.88e-05	0.479	mix	0.0795190274841437	rice	Indica	M. oryzae
45_43_2	XQ3	45	43	0.000321891	1.96	mix	0.0795190274841437	rice	Indica	M. oryzae
45_43_2	XQ3	45	43	0.000195681	1.19	mix	0.0795190274841437	rice	Indica	M. oryzae
45_43_2	XQ3	45	43	0.000209629	1.27	mix	0.0795190274841437	rice	Indica	M. oryzae
45_43_2	XQ3	45	43	0.000205725	1.25	mix	0.0795190274841437	rice	Indica	M. oryzae
45_45_1	XQ3	45	45	0.000165131	1	pure	0	rice	Indica	M. oryzae
45_45_1	XQ3	45	45	0.000110208	0.67	pure	0	rice	Indica	M. oryzae
45_45_1	XQ3	45	45	0.00016068	0.976	pure	0	rice	Indica	M. oryzae
45_45_1	XQ3	45	45	0.000120112	0.73	pure	0	rice	Indica	M. oryzae
45_45_2	XQ3	45	45	0.000206508	1.25	pure	0	rice	Indica	M. oryzae
45_45_2	XQ3	45	45	0.000220593	1.34	pure	0	rice	Indica	M. oryzae
45_45_2	XQ3	45	45	0.000218703	1.33	pure	0	rice	Indica	M. oryzae
45_45_2	XQ3	45	45	0.000250987	1.52	pure	0	rice	Indica	M. oryzae
45_45_1	XQ3	45	45	0.000290172	1.76	pure	0	rice	Indica	M. oryzae
45_45_1	XQ3	45	45	0.000335923	2.04	pure	0	rice	Indica	M. oryzae
45_45_1	XQ3	45	45	0.0001819	1.11	pure	0	rice	Indica	M. oryzae
45_45_2	XQ3	45	45	0.000114486	0.696	pure	0	rice	Indica	M. oryzae
45_45_2	XQ3	45	45	4.46e-05	0.271	pure	0	rice	Indica	M. oryzae
45_45_2	XQ3	45	45	0.000202722	1.23	pure	0	rice	Indica	M. oryzae
45_45_2	XQ3	45	45	8.57e-05	0.521	pure	0	rice	Indica	M. oryzae
45_45_1	XQ3	45	45	2.02e-05	0.123	pure	0	rice	Indica	M. oryzae
45_45_1	XQ3	45	45	0.000111879	0.68	pure	0	rice	Indica	M. oryzae
45_45_1	XQ3	45	45	2.5e-05	0.152	pure	0	rice	Indica	M. oryzae
45_45_1	XQ3	45	45	0.000261769	1.59	pure	0	rice	Indica	M. oryzae
45_49_1	XQ3	45	49	0.000296123	1.8	mix	0.0591437632135307	rice	Indica	M. oryzae
45_49_1	XQ3	45	49	0.000204724	1.24	mix	0.0591437632135307	rice	Indica	M. oryzae
45_49_1	XQ3	45	49	0.000216285	1.31	mix	0.0591437632135307	rice	Indica	M. oryzae
45_49_1	XQ3	45	49	0.000120843	0.734	mix	0.0591437632135307	rice	Indica	M. oryzae
45_49_2	XQ3	45	49	0.000265279	1.61	mix	0.0591437632135307	rice	Indica	M. oryzae
45_49_2	XQ3	45	49	5.6e-05	0.34	mix	0.0591437632135307	rice	Indica	M. oryzae
45_49_2	XQ3	45	49	8.38e-05	0.509	mix	0.0591437632135307	rice	Indica	M. oryzae
45_49_2	XQ3	45	49	0.000300659	1.83	mix	0.0591437632135307	rice	Indica	M. oryzae
45_49_2	XQ3	45	49	1.69e-05	0.103	mix	0.0591437632135307	rice	Indica	M. oryzae
45_49_1	XQ3	45	49	0.00023166	1.41	mix	0.0591437632135307	rice	Indica	M. oryzae
45_49_1	XQ3	45	49	0.000293174	1.78	mix	0.0591437632135307	rice	Indica	M. oryzae
45_49_1	XQ3	45	49	0.000215087	1.31	mix	0.0591437632135307	rice	Indica	M. oryzae
45_49_1	XQ3	45	49	0.000168529	1.02	mix	0.0591437632135307	rice	Indica	M. oryzae
45_49_2	XQ3	45	49	7.26e-05	0.441	mix	0.0591437632135307	rice	Indica	M. oryzae
45_49_2	XQ3	45	49	0.000390607	2.37	mix	0.0591437632135307	rice	Indica	M. oryzae
45_49_2	XQ3	45	49	0.000142407	0.865	mix	0.0591437632135307	rice	Indica	M. oryzae
45_49_2	XQ3	45	49	0.000190244	1.16	mix	0.0591437632135307	rice	Indica	M. oryzae
45_49_1	XQ3	45	49	3.31e-05	0.201	mix	0.0591437632135307	rice	Indica	M. oryzae
45_49_1	XQ3	45	49	0.000200197	1.22	mix	0.0591437632135307	rice	Indica	M. oryzae
45_49_1	XQ3	45	49	0.00024066	1.46	mix	0.0591437632135307	rice	Indica	M. oryzae
45_49_1	XQ3	45	49	0.000169336	1.03	mix	0.0591437632135307	rice	Indica	M. oryzae
45_49_2	XQ3	45	49	7.25e-05	0.44	mix	0.0591437632135307	rice	Indica	M. oryzae
45_49_2	XQ3	45	49	0.000218486	1.33	mix	0.0591437632135307	rice	Indica	M. oryzae
45_49_2	XQ3	45	49	0.000102861	0.625	mix	0.0591437632135307	rice	Indica	M. oryzae
45_49_2	XQ3	45	49	0.000264303	1.61	mix	0.0591437632135307	rice	Indica	M. oryzae
45_50_1	XQ3	45	50	7.15e-05	0.434	mix	0.0718023255813953	rice	Indica	M. oryzae
45_50_1	XQ3	45	50	0.000347517	2.11	mix	0.0718023255813953	rice	Indica	M. oryzae
45_50_1	XQ3	45	50	0.00025919	1.57	mix	0.0718023255813953	rice	Indica	M. oryzae
45_50_1	XQ3	45	50	0.000190522	1.16	mix	0.0718023255813953	rice	Indica	M. oryzae
45_50_2	XQ3	45	50	0.000178253	1.08	mix	0.0718023255813953	rice	Indica	M. oryzae
45_50_2	XQ3	45	50	3.86e-05	0.234	mix	0.0718023255813953	rice	Indica	M. oryzae
45_50_2	XQ3	45	50	5.64e-05	0.343	mix	0.0718023255813953	rice	Indica	M. oryzae
45_50_2	XQ3	45	50	7.55e-05	0.459	mix	0.0718023255813953	rice	Indica	M. oryzae
45_50_1	XQ3	45	50	0.000220881	1.34	mix	0.0718023255813953	rice	Indica	M. oryzae
45_50_1	XQ3	45	50	0.00018795	1.14	mix	0.0718023255813953	rice	Indica	M. oryzae
45_50_1	XQ3	45	50	0.000127833	0.777	mix	0.0718023255813953	rice	Indica	M. oryzae
45_50_1	XQ3	45	50	0.000240836	1.46	mix	0.0718023255813953	rice	Indica	M. oryzae
45_50_2	XQ3	45	50	0.000296499	1.8	mix	0.0718023255813953	rice	Indica	M. oryzae
45_50_2	XQ3	45	50	0.00025986	1.58	mix	0.0718023255813953	rice	Indica	M. oryzae
45_50_2	XQ3	45	50	0.00034773	2.11	mix	0.0718023255813953	rice	Indica	M. oryzae
45_50_1	XQ3	45	50	8.17e-05	0.497	mix	0.0718023255813953	rice	Indica	M. oryzae
45_50_1	XQ3	45	50	0.000241611	1.47	mix	0.0718023255813953	rice	Indica	M. oryzae
45_50_1	XQ3	45	50	3.84e-05	0.233	mix	0.0718023255813953	rice	Indica	M. oryzae
45_50_1	XQ3	45	50	0.000139281	0.846	mix	0.0718023255813953	rice	Indica	M. oryzae
45_50_2	XQ3	45	50	0.000220926	1.34	mix	0.0718023255813953	rice	Indica	M. oryzae
45_50_2	XQ3	45	50	1.43e-05	0.0869	mix	0.0718023255813953	rice	Indica	M. oryzae
45_50_2	XQ3	45	50	0.000188945	1.15	mix	0.0718023255813953	rice	Indica	M. oryzae
45_69_1	XQ3	45	69	0.000173501	1.05	mix	0.0748414376321354	rice	Indica	M. oryzae
45_69_1	XQ3	45	69	0.000439424	2.67	mix	0.0748414376321354	rice	Indica	M. oryzae
45_69_1	XQ3	45	69	0.000242305	1.47	mix	0.0748414376321354	rice	Indica	M. oryzae
45_69_1	XQ3	45	69	0.000131994	0.802	mix	0.0748414376321354	rice	Indica	M. oryzae
45_69_1	XQ3	45	69	2.72e-05	0.166	mix	0.0748414376321354	rice	Indica	M. oryzae
45_69_2	XQ3	45	69	5.49e-05	0.334	mix	0.0748414376321354	rice	Indica	M. oryzae
45_69_1	XQ3	45	69	0.000223539	1.36	mix	0.0748414376321354	rice	Indica	M. oryzae
45_69_1	XQ3	45	69	8.41e-05	0.511	mix	0.0748414376321354	rice	Indica	M. oryzae
45_69_1	XQ3	45	69	5.18e-05	0.315	mix	0.0748414376321354	rice	Indica	M. oryzae
45_69_2	XQ3	45	69	0.00019013	1.16	mix	0.0748414376321354	rice	Indica	M. oryzae
45_69_2	XQ3	45	69	0.000290909	1.77	mix	0.0748414376321354	rice	Indica	M. oryzae
45_69_2	XQ3	45	69	0.000297373	1.81	mix	0.0748414376321354	rice	Indica	M. oryzae
45_69_2	XQ3	45	69	0.000121208	0.736	mix	0.0748414376321354	rice	Indica	M. oryzae
45_69_1	XQ3	45	69	0.000187734	1.14	mix	0.0748414376321354	rice	Indica	M. oryzae
45_69_1	XQ3	45	69	0.000110701	0.673	mix	0.0748414376321354	rice	Indica	M. oryzae
45_69_1	XQ3	45	69	0.000248402	1.51	mix	0.0748414376321354	rice	Indica	M. oryzae
45_69_1	XQ3	45	69	0.000190276	1.16	mix	0.0748414376321354	rice	Indica	M. oryzae
45_69_2	XQ3	45	69	0.00030492	1.85	mix	0.0748414376321354	rice	Indica	M. oryzae
45_69_2	XQ3	45	69	0.000215197	1.31	mix	0.0748414376321354	rice	Indica	M. oryzae
45_69_2	XQ3	45	69	0.000244548	1.49	mix	0.0748414376321354	rice	Indica	M. oryzae
45_69_2	XQ3	45	69	0.000328664	2	mix	0.0748414376321354	rice	Indica	M. oryzae
45_70_1	XQ3	45	70	0.000115177	0.7	mix	0.0605972515856237	rice	Indica	M. oryzae
45_70_1	XQ3	45	70	0.000234418	1.42	mix	0.0605972515856237	rice	Indica	M. oryzae
45_70_1	XQ3	45	70	0.000285761	1.74	mix	0.0605972515856237	rice	Indica	M. oryzae
45_70_1	XQ3	45	70	0.000207027	1.26	mix	0.0605972515856237	rice	Indica	M. oryzae
45_70_2	XQ3	45	70	0.000114434	0.695	mix	0.0605972515856237	rice	Indica	M. oryzae
45_70_2	XQ3	45	70	7.85e-06	0.0477	mix	0.0605972515856237	rice	Indica	M. oryzae
45_70_2	XQ3	45	70	0.000187159	1.14	mix	0.0605972515856237	rice	Indica	M. oryzae
45_70_2	XQ3	45	70	0.000166107	1.01	mix	0.0605972515856237	rice	Indica	M. oryzae
45_70_1	XQ3	45	70	0.000175689	1.07	mix	0.0605972515856237	rice	Indica	M. oryzae
45_70_1	XQ3	45	70	0.000186406	1.13	mix	0.0605972515856237	rice	Indica	M. oryzae
45_70_1	XQ3	45	70	0.000175834	1.07	mix	0.0605972515856237	rice	Indica	M. oryzae
45_70_1	XQ3	45	70	0.000107433	0.653	mix	0.0605972515856237	rice	Indica	M. oryzae
45_70_2	XQ3	45	70	0.000105835	0.643	mix	0.0605972515856237	rice	Indica	M. oryzae
45_70_2	XQ3	45	70	5.18e-05	0.315	mix	0.0605972515856237	rice	Indica	M. oryzae
45_70_2	XQ3	45	70	0.000166069	1.01	mix	0.0605972515856237	rice	Indica	M. oryzae
45_70_2	XQ3	45	70	0.000117584	0.714	mix	0.0605972515856237	rice	Indica	M. oryzae
45_70_1	XQ3	45	70	2.57e-05	0.156	mix	0.0605972515856237	rice	Indica	M. oryzae
45_70_1	XQ3	45	70	0.000103186	0.627	mix	0.0605972515856237	rice	Indica	M. oryzae
45_70_1	XQ3	45	70	0.00011576	0.703	mix	0.0605972515856237	rice	Indica	M. oryzae
45_70_1	XQ3	45	70	0.000376219	2.29	mix	0.0605972515856237	rice	Indica	M. oryzae
45_70_2	XQ3	45	70	0.000197448	1.2	mix	0.0605972515856237	rice	Indica	M. oryzae
45_70_2	XQ3	45	70	0.000351992	2.14	mix	0.0605972515856237	rice	Indica	M. oryzae
45_70_2	XQ3	45	70	0.000163315	0.992	mix	0.0605972515856237	rice	Indica	M. oryzae
45_70_2	XQ3	45	70	4.48e-05	0.272	mix	0.0605972515856237	rice	Indica	M. oryzae
45_74_2	XQ3	45	74	0.000379082	2.3	mix	0.103858350951374	rice	Indica	M. oryzae
45_74_2	XQ3	45	74	0.000375354	2.28	mix	0.103858350951374	rice	Indica	M. oryzae
45_74_2	XQ3	45	74	0.000174613	1.06	mix	0.103858350951374	rice	Indica	M. oryzae
45_74_1	XQ3	45	74	0.000347099	2.11	mix	0.103858350951374	rice	Indica	M. oryzae
45_74_1	XQ3	45	74	8.66e-05	0.526	mix	0.103858350951374	rice	Indica	M. oryzae
45_74_1	XQ3	45	74	2.97e-05	0.18	mix	0.103858350951374	rice	Indica	M. oryzae
45_74_1	XQ3	45	74	8.18e-05	0.497	mix	0.103858350951374	rice	Indica	M. oryzae
45_74_2	XQ3	45	74	0.000123684	0.751	mix	0.103858350951374	rice	Indica	M. oryzae
45_74_2	XQ3	45	74	0.000193112	1.17	mix	0.103858350951374	rice	Indica	M. oryzae
45_74_2	XQ3	45	74	0.000339383	2.06	mix	0.103858350951374	rice	Indica	M. oryzae
45_74_2	XQ3	45	74	0.000209209	1.27	mix	0.103858350951374	rice	Indica	M. oryzae
45_74_1	XQ3	45	74	0.000132622	0.806	mix	0.103858350951374	rice	Indica	M. oryzae
45_74_1	XQ3	45	74	0.000216687	1.32	mix	0.103858350951374	rice	Indica	M. oryzae
45_74_1	XQ3	45	74	0.000168239	1.02	mix	0.103858350951374	rice	Indica	M. oryzae
45_74_1	XQ3	45	74	0.000309444	1.88	mix	0.103858350951374	rice	Indica	M. oryzae
45_74_2	XQ3	45	74	0.000202863	1.23	mix	0.103858350951374	rice	Indica	M. oryzae
45_74_2	XQ3	45	74	0.000101096	0.614	mix	0.103858350951374	rice	Indica	M. oryzae
45_74_2	XQ3	45	74	8.82e-05	0.536	mix	0.103858350951374	rice	Indica	M. oryzae
45_87_1	XQ3	45	87	9.41e-05	0.572	mix	0.105153276955603	rice	Indica	M. oryzae
45_87_1	XQ3	45	87	7.61e-05	0.463	mix	0.105153276955603	rice	Indica	M. oryzae
45_87_1	XQ3	45	87	0.000115608	0.702	mix	0.105153276955603	rice	Indica	M. oryzae
45_87_1	XQ3	45	87	7.23e-05	0.439	mix	0.105153276955603	rice	Indica	M. oryzae
45_87_2	XQ3	45	87	1.93e-05	0.117	mix	0.105153276955603	rice	Indica	M. oryzae
45_87_2	XQ3	45	87	0.000406483	2.47	mix	0.105153276955603	rice	Indica	M. oryzae
45_87_2	XQ3	45	87	0	0	mix	0.105153276955603	rice	Indica	M. oryzae
45_87_2	XQ3	45	87	0.000196961	1.2	mix	0.105153276955603	rice	Indica	M. oryzae
45_87_2	XQ3	45	87	6.86e-05	0.417	mix	0.105153276955603	rice	Indica	M. oryzae
45_87_2	XQ3	45	87	0.000149695	0.909	mix	0.105153276955603	rice	Indica	M. oryzae
45_87_2	XQ3	45	87	0.000159516	0.969	mix	0.105153276955603	rice	Indica	M. oryzae
45_87_2	XQ3	45	87	0.000198264	1.2	mix	0.105153276955603	rice	Indica	M. oryzae
45_87_2	XQ3	45	87	0.000183426	1.11	mix	0.105153276955603	rice	Indica	M. oryzae
45_87_2	XQ3	45	87	9.46e-05	0.575	mix	0.105153276955603	rice	Indica	M. oryzae
45_87_2	XQ3	45	87	0.000139614	0.848	mix	0.105153276955603	rice	Indica	M. oryzae
45_87_2	XQ3	45	87	0.000168804	1.03	mix	0.105153276955603	rice	Indica	M. oryzae
49_15_1	XQ3	49	15	0.000104655	0.775	mix	0.0610729386892177	rice	Indica	M. oryzae
49_15_1	XQ3	49	15	0.000209508	1.55	mix	0.0610729386892177	rice	Indica	M. oryzae
49_15_1	XQ3	49	15	0.000171694	1.27	mix	0.0610729386892177	rice	Indica	M. oryzae
49_15_1	XQ3	49	15	0.000256804	1.9	mix	0.0610729386892177	rice	Indica	M. oryzae
49_15_2	XQ3	49	15	0.000101553	0.753	mix	0.0610729386892177	rice	Indica	M. oryzae
49_15_2	XQ3	49	15	1.88e-05	0.139	mix	0.0610729386892177	rice	Indica	M. oryzae
49_15_2	XQ3	49	15	8.5e-05	0.63	mix	0.0610729386892177	rice	Indica	M. oryzae
49_15_2	XQ3	49	15	0.000167512	1.24	mix	0.0610729386892177	rice	Indica	M. oryzae
49_15_1	XQ3	49	15	0.000141607	1.05	mix	0.0610729386892177	rice	Indica	M. oryzae
49_15_1	XQ3	49	15	0.00020934	1.55	mix	0.0610729386892177	rice	Indica	M. oryzae
49_15_1	XQ3	49	15	0.000380462	2.82	mix	0.0610729386892177	rice	Indica	M. oryzae
49_15_1	XQ3	49	15	8.74e-06	0.0647	mix	0.0610729386892177	rice	Indica	M. oryzae
49_15_2	XQ3	49	15	0.000196717	1.46	mix	0.0610729386892177	rice	Indica	M. oryzae
49_15_2	XQ3	49	15	0.000133948	0.993	mix	0.0610729386892177	rice	Indica	M. oryzae
49_15_2	XQ3	49	15	9.91e-05	0.734	mix	0.0610729386892177	rice	Indica	M. oryzae
49_15_2	XQ3	49	15	0.000163749	1.21	mix	0.0610729386892177	rice	Indica	M. oryzae
49_15_1	XQ3	49	15	0.000268942	1.99	mix	0.0610729386892177	rice	Indica	M. oryzae
49_15_1	XQ3	49	15	0.000361558	2.68	mix	0.0610729386892177	rice	Indica	M. oryzae
49_15_1	XQ3	49	15	0.000176012	1.3	mix	0.0610729386892177	rice	Indica	M. oryzae
49_15_1	XQ3	49	15	0.000408557	3.03	mix	0.0610729386892177	rice	Indica	M. oryzae
49_15_2	XQ3	49	15	5.41e-05	0.401	mix	0.0610729386892177	rice	Indica	M. oryzae
49_15_2	XQ3	49	15	0.000275444	2.04	mix	0.0610729386892177	rice	Indica	M. oryzae
49_15_2	XQ3	49	15	6.96e-05	0.516	mix	0.0610729386892177	rice	Indica	M. oryzae
49_15_2	XQ3	49	15	6.77e-05	0.502	mix	0.0610729386892177	rice	Indica	M. oryzae
49_36_1	XQ3	49	36	0.000344196	2.55	mix	0.0724365750528542	rice	Indica	M. oryzae
49_36_1	XQ3	49	36	0.000195128	1.45	mix	0.0724365750528542	rice	Indica	M. oryzae
49_36_1	XQ3	49	36	0.000332681	2.47	mix	0.0724365750528542	rice	Indica	M. oryzae
49_36_1	XQ3	49	36	0.000232359	1.72	mix	0.0724365750528542	rice	Indica	M. oryzae
49_36_2	XQ3	49	36	0.000112466	0.833	mix	0.0724365750528542	rice	Indica	M. oryzae
49_36_2	XQ3	49	36	0.000115191	0.854	mix	0.0724365750528542	rice	Indica	M. oryzae
49_36_2	XQ3	49	36	7.08e-05	0.524	mix	0.0724365750528542	rice	Indica	M. oryzae
49_36_1	XQ3	49	36	0.000219426	1.63	mix	0.0724365750528542	rice	Indica	M. oryzae
49_36_1	XQ3	49	36	0.000120496	0.893	mix	0.0724365750528542	rice	Indica	M. oryzae
49_36_1	XQ3	49	36	0.000182459	1.35	mix	0.0724365750528542	rice	Indica	M. oryzae
49_36_1	XQ3	49	36	0.000330387	2.45	mix	0.0724365750528542	rice	Indica	M. oryzae
49_36_2	XQ3	49	36	0.000194409	1.44	mix	0.0724365750528542	rice	Indica	M. oryzae
49_36_2	XQ3	49	36	0.000295126	2.19	mix	0.0724365750528542	rice	Indica	M. oryzae
49_36_2	XQ3	49	36	0.000446935	3.31	mix	0.0724365750528542	rice	Indica	M. oryzae
49_36_2	XQ3	49	36	0.000408723	3.03	mix	0.0724365750528542	rice	Indica	M. oryzae
49_36_1	XQ3	49	36	0.000142779	1.06	mix	0.0724365750528542	rice	Indica	M. oryzae
49_36_1	XQ3	49	36	0.0001752	1.3	mix	0.0724365750528542	rice	Indica	M. oryzae
49_36_1	XQ3	49	36	0.000231337	1.71	mix	0.0724365750528542	rice	Indica	M. oryzae
49_36_2	XQ3	49	36	7.65e-05	0.567	mix	0.0724365750528542	rice	Indica	M. oryzae
49_36_2	XQ3	49	36	0.000167906	1.24	mix	0.0724365750528542	rice	Indica	M. oryzae
49_36_2	XQ3	49	36	8.1e-05	0.601	mix	0.0724365750528542	rice	Indica	M. oryzae
49_43_1	XQ3	49	43	0.000320959	2.38	mix	0.0758720930232558	rice	Indica	M. oryzae
49_43_1	XQ3	49	43	0.000543572	4.03	mix	0.0758720930232558	rice	Indica	M. oryzae
49_43_1	XQ3	49	43	0.000503582	3.73	mix	0.0758720930232558	rice	Indica	M. oryzae
49_43_1	XQ3	49	43	0.000451516	3.35	mix	0.0758720930232558	rice	Indica	M. oryzae
49_43_2	XQ3	49	43	0.000208149	1.54	mix	0.0758720930232558	rice	Indica	M. oryzae
49_43_2	XQ3	49	43	0.000167389	1.24	mix	0.0758720930232558	rice	Indica	M. oryzae
49_43_2	XQ3	49	43	0.000133451	0.989	mix	0.0758720930232558	rice	Indica	M. oryzae
49_43_2	XQ3	49	43	0.000402669	2.98	mix	0.0758720930232558	rice	Indica	M. oryzae
49_43_1	XQ3	49	43	0.000239515	1.77	mix	0.0758720930232558	rice	Indica	M. oryzae
49_43_1	XQ3	49	43	0.000225821	1.67	mix	0.0758720930232558	rice	Indica	M. oryzae
49_43_1	XQ3	49	43	5.3e-05	0.393	mix	0.0758720930232558	rice	Indica	M. oryzae
49_43_2	XQ3	49	43	0.00010001	0.741	mix	0.0758720930232558	rice	Indica	M. oryzae
49_43_2	XQ3	49	43	8.7e-05	0.644	mix	0.0758720930232558	rice	Indica	M. oryzae
49_43_2	XQ3	49	43	4.07e-05	0.302	mix	0.0758720930232558	rice	Indica	M. oryzae
49_43_1	XQ3	49	43	0.000136111	1.01	mix	0.0758720930232558	rice	Indica	M. oryzae
49_43_1	XQ3	49	43	4.25e-05	0.315	mix	0.0758720930232558	rice	Indica	M. oryzae
49_43_1	XQ3	49	43	0.000126325	0.936	mix	0.0758720930232558	rice	Indica	M. oryzae
49_43_1	XQ3	49	43	0.000285552	2.12	mix	0.0758720930232558	rice	Indica	M. oryzae
49_43_2	XQ3	49	43	0.000317829	2.36	mix	0.0758720930232558	rice	Indica	M. oryzae
49_43_2	XQ3	49	43	0.000149407	1.11	mix	0.0758720930232558	rice	Indica	M. oryzae
49_43_2	XQ3	49	43	0.000236948	1.76	mix	0.0758720930232558	rice	Indica	M. oryzae
49_43_2	XQ3	49	43	0.000307163	2.28	mix	0.0758720930232558	rice	Indica	M. oryzae
49_45_1	XQ3	49	45	0.000169543	1.26	mix	0.0591437632135307	rice	Indica	M. oryzae
49_45_1	XQ3	49	45	0.000198431	1.47	mix	0.0591437632135307	rice	Indica	M. oryzae
49_45_1	XQ3	49	45	0.000209366	1.55	mix	0.0591437632135307	rice	Indica	M. oryzae
49_45_1	XQ3	49	45	9.89e-05	0.732	mix	0.0591437632135307	rice	Indica	M. oryzae
49_45_2	XQ3	49	45	0.000257861	1.91	mix	0.0591437632135307	rice	Indica	M. oryzae
49_45_2	XQ3	49	45	0.000234749	1.74	mix	0.0591437632135307	rice	Indica	M. oryzae
49_45_2	XQ3	49	45	5.52e-05	0.409	mix	0.0591437632135307	rice	Indica	M. oryzae
49_45_2	XQ3	49	45	0	0	mix	0.0591437632135307	rice	Indica	M. oryzae
49_45_1	XQ3	49	45	0.000141788	1.05	mix	0.0591437632135307	rice	Indica	M. oryzae
49_45_1	XQ3	49	45	0.000294426	2.18	mix	0.0591437632135307	rice	Indica	M. oryzae
49_45_1	XQ3	49	45	0.000362415	2.69	mix	0.0591437632135307	rice	Indica	M. oryzae
49_45_1	XQ3	49	45	0.00016438	1.22	mix	0.0591437632135307	rice	Indica	M. oryzae
49_45_1	XQ3	49	45	6.46e-05	0.478	mix	0.0591437632135307	rice	Indica	M. oryzae
49_45_1	XQ3	49	45	0.000152527	1.13	mix	0.0591437632135307	rice	Indica	M. oryzae
49_45_2	XQ3	49	45	7.89e-05	0.585	mix	0.0591437632135307	rice	Indica	M. oryzae
49_45_2	XQ3	49	45	4.2e-05	0.311	mix	0.0591437632135307	rice	Indica	M. oryzae
49_45_2	XQ3	49	45	0.000453543	3.36	mix	0.0591437632135307	rice	Indica	M. oryzae
49_45_2	XQ3	49	45	0.000326653	2.42	mix	0.0591437632135307	rice	Indica	M. oryzae
49_49_1	XQ3	49	49	7.12e-05	0.527	pure	0	rice	Indica	M. oryzae
49_49_1	XQ3	49	49	9.94e-05	0.736	pure	0	rice	Indica	M. oryzae
49_49_1	XQ3	49	49	9.06e-05	0.671	pure	0	rice	Indica	M. oryzae
49_49_1	XQ3	49	49	0.000154949	1.15	pure	0	rice	Indica	M. oryzae
49_49_2	XQ3	49	49	0.00020026	1.48	pure	0	rice	Indica	M. oryzae
49_49_2	XQ3	49	49	9.55e-05	0.708	pure	0	rice	Indica	M. oryzae
49_49_2	XQ3	49	49	5.15e-05	0.381	pure	0	rice	Indica	M. oryzae
49_49_2	XQ3	49	49	0.000187985	1.39	pure	0	rice	Indica	M. oryzae
49_49_1	XQ3	49	49	0.000217053	1.61	pure	0	rice	Indica	M. oryzae
49_49_1	XQ3	49	49	0.000141355	1.05	pure	0	rice	Indica	M. oryzae
49_49_1	XQ3	49	49	0.000162074	1.2	pure	0	rice	Indica	M. oryzae
49_49_1	XQ3	49	49	6.72e-05	0.498	pure	0	rice	Indica	M. oryzae
49_49_2	XQ3	49	49	0.000159876	1.18	pure	0	rice	Indica	M. oryzae
49_49_2	XQ3	49	49	7.28e-05	0.54	pure	0	rice	Indica	M. oryzae
49_49_2	XQ3	49	49	0.000122693	0.909	pure	0	rice	Indica	M. oryzae
49_49_2	XQ3	49	49	0.000160147	1.19	pure	0	rice	Indica	M. oryzae
49_49_1	XQ3	49	49	8.29e-05	0.614	pure	0	rice	Indica	M. oryzae
49_49_1	XQ3	49	49	0.000107107	0.794	pure	0	rice	Indica	M. oryzae
49_49_1	XQ3	49	49	0.000275824	2.04	pure	0	rice	Indica	M. oryzae
49_49_1	XQ3	49	49	3.91e-05	0.29	pure	0	rice	Indica	M. oryzae
49_49_2	XQ3	49	49	0.0001715	1.27	pure	0	rice	Indica	M. oryzae
49_49_2	XQ3	49	49	0.000122773	0.91	pure	0	rice	Indica	M. oryzae
49_49_2	XQ3	49	49	0.000250147	1.85	pure	0	rice	Indica	M. oryzae
49_50_2	XQ3	49	50	0.000387389	2.87	mix	0.0664112050739958	rice	Indica	M. oryzae
49_50_2	XQ3	49	50	0.000294991	2.19	mix	0.0664112050739958	rice	Indica	M. oryzae
49_50_2	XQ3	49	50	0.000198807	1.47	mix	0.0664112050739958	rice	Indica	M. oryzae
49_50_2	XQ3	49	50	0.000102825	0.762	mix	0.0664112050739958	rice	Indica	M. oryzae
49_50_1	XQ3	49	50	0.000142672	1.06	mix	0.0664112050739958	rice	Indica	M. oryzae
49_50_1	XQ3	49	50	0.000117061	0.867	mix	0.0664112050739958	rice	Indica	M. oryzae
49_50_1	XQ3	49	50	0.000150097	1.11	mix	0.0664112050739958	rice	Indica	M. oryzae
49_50_1	XQ3	49	50	0.000174341	1.29	mix	0.0664112050739958	rice	Indica	M. oryzae
49_50_2	XQ3	49	50	0.000175497	1.3	mix	0.0664112050739958	rice	Indica	M. oryzae
49_50_2	XQ3	49	50	0.000186483	1.38	mix	0.0664112050739958	rice	Indica	M. oryzae
49_50_2	XQ3	49	50	0.00026629	1.97	mix	0.0664112050739958	rice	Indica	M. oryzae
49_50_2	XQ3	49	50	0.000486407	3.6	mix	0.0664112050739958	rice	Indica	M. oryzae
49_50_1	XQ3	49	50	3.72e-05	0.276	mix	0.0664112050739958	rice	Indica	M. oryzae
49_50_1	XQ3	49	50	0.0002278	1.69	mix	0.0664112050739958	rice	Indica	M. oryzae
49_50_1	XQ3	49	50	7.83e-05	0.58	mix	0.0664112050739958	rice	Indica	M. oryzae
49_50_1	XQ3	49	50	0.000155511	1.15	mix	0.0664112050739958	rice	Indica	M. oryzae
49_50_2	XQ3	49	50	7.93e-06	0.0588	mix	0.0664112050739958	rice	Indica	M. oryzae
49_50_2	XQ3	49	50	0.000173445	1.29	mix	0.0664112050739958	rice	Indica	M. oryzae
49_50_2	XQ3	49	50	3.34e-05	0.248	mix	0.0664112050739958	rice	Indica	M. oryzae
49_69_1	XQ3	49	69	2.86e-05	0.212	mix	0.0643763213530656	rice	Indica	M. oryzae
49_69_1	XQ3	49	69	0.000165223	1.22	mix	0.0643763213530656	rice	Indica	M. oryzae
49_69_1	XQ3	49	69	7.7e-06	0.0571	mix	0.0643763213530656	rice	Indica	M. oryzae
49_69_1	XQ3	49	69	0.00016712	1.24	mix	0.0643763213530656	rice	Indica	M. oryzae
49_69_2	XQ3	49	69	7.99e-05	0.592	mix	0.0643763213530656	rice	Indica	M. oryzae
49_69_2	XQ3	49	69	0.000299225	2.22	mix	0.0643763213530656	rice	Indica	M. oryzae
49_69_2	XQ3	49	69	0.000447246	3.31	mix	0.0643763213530656	rice	Indica	M. oryzae
49_69_2	XQ3	49	69	0.000206018	1.53	mix	0.0643763213530656	rice	Indica	M. oryzae
49_69_1	XQ3	49	69	0.000334472	2.48	mix	0.0643763213530656	rice	Indica	M. oryzae
49_69_1	XQ3	49	69	0.000243116	1.8	mix	0.0643763213530656	rice	Indica	M. oryzae
49_69_1	XQ3	49	69	0.000284959	2.11	mix	0.0643763213530656	rice	Indica	M. oryzae
49_69_2	XQ3	49	69	0.000221376	1.64	mix	0.0643763213530656	rice	Indica	M. oryzae
49_69_2	XQ3	49	69	0.000237889	1.76	mix	0.0643763213530656	rice	Indica	M. oryzae
49_69_2	XQ3	49	69	0.000243605	1.81	mix	0.0643763213530656	rice	Indica	M. oryzae
49_69_1	XQ3	49	69	0.000158774	1.18	mix	0.0643763213530656	rice	Indica	M. oryzae
49_69_1	XQ3	49	69	0.000106477	0.789	mix	0.0643763213530656	rice	Indica	M. oryzae
49_69_1	XQ3	49	69	0.000250827	1.86	mix	0.0643763213530656	rice	Indica	M. oryzae
49_69_1	XQ3	49	69	0.000360376	2.67	mix	0.0643763213530656	rice	Indica	M. oryzae
49_69_2	XQ3	49	69	0.000163232	1.21	mix	0.0643763213530656	rice	Indica	M. oryzae
49_69_2	XQ3	49	69	0.000260828	1.93	mix	0.0643763213530656	rice	Indica	M. oryzae
49_69_2	XQ3	49	69	0.000165013	1.22	mix	0.0643763213530656	rice	Indica	M. oryzae
49_69_2	XQ3	49	69	0.000141306	1.05	mix	0.0643763213530656	rice	Indica	M. oryzae
49_70_1	XQ3	49	70	0.000250702	1.86	mix	0.0458509513742071	rice	Indica	M. oryzae
49_70_1	XQ3	49	70	0.000233132	1.73	mix	0.0458509513742071	rice	Indica	M. oryzae
49_70_1	XQ3	49	70	0.000243934	1.81	mix	0.0458509513742071	rice	Indica	M. oryzae
49_70_1	XQ3	49	70	0.000151623	1.12	mix	0.0458509513742071	rice	Indica	M. oryzae
49_70_2	XQ3	49	70	5.55e-05	0.411	mix	0.0458509513742071	rice	Indica	M. oryzae
49_70_2	XQ3	49	70	2.98e-05	0.221	mix	0.0458509513742071	rice	Indica	M. oryzae
49_70_2	XQ3	49	70	3.94e-05	0.292	mix	0.0458509513742071	rice	Indica	M. oryzae
49_70_2	XQ3	49	70	0.000167745	1.24	mix	0.0458509513742071	rice	Indica	M. oryzae
49_70_1	XQ3	49	70	0.000318263	2.36	mix	0.0458509513742071	rice	Indica	M. oryzae
49_70_1	XQ3	49	70	0.000347026	2.57	mix	0.0458509513742071	rice	Indica	M. oryzae
49_70_1	XQ3	49	70	0.000254752	1.89	mix	0.0458509513742071	rice	Indica	M. oryzae
49_70_1	XQ3	49	70	0.000262762	1.95	mix	0.0458509513742071	rice	Indica	M. oryzae
49_70_2	XQ3	49	70	5.82e-05	0.431	mix	0.0458509513742071	rice	Indica	M. oryzae
49_70_2	XQ3	49	70	0.000239059	1.77	mix	0.0458509513742071	rice	Indica	M. oryzae
49_70_2	XQ3	49	70	0.000156865	1.16	mix	0.0458509513742071	rice	Indica	M. oryzae
49_70_1	XQ3	49	70	0.000107679	0.798	mix	0.0458509513742071	rice	Indica	M. oryzae
49_70_1	XQ3	49	70	5.71e-05	0.423	mix	0.0458509513742071	rice	Indica	M. oryzae
49_70_1	XQ3	49	70	0.000213343	1.58	mix	0.0458509513742071	rice	Indica	M. oryzae
49_70_1	XQ3	49	70	0.000219427	1.63	mix	0.0458509513742071	rice	Indica	M. oryzae
49_70_2	XQ3	49	70	0.000406642	3.01	mix	0.0458509513742071	rice	Indica	M. oryzae
49_70_2	XQ3	49	70	0.000245512	1.82	mix	0.0458509513742071	rice	Indica	M. oryzae
49_70_2	XQ3	49	70	0.000221633	1.64	mix	0.0458509513742071	rice	Indica	M. oryzae
49_70_2	XQ3	49	70	0.000286216	2.12	mix	0.0458509513742071	rice	Indica	M. oryzae
49_74_1	XQ3	49	74	0.000143063	1.06	mix	0.0914376321353065	rice	Indica	M. oryzae
49_74_1	XQ3	49	74	0.000153856	1.14	mix	0.0914376321353065	rice	Indica	M. oryzae
49_74_1	XQ3	49	74	4.93e-05	0.366	mix	0.0914376321353065	rice	Indica	M. oryzae
49_74_1	XQ3	49	74	0.000184894	1.37	mix	0.0914376321353065	rice	Indica	M. oryzae
49_74_2	XQ3	49	74	5.63e-05	0.417	mix	0.0914376321353065	rice	Indica	M. oryzae
49_74_2	XQ3	49	74	0.000200349	1.48	mix	0.0914376321353065	rice	Indica	M. oryzae
49_74_2	XQ3	49	74	0.00017821	1.32	mix	0.0914376321353065	rice	Indica	M. oryzae
49_74_2	XQ3	49	74	0.000123321	0.914	mix	0.0914376321353065	rice	Indica	M. oryzae
49_74_1	XQ3	49	74	0.000215355	1.6	mix	0.0914376321353065	rice	Indica	M. oryzae
49_74_1	XQ3	49	74	0.000268531	1.99	mix	0.0914376321353065	rice	Indica	M. oryzae
49_74_1	XQ3	49	74	0.000228455	1.69	mix	0.0914376321353065	rice	Indica	M. oryzae
49_74_2	XQ3	49	74	0.000261123	1.93	mix	0.0914376321353065	rice	Indica	M. oryzae
49_74_2	XQ3	49	74	0.000496627	3.68	mix	0.0914376321353065	rice	Indica	M. oryzae
49_74_2	XQ3	49	74	0.00052207	3.87	mix	0.0914376321353065	rice	Indica	M. oryzae
49_74_2	XQ3	49	74	0.000143028	1.06	mix	0.0914376321353065	rice	Indica	M. oryzae
49_74_1	XQ3	49	74	0.00042961	3.18	mix	0.0914376321353065	rice	Indica	M. oryzae
49_74_1	XQ3	49	74	0.000251583	1.86	mix	0.0914376321353065	rice	Indica	M. oryzae
49_74_1	XQ3	49	74	8.77e-05	0.65	mix	0.0914376321353065	rice	Indica	M. oryzae
49_74_1	XQ3	49	74	0.000146988	1.09	mix	0.0914376321353065	rice	Indica	M. oryzae
49_74_2	XQ3	49	74	0.000137219	1.02	mix	0.0914376321353065	rice	Indica	M. oryzae
49_74_2	XQ3	49	74	0.000244835	1.81	mix	0.0914376321353065	rice	Indica	M. oryzae
49_74_2	XQ3	49	74	0.000194682	1.44	mix	0.0914376321353065	rice	Indica	M. oryzae
49_74_2	XQ3	49	74	0.000349407	2.59	mix	0.0914376321353065	rice	Indica	M. oryzae
49_87_1	XQ3	49	87	0.000347687	2.58	mix	0.102721987315011	rice	Indica	M. oryzae
49_87_1	XQ3	49	87	0.000120225	0.891	mix	0.102721987315011	rice	Indica	M. oryzae
49_87_1	XQ3	49	87	2.97e-05	0.22	mix	0.102721987315011	rice	Indica	M. oryzae
49_87_1	XQ3	49	87	0.000370197	2.74	mix	0.102721987315011	rice	Indica	M. oryzae
49_87_2	XQ3	49	87	0.000347972	2.58	mix	0.102721987315011	rice	Indica	M. oryzae
49_87_2	XQ3	49	87	7.07e-05	0.524	mix	0.102721987315011	rice	Indica	M. oryzae
49_87_2	XQ3	49	87	0.000190546	1.41	mix	0.102721987315011	rice	Indica	M. oryzae
49_87_1	XQ3	49	87	0.000436832	3.24	mix	0.102721987315011	rice	Indica	M. oryzae
49_87_1	XQ3	49	87	0.000273875	2.03	mix	0.102721987315011	rice	Indica	M. oryzae
49_87_1	XQ3	49	87	0.000142004	1.05	mix	0.102721987315011	rice	Indica	M. oryzae
49_87_1	XQ3	49	87	0.000208496	1.54	mix	0.102721987315011	rice	Indica	M. oryzae
49_87_2	XQ3	49	87	0.00039525	2.93	mix	0.102721987315011	rice	Indica	M. oryzae
49_87_2	XQ3	49	87	0.000395094	2.93	mix	0.102721987315011	rice	Indica	M. oryzae
49_87_2	XQ3	49	87	0.000259317	1.92	mix	0.102721987315011	rice	Indica	M. oryzae
49_87_2	XQ3	49	87	0.000204847	1.52	mix	0.102721987315011	rice	Indica	M. oryzae
49_87_1	XQ3	49	87	2.46e-05	0.183	mix	0.102721987315011	rice	Indica	M. oryzae
49_87_1	XQ3	49	87	5.52e-06	0.0409	mix	0.102721987315011	rice	Indica	M. oryzae
49_87_1	XQ3	49	87	8.71e-05	0.645	mix	0.102721987315011	rice	Indica	M. oryzae
49_87_1	XQ3	49	87	0.000173659	1.29	mix	0.102721987315011	rice	Indica	M. oryzae
49_87_2	XQ3	49	87	0.000134018	0.993	mix	0.102721987315011	rice	Indica	M. oryzae
49_87_2	XQ3	49	87	5.51e-05	0.409	mix	0.102721987315011	rice	Indica	M. oryzae
49_87_2	XQ3	49	87	0.000133965	0.993	mix	0.102721987315011	rice	Indica	M. oryzae
50_15_1	XQ3	50	15	5.83e-05	0.353	mix	0.0778012684989429	rice	Indica	M. oryzae
50_15_1	XQ3	50	15	8.03e-06	0.0487	mix	0.0778012684989429	rice	Indica	M. oryzae
50_15_1	XQ3	50	15	0.00013377	0.811	mix	0.0778012684989429	rice	Indica	M. oryzae
50_15_1	XQ3	50	15	0.000376686	2.28	mix	0.0778012684989429	rice	Indica	M. oryzae
50_15_2	XQ3	50	15	0.000130596	0.792	mix	0.0778012684989429	rice	Indica	M. oryzae
50_15_2	XQ3	50	15	0.00034476	2.09	mix	0.0778012684989429	rice	Indica	M. oryzae
50_15_2	XQ3	50	15	0.000155469	0.943	mix	0.0778012684989429	rice	Indica	M. oryzae
50_15_2	XQ3	50	15	9.34e-05	0.567	mix	0.0778012684989429	rice	Indica	M. oryzae
50_15_1	XQ3	50	15	0.00016671	1.01	mix	0.0778012684989429	rice	Indica	M. oryzae
50_15_1	XQ3	50	15	0.000287606	1.74	mix	0.0778012684989429	rice	Indica	M. oryzae
50_15_1	XQ3	50	15	0.000171596	1.04	mix	0.0778012684989429	rice	Indica	M. oryzae
50_15_1	XQ3	50	15	0.000469531	2.85	mix	0.0778012684989429	rice	Indica	M. oryzae
50_15_2	XQ3	50	15	0.000207949	1.26	mix	0.0778012684989429	rice	Indica	M. oryzae
50_15_2	XQ3	50	15	0.00012573	0.763	mix	0.0778012684989429	rice	Indica	M. oryzae
50_15_2	XQ3	50	15	9.58e-05	0.581	mix	0.0778012684989429	rice	Indica	M. oryzae
50_15_2	XQ3	50	15	0.000169897	1.03	mix	0.0778012684989429	rice	Indica	M. oryzae
50_15_1	XQ3	50	15	0.000119934	0.727	mix	0.0778012684989429	rice	Indica	M. oryzae
50_15_1	XQ3	50	15	0.000341417	2.07	mix	0.0778012684989429	rice	Indica	M. oryzae
50_15_1	XQ3	50	15	0.000207298	1.26	mix	0.0778012684989429	rice	Indica	M. oryzae
50_15_1	XQ3	50	15	0.00011898	0.722	mix	0.0778012684989429	rice	Indica	M. oryzae
50_36_1	XQ3	50	36	1.05e-05	0.0637	mix	0.0670718816067654	rice	Indica	M. oryzae
50_36_1	XQ3	50	36	1.64e-05	0.0992	mix	0.0670718816067654	rice	Indica	M. oryzae
50_36_1	XQ3	50	36	5.56e-05	0.337	mix	0.0670718816067654	rice	Indica	M. oryzae
50_36_1	XQ3	50	36	1.31e-05	0.0793	mix	0.0670718816067654	rice	Indica	M. oryzae
50_36_2	XQ3	50	36	0.000221528	1.34	mix	0.0670718816067654	rice	Indica	M. oryzae
50_36_2	XQ3	50	36	0.000317187	1.92	mix	0.0670718816067654	rice	Indica	M. oryzae
50_36_2	XQ3	50	36	0.000434471	2.64	mix	0.0670718816067654	rice	Indica	M. oryzae
50_36_2	XQ3	50	36	0.000274213	1.66	mix	0.0670718816067654	rice	Indica	M. oryzae
50_36_1	XQ3	50	36	3.96e-05	0.24	mix	0.0670718816067654	rice	Indica	M. oryzae
50_36_1	XQ3	50	36	3.22e-05	0.195	mix	0.0670718816067654	rice	Indica	M. oryzae
50_36_1	XQ3	50	36	0.00035101	2.13	mix	0.0670718816067654	rice	Indica	M. oryzae
50_36_1	XQ3	50	36	6.12e-05	0.371	mix	0.0670718816067654	rice	Indica	M. oryzae
50_36_2	XQ3	50	36	0.00019743	1.2	mix	0.0670718816067654	rice	Indica	M. oryzae
50_36_2	XQ3	50	36	9.27e-05	0.563	mix	0.0670718816067654	rice	Indica	M. oryzae
50_36_2	XQ3	50	36	0.000227035	1.38	mix	0.0670718816067654	rice	Indica	M. oryzae
50_36_2	XQ3	50	36	0.000158697	0.963	mix	0.0670718816067654	rice	Indica	M. oryzae
50_36_1	XQ3	50	36	0.000325591	1.97	mix	0.0670718816067654	rice	Indica	M. oryzae
50_36_1	XQ3	50	36	0.000479473	2.91	mix	0.0670718816067654	rice	Indica	M. oryzae
50_36_1	XQ3	50	36	0.000292477	1.77	mix	0.0670718816067654	rice	Indica	M. oryzae
50_36_1	XQ3	50	36	0.000343572	2.08	mix	0.0670718816067654	rice	Indica	M. oryzae
50_36_2	XQ3	50	36	0.000358548	2.17	mix	0.0670718816067654	rice	Indica	M. oryzae
50_36_2	XQ3	50	36	0.000390837	2.37	mix	0.0670718816067654	rice	Indica	M. oryzae
50_36_2	XQ3	50	36	0.000172805	1.05	mix	0.0670718816067654	rice	Indica	M. oryzae
50_36_2	XQ3	50	36	0.000136895	0.83	mix	0.0670718816067654	rice	Indica	M. oryzae
50_43_1	XQ3	50	43	0.000116415	0.706	mix	0.0716173361522199	rice	Indica	M. oryzae
50_43_1	XQ3	50	43	0.000123236	0.747	mix	0.0716173361522199	rice	Indica	M. oryzae
50_43_1	XQ3	50	43	0.000277969	1.69	mix	0.0716173361522199	rice	Indica	M. oryzae
50_43_1	XQ3	50	43	0.000156861	0.951	mix	0.0716173361522199	rice	Indica	M. oryzae
50_43_2	XQ3	50	43	0.000131844	0.8	mix	0.0716173361522199	rice	Indica	M. oryzae
50_43_2	XQ3	50	43	0.000245528	1.49	mix	0.0716173361522199	rice	Indica	M. oryzae
50_43_2	XQ3	50	43	9.02e-05	0.547	mix	0.0716173361522199	rice	Indica	M. oryzae
50_43_1	XQ3	50	43	0.000182768	1.11	mix	0.0716173361522199	rice	Indica	M. oryzae
50_43_1	XQ3	50	43	0.000221315	1.34	mix	0.0716173361522199	rice	Indica	M. oryzae
50_43_1	XQ3	50	43	0.000192317	1.17	mix	0.0716173361522199	rice	Indica	M. oryzae
50_43_1	XQ3	50	43	0.00018537	1.12	mix	0.0716173361522199	rice	Indica	M. oryzae
50_43_2	XQ3	50	43	0.000358719	2.18	mix	0.0716173361522199	rice	Indica	M. oryzae
50_43_2	XQ3	50	43	8.28e-05	0.502	mix	0.0716173361522199	rice	Indica	M. oryzae
50_43_2	XQ3	50	43	0.000324563	1.97	mix	0.0716173361522199	rice	Indica	M. oryzae
50_43_2	XQ3	50	43	0.00015026	0.911	mix	0.0716173361522199	rice	Indica	M. oryzae
50_43_1(2)	XQ3	50	43	0.000205301	1.25	mix	0.0716173361522199	rice	Indica	M. oryzae
50_43_1(2)	XQ3	50	43	0.000161553	0.98	mix	0.0716173361522199	rice	Indica	M. oryzae
50_43_1(2)	XQ3	50	43	0.000281199	1.71	mix	0.0716173361522199	rice	Indica	M. oryzae
50_43_1(2)	XQ3	50	43	0.000393356	2.39	mix	0.0716173361522199	rice	Indica	M. oryzae
50_43_1	XQ3	50	43	3.13e-05	0.19	mix	0.0716173361522199	rice	Indica	M. oryzae
50_43_1	XQ3	50	43	0.000257528	1.56	mix	0.0716173361522199	rice	Indica	M. oryzae
50_43_1	XQ3	50	43	1.15e-05	0.0699	mix	0.0716173361522199	rice	Indica	M. oryzae
50_43_1	XQ3	50	43	5.01e-06	0.0304	mix	0.0716173361522199	rice	Indica	M. oryzae
50_43_2	XQ3	50	43	0.000133932	0.812	mix	0.0716173361522199	rice	Indica	M. oryzae
50_43_2	XQ3	50	43	9.56e-05	0.58	mix	0.0716173361522199	rice	Indica	M. oryzae
50_43_2	XQ3	50	43	0.00019754	1.2	mix	0.0716173361522199	rice	Indica	M. oryzae
50_43_2	XQ3	50	43	0.000186382	1.13	mix	0.0716173361522199	rice	Indica	M. oryzae
50_45_1	XQ3	50	45	4.48e-05	0.272	mix	0.0718023255813953	rice	Indica	M. oryzae
50_45_1	XQ3	50	45	0.000326278	1.98	mix	0.0718023255813953	rice	Indica	M. oryzae
50_45_1	XQ3	50	45	0.000187064	1.13	mix	0.0718023255813953	rice	Indica	M. oryzae
50_45_1	XQ3	50	45	8.7e-05	0.528	mix	0.0718023255813953	rice	Indica	M. oryzae
50_45_2	XQ3	50	45	0.000105657	0.641	mix	0.0718023255813953	rice	Indica	M. oryzae
50_45_2	XQ3	50	45	0.000425032	2.58	mix	0.0718023255813953	rice	Indica	M. oryzae
50_45_2	XQ3	50	45	0.000296874	1.8	mix	0.0718023255813953	rice	Indica	M. oryzae
50_45_2	XQ3	50	45	0.000326304	1.98	mix	0.0718023255813953	rice	Indica	M. oryzae
50_45_1	XQ3	50	45	0.00025832	1.57	mix	0.0718023255813953	rice	Indica	M. oryzae
50_45_1	XQ3	50	45	0.000126032	0.764	mix	0.0718023255813953	rice	Indica	M. oryzae
50_45_1	XQ3	50	45	0.00026965	1.64	mix	0.0718023255813953	rice	Indica	M. oryzae
50_45_2	XQ3	50	45	0.000233693	1.42	mix	0.0718023255813953	rice	Indica	M. oryzae
50_45_2	XQ3	50	45	0.000122314	0.742	mix	0.0718023255813953	rice	Indica	M. oryzae
50_45_2	XQ3	50	45	6.5e-05	0.394	mix	0.0718023255813953	rice	Indica	M. oryzae
50_45_2	XQ3	50	45	1.9e-05	0.115	mix	0.0718023255813953	rice	Indica	M. oryzae
50_45_1	XQ3	50	45	0.000223137	1.35	mix	0.0718023255813953	rice	Indica	M. oryzae
50_45_1	XQ3	50	45	0.000158549	0.962	mix	0.0718023255813953	rice	Indica	M. oryzae
50_45_1	XQ3	50	45	0.000159656	0.968	mix	0.0718023255813953	rice	Indica	M. oryzae
50_45_2	XQ3	50	45	9.92e-05	0.602	mix	0.0718023255813953	rice	Indica	M. oryzae
50_45_2	XQ3	50	45	0.000221064	1.34	mix	0.0718023255813953	rice	Indica	M. oryzae
50_45_2	XQ3	50	45	1.24e-05	0.0752	mix	0.0718023255813953	rice	Indica	M. oryzae
50_45_2	XQ3	50	45	0.000411628	2.5	mix	0.0718023255813953	rice	Indica	M. oryzae
50_49_1	XQ3	50	49	9.93e-05	0.602	mix	0.0664112050739958	rice	Indica	M. oryzae
50_49_1	XQ3	50	49	0.000112105	0.68	mix	0.0664112050739958	rice	Indica	M. oryzae
50_49_1	XQ3	50	49	0.000199665	1.21	mix	0.0664112050739958	rice	Indica	M. oryzae
50_49_1	XQ3	50	49	0.000196074	1.19	mix	0.0664112050739958	rice	Indica	M. oryzae
50_49_2	XQ3	50	49	0.00031886	1.93	mix	0.0664112050739958	rice	Indica	M. oryzae
50_49_2	XQ3	50	49	0.000515095	3.12	mix	0.0664112050739958	rice	Indica	M. oryzae
50_49_2	XQ3	50	49	0.000131573	0.798	mix	0.0664112050739958	rice	Indica	M. oryzae
50_49_2	XQ3	50	49	0.00028349	1.72	mix	0.0664112050739958	rice	Indica	M. oryzae
50_49_1	XQ3	50	49	0.000252564	1.53	mix	0.0664112050739958	rice	Indica	M. oryzae
50_49_1	XQ3	50	49	0.000164182	0.996	mix	0.0664112050739958	rice	Indica	M. oryzae
50_49_1	XQ3	50	49	0.000149972	0.91	mix	0.0664112050739958	rice	Indica	M. oryzae
50_49_1	XQ3	50	49	0.000106513	0.646	mix	0.0664112050739958	rice	Indica	M. oryzae
50_49_2	XQ3	50	49	1.68e-05	0.102	mix	0.0664112050739958	rice	Indica	M. oryzae
50_49_2	XQ3	50	49	0.000325832	1.98	mix	0.0664112050739958	rice	Indica	M. oryzae
50_49_2	XQ3	50	49	0.00023725	1.44	mix	0.0664112050739958	rice	Indica	M. oryzae
50_49_2	XQ3	50	49	0.0001626	0.986	mix	0.0664112050739958	rice	Indica	M. oryzae
50_49_1	XQ3	50	49	0.000479638	2.91	mix	0.0664112050739958	rice	Indica	M. oryzae
50_49_1	XQ3	50	49	0.000287697	1.74	mix	0.0664112050739958	rice	Indica	M. oryzae
50_49_1	XQ3	50	49	0.000421935	2.56	mix	0.0664112050739958	rice	Indica	M. oryzae
50_49_1	XQ3	50	49	0.000243493	1.48	mix	0.0664112050739958	rice	Indica	M. oryzae
50_49_2	XQ3	50	49	8.74e-05	0.53	mix	0.0664112050739958	rice	Indica	M. oryzae
50_49_2	XQ3	50	49	8.67e-05	0.526	mix	0.0664112050739958	rice	Indica	M. oryzae
50_49_2	XQ3	50	49	4.97e-05	0.301	mix	0.0664112050739958	rice	Indica	M. oryzae
50_50_1	XQ3	50	50	0.000258244	1.57	pure	0	rice	Indica	M. oryzae
50_50_1	XQ3	50	50	0.000146023	0.886	pure	0	rice	Indica	M. oryzae
50_50_1	XQ3	50	50	6.92e-05	0.419	pure	0	rice	Indica	M. oryzae
50_50_1	XQ3	50	50	0.000142886	0.867	pure	0	rice	Indica	M. oryzae
50_50_2	XQ3	50	50	0.000371322	2.25	pure	0	rice	Indica	M. oryzae
50_50_2	XQ3	50	50	0.000207246	1.26	pure	0	rice	Indica	M. oryzae
50_50_2	XQ3	50	50	8.63e-05	0.524	pure	0	rice	Indica	M. oryzae
50_50_1	XQ3	50	50	0.00020025	1.21	pure	0	rice	Indica	M. oryzae
50_50_1	XQ3	50	50	0.000172593	1.05	pure	0	rice	Indica	M. oryzae
50_50_1	XQ3	50	50	0.000135541	0.822	pure	0	rice	Indica	M. oryzae
50_50_1	XQ3	50	50	0.000168437	1.02	pure	0	rice	Indica	M. oryzae
50_50_2	XQ3	50	50	0.000149671	0.908	pure	0	rice	Indica	M. oryzae
50_50_2	XQ3	50	50	0.000205842	1.25	pure	0	rice	Indica	M. oryzae
50_50_2	XQ3	50	50	7.18e-05	0.435	pure	0	rice	Indica	M. oryzae
50_50_2	XQ3	50	50	0.00015042	0.912	pure	0	rice	Indica	M. oryzae
50_50_1	XQ3	50	50	0.000169674	1.03	pure	0	rice	Indica	M. oryzae
50_50_1	XQ3	50	50	0.000110233	0.669	pure	0	rice	Indica	M. oryzae
50_50_1	XQ3	50	50	0.000121789	0.739	pure	0	rice	Indica	M. oryzae
50_50_1	XQ3	50	50	0.000222132	1.35	pure	0	rice	Indica	M. oryzae
50_50_2	XQ3	50	50	7.32e-05	0.444	pure	0	rice	Indica	M. oryzae
50_50_2	XQ3	50	50	0.000264407	1.6	pure	0	rice	Indica	M. oryzae
50_50_2	XQ3	50	50	0.000120683	0.732	pure	0	rice	Indica	M. oryzae
50_50_2	XQ3	50	50	0.000174239	1.06	pure	0	rice	Indica	M. oryzae
50_69_1	XQ3	50	69	0.000131721	0.799	mix	0.0746564482029598	rice	Indica	M. oryzae
50_69_1	XQ3	50	69	0.000192822	1.17	mix	0.0746564482029598	rice	Indica	M. oryzae
50_69_1	XQ3	50	69	0.000219244	1.33	mix	0.0746564482029598	rice	Indica	M. oryzae
50_69_1	XQ3	50	69	1.27e-05	0.0773	mix	0.0746564482029598	rice	Indica	M. oryzae
50_69_2	XQ3	50	69	4.21e-05	0.255	mix	0.0746564482029598	rice	Indica	M. oryzae
50_69_2	XQ3	50	69	0.000178824	1.08	mix	0.0746564482029598	rice	Indica	M. oryzae
50_69_2	XQ3	50	69	0.000249694	1.51	mix	0.0746564482029598	rice	Indica	M. oryzae
50_69_1	XQ3	50	69	0.00017296	1.05	mix	0.0746564482029598	rice	Indica	M. oryzae
50_69_1	XQ3	50	69	0.000214765	1.3	mix	0.0746564482029598	rice	Indica	M. oryzae
50_69_1	XQ3	50	69	6.68e-05	0.405	mix	0.0746564482029598	rice	Indica	M. oryzae
50_69_1	XQ3	50	69	0.000115236	0.699	mix	0.0746564482029598	rice	Indica	M. oryzae
50_69_2	XQ3	50	69	0.000251214	1.52	mix	0.0746564482029598	rice	Indica	M. oryzae
50_69_2	XQ3	50	69	0.000373787	2.27	mix	0.0746564482029598	rice	Indica	M. oryzae
50_69_2	XQ3	50	69	0.000292377	1.77	mix	0.0746564482029598	rice	Indica	M. oryzae
50_69_2	XQ3	50	69	0.000364003	2.21	mix	0.0746564482029598	rice	Indica	M. oryzae
50_69_1	XQ3	50	69	7.76e-05	0.471	mix	0.0746564482029598	rice	Indica	M. oryzae
50_69_1	XQ3	50	69	0.000280074	1.7	mix	0.0746564482029598	rice	Indica	M. oryzae
50_69_1	XQ3	50	69	0.000103392	0.627	mix	0.0746564482029598	rice	Indica	M. oryzae
50_69_1	XQ3	50	69	0.00015701	0.952	mix	0.0746564482029598	rice	Indica	M. oryzae
50_69_2	XQ3	50	69	0.000425683	2.58	mix	0.0746564482029598	rice	Indica	M. oryzae
50_69_2	XQ3	50	69	0.00021039	1.28	mix	0.0746564482029598	rice	Indica	M. oryzae
50_69_2	XQ3	50	69	0.000388922	2.36	mix	0.0746564482029598	rice	Indica	M. oryzae
50_69_2	XQ3	50	69	0.000355314	2.16	mix	0.0746564482029598	rice	Indica	M. oryzae
50_70_1	XQ3	50	70	0.000264039	1.6	mix	0.0726744186046512	rice	Indica	M. oryzae
50_70_1	XQ3	50	70	0.00034061	2.07	mix	0.0726744186046512	rice	Indica	M. oryzae
50_70_1	XQ3	50	70	0.000234915	1.42	mix	0.0726744186046512	rice	Indica	M. oryzae
50_70_1	XQ3	50	70	0.000376883	2.29	mix	0.0726744186046512	rice	Indica	M. oryzae
50_70_2	XQ3	50	70	0.000116873	0.709	mix	0.0726744186046512	rice	Indica	M. oryzae
50_70_2	XQ3	50	70	0.000268252	1.63	mix	0.0726744186046512	rice	Indica	M. oryzae
50_70_2	XQ3	50	70	0.000359839	2.18	mix	0.0726744186046512	rice	Indica	M. oryzae
50_70_1	XQ3	50	70	9.26e-05	0.561	mix	0.0726744186046512	rice	Indica	M. oryzae
50_70_1	XQ3	50	70	0.000161909	0.982	mix	0.0726744186046512	rice	Indica	M. oryzae
50_70_1	XQ3	50	70	0.000250046	1.52	mix	0.0726744186046512	rice	Indica	M. oryzae
50_70_2	XQ3	50	70	0.000276389	1.68	mix	0.0726744186046512	rice	Indica	M. oryzae
50_70_2	XQ3	50	70	0.000170229	1.03	mix	0.0726744186046512	rice	Indica	M. oryzae
50_70_2	XQ3	50	70	0.000373179	2.26	mix	0.0726744186046512	rice	Indica	M. oryzae
50_70_2	XQ3	50	70	0.000442311	2.68	mix	0.0726744186046512	rice	Indica	M. oryzae
50_70_1	XQ3	50	70	0.000102022	0.619	mix	0.0726744186046512	rice	Indica	M. oryzae
50_70_1	XQ3	50	70	0.00019568	1.19	mix	0.0726744186046512	rice	Indica	M. oryzae
50_70_1	XQ3	50	70	0.000174476	1.06	mix	0.0726744186046512	rice	Indica	M. oryzae
50_70_1	XQ3	50	70	0.000135757	0.823	mix	0.0726744186046512	rice	Indica	M. oryzae
50_70_2	XQ3	50	70	0.000124498	0.755	mix	0.0726744186046512	rice	Indica	M. oryzae
50_70_2	XQ3	50	70	5.81e-05	0.353	mix	0.0726744186046512	rice	Indica	M. oryzae
50_74_1	XQ3	50	74	0.000105543	0.64	mix	0.107373150105708	rice	Indica	M. oryzae
50_74_1	XQ3	50	74	0.00010929	0.663	mix	0.107373150105708	rice	Indica	M. oryzae
50_74_1	XQ3	50	74	0.000154829	0.939	mix	0.107373150105708	rice	Indica	M. oryzae
50_74_1	XQ3	50	74	0.000107298	0.651	mix	0.107373150105708	rice	Indica	M. oryzae
50_74_2	XQ3	50	74	0.000134148	0.814	mix	0.107373150105708	rice	Indica	M. oryzae
50_74_2	XQ3	50	74	0.000386994	2.35	mix	0.107373150105708	rice	Indica	M. oryzae
50_74_2	XQ3	50	74	0.000405038	2.46	mix	0.107373150105708	rice	Indica	M. oryzae
50_74_2	XQ3	50	74	0.000271426	1.65	mix	0.107373150105708	rice	Indica	M. oryzae
50_74_1	XQ3	50	74	0.000225	1.36	mix	0.107373150105708	rice	Indica	M. oryzae
50_74_1	XQ3	50	74	0.000142653	0.865	mix	0.107373150105708	rice	Indica	M. oryzae
50_74_1	XQ3	50	74	0.00039295	2.38	mix	0.107373150105708	rice	Indica	M. oryzae
50_74_1	XQ3	50	74	0.000226109	1.37	mix	0.107373150105708	rice	Indica	M. oryzae
50_74_2	XQ3	50	74	0.000210459	1.28	mix	0.107373150105708	rice	Indica	M. oryzae
50_74_2	XQ3	50	74	0.000272665	1.65	mix	0.107373150105708	rice	Indica	M. oryzae
50_74_2	XQ3	50	74	0.000181503	1.1	mix	0.107373150105708	rice	Indica	M. oryzae
50_74_2	XQ3	50	74	0.00034262	2.08	mix	0.107373150105708	rice	Indica	M. oryzae
50_74_1	XQ3	50	74	8.84e-05	0.536	mix	0.107373150105708	rice	Indica	M. oryzae
50_74_1	XQ3	50	74	0.000107965	0.655	mix	0.107373150105708	rice	Indica	M. oryzae
50_74_1	XQ3	50	74	0.000161514	0.98	mix	0.107373150105708	rice	Indica	M. oryzae
50_74_1	XQ3	50	74	0.000218237	1.32	mix	0.107373150105708	rice	Indica	M. oryzae
50_74_2	XQ3	50	74	0.000144566	0.877	mix	0.107373150105708	rice	Indica	M. oryzae
50_74_2	XQ3	50	74	0.000204915	1.24	mix	0.107373150105708	rice	Indica	M. oryzae
50_74_2	XQ3	50	74	0.000302738	1.84	mix	0.107373150105708	rice	Indica	M. oryzae
50_74_2	XQ3	50	74	0.000224665	1.36	mix	0.107373150105708	rice	Indica	M. oryzae
50_87_1	XQ3	50	87	0.000213513	1.3	mix	0.0943974630021142	rice	Indica	M. oryzae
50_87_1	XQ3	50	87	0.000442702	2.69	mix	0.0943974630021142	rice	Indica	M. oryzae
50_87_1	XQ3	50	87	5.64e-05	0.342	mix	0.0943974630021142	rice	Indica	M. oryzae
50_87_1	XQ3	50	87	0.000235793	1.43	mix	0.0943974630021142	rice	Indica	M. oryzae
50_87_2	XQ3	50	87	0.00010658	0.646	mix	0.0943974630021142	rice	Indica	M. oryzae
50_87_2	XQ3	50	87	7.82e-05	0.474	mix	0.0943974630021142	rice	Indica	M. oryzae
50_87_2	XQ3	50	87	9.8e-05	0.594	mix	0.0943974630021142	rice	Indica	M. oryzae
50_87_1	XQ3	50	87	0.000106048	0.643	mix	0.0943974630021142	rice	Indica	M. oryzae
50_87_1	XQ3	50	87	0.000171476	1.04	mix	0.0943974630021142	rice	Indica	M. oryzae
50_87_1	XQ3	50	87	0.000273428	1.66	mix	0.0943974630021142	rice	Indica	M. oryzae
50_87_2	XQ3	50	87	0.000164149	0.996	mix	0.0943974630021142	rice	Indica	M. oryzae
50_87_2	XQ3	50	87	0.000237149	1.44	mix	0.0943974630021142	rice	Indica	M. oryzae
50_87_2	XQ3	50	87	0.000470774	2.86	mix	0.0943974630021142	rice	Indica	M. oryzae
50_87_2	XQ3	50	87	0.00012374	0.751	mix	0.0943974630021142	rice	Indica	M. oryzae
50_87_1	XQ3	50	87	0.000334429	2.03	mix	0.0943974630021142	rice	Indica	M. oryzae
50_87_1	XQ3	50	87	0.000161001	0.977	mix	0.0943974630021142	rice	Indica	M. oryzae
50_87_1	XQ3	50	87	0.000272607	1.65	mix	0.0943974630021142	rice	Indica	M. oryzae
50_87_1	XQ3	50	87	0.000324783	1.97	mix	0.0943974630021142	rice	Indica	M. oryzae
50_87_2	XQ3	50	87	7.86e-05	0.477	mix	0.0943974630021142	rice	Indica	M. oryzae
50_87_2	XQ3	50	87	0.000214806	1.3	mix	0.0943974630021142	rice	Indica	M. oryzae
50_87_2	XQ3	50	87	0.000303584	1.84	mix	0.0943974630021142	rice	Indica	M. oryzae
50_87_2	XQ3	50	87	0.000288879	1.75	mix	0.0943974630021142	rice	Indica	M. oryzae
69_15_1	XQ3	69	15	3.85e-05	0.239	mix	0.0642441860465116	rice	Indica	M. oryzae
69_15_1	XQ3	69	15	0.000343213	2.14	mix	0.0642441860465116	rice	Indica	M. oryzae
69_15_1	XQ3	69	15	3.81e-05	0.237	mix	0.0642441860465116	rice	Indica	M. oryzae
69_15_1	XQ3	69	15	0.000347115	2.16	mix	0.0642441860465116	rice	Indica	M. oryzae
69_15_2	XQ3	69	15	9.4e-05	0.585	mix	0.0642441860465116	rice	Indica	M. oryzae
69_15_2	XQ3	69	15	0.000275698	1.72	mix	0.0642441860465116	rice	Indica	M. oryzae
69_15_2	XQ3	69	15	0.000414028	2.58	mix	0.0642441860465116	rice	Indica	M. oryzae
69_15_2	XQ3	69	15	0.00037749	2.35	mix	0.0642441860465116	rice	Indica	M. oryzae
69_15_2	XQ3	69	15	3.84e-05	0.239	mix	0.0642441860465116	rice	Indica	M. oryzae
69_15_1	XQ3	69	15	0.000184894	1.15	mix	0.0642441860465116	rice	Indica	M. oryzae
69_15_1	XQ3	69	15	0.000240688	1.5	mix	0.0642441860465116	rice	Indica	M. oryzae
69_15_1	XQ3	69	15	0.000295877	1.84	mix	0.0642441860465116	rice	Indica	M. oryzae
69_15_1	XQ3	69	15	0.000207173	1.29	mix	0.0642441860465116	rice	Indica	M. oryzae
69_15_2	XQ3	69	15	0.000272572	1.7	mix	0.0642441860465116	rice	Indica	M. oryzae
69_15_2	XQ3	69	15	0.00032856	2.05	mix	0.0642441860465116	rice	Indica	M. oryzae
69_15_2	XQ3	69	15	9.96e-05	0.62	mix	0.0642441860465116	rice	Indica	M. oryzae
69_15_1	XQ3	69	15	1.8e-05	0.112	mix	0.0642441860465116	rice	Indica	M. oryzae
69_15_1	XQ3	69	15	0.000335403	2.09	mix	0.0642441860465116	rice	Indica	M. oryzae
69_15_1	XQ3	69	15	0.00010504	0.654	mix	0.0642441860465116	rice	Indica	M. oryzae
69_15_1	XQ3	69	15	0.000392282	2.44	mix	0.0642441860465116	rice	Indica	M. oryzae
69_15_2	XQ3	69	15	8.1e-05	0.504	mix	0.0642441860465116	rice	Indica	M. oryzae
69_15_2	XQ3	69	15	0.000111289	0.693	mix	0.0642441860465116	rice	Indica	M. oryzae
69_15_2	XQ3	69	15	0.000131654	0.82	mix	0.0642441860465116	rice	Indica	M. oryzae
69_36_1	XQ3	69	36	0.000270396	1.68	mix	0.0584302325581395	rice	Indica	M. oryzae
69_36_1	XQ3	69	36	0.000276903	1.72	mix	0.0584302325581395	rice	Indica	M. oryzae
69_36_1	XQ3	69	36	0.000164718	1.03	mix	0.0584302325581395	rice	Indica	M. oryzae
69_36_2	XQ3	69	36	0.000411741	2.56	mix	0.0584302325581395	rice	Indica	M. oryzae
69_36_2	XQ3	69	36	0.000359753	2.24	mix	0.0584302325581395	rice	Indica	M. oryzae
69_36_2	XQ3	69	36	0.000351109	2.19	mix	0.0584302325581395	rice	Indica	M. oryzae
69_36_1	XQ3	69	36	0.00042929	2.67	mix	0.0584302325581395	rice	Indica	M. oryzae
69_36_1	XQ3	69	36	0.000350849	2.18	mix	0.0584302325581395	rice	Indica	M. oryzae
69_36_1	XQ3	69	36	0.000187814	1.17	mix	0.0584302325581395	rice	Indica	M. oryzae
69_36_1	XQ3	69	36	0.000184084	1.15	mix	0.0584302325581395	rice	Indica	M. oryzae
69_36_2	XQ3	69	36	0.00034184	2.13	mix	0.0584302325581395	rice	Indica	M. oryzae
69_36_2	XQ3	69	36	0.000127991	0.797	mix	0.0584302325581395	rice	Indica	M. oryzae
69_36_1	XQ3	69	36	0.000386903	2.41	mix	0.0584302325581395	rice	Indica	M. oryzae
69_36_1	XQ3	69	36	0.000173406	1.08	mix	0.0584302325581395	rice	Indica	M. oryzae
69_36_1	XQ3	69	36	0.000114033	0.71	mix	0.0584302325581395	rice	Indica	M. oryzae
69_36_1	XQ3	69	36	9.52e-05	0.593	mix	0.0584302325581395	rice	Indica	M. oryzae
69_36_2	XQ3	69	36	0.000187613	1.17	mix	0.0584302325581395	rice	Indica	M. oryzae
69_36_2	XQ3	69	36	0.000159074	0.99	mix	0.0584302325581395	rice	Indica	M. oryzae
69_36_2	XQ3	69	36	0.000253764	1.58	mix	0.0584302325581395	rice	Indica	M. oryzae
69_36_2	XQ3	69	36	0.000216611	1.35	mix	0.0584302325581395	rice	Indica	M. oryzae
69_43_1	XQ3	69	43	0.000355778	2.22	mix	0.0675211416490487	rice	Indica	M. oryzae
69_43_1	XQ3	69	43	5.79e-05	0.36	mix	0.0675211416490487	rice	Indica	M. oryzae
69_43_1	XQ3	69	43	0.000100822	0.628	mix	0.0675211416490487	rice	Indica	M. oryzae
69_43_1	XQ3	69	43	7.49e-05	0.467	mix	0.0675211416490487	rice	Indica	M. oryzae
69_43_2	XQ3	69	43	0.000134179	0.835	mix	0.0675211416490487	rice	Indica	M. oryzae
69_43_2	XQ3	69	43	0.000372631	2.32	mix	0.0675211416490487	rice	Indica	M. oryzae
69_43_2	XQ3	69	43	8.15e-05	0.507	mix	0.0675211416490487	rice	Indica	M. oryzae
69_43_2	XQ3	69	43	8.66e-05	0.54	mix	0.0675211416490487	rice	Indica	M. oryzae
69_43_1	XQ3	69	43	0.000247769	1.54	mix	0.0675211416490487	rice	Indica	M. oryzae
69_43_1	XQ3	69	43	0.000181301	1.13	mix	0.0675211416490487	rice	Indica	M. oryzae
69_43_1	XQ3	69	43	0.000168883	1.05	mix	0.0675211416490487	rice	Indica	M. oryzae
69_43_1	XQ3	69	43	3.8e-05	0.237	mix	0.0675211416490487	rice	Indica	M. oryzae
69_43_2	XQ3	69	43	0.000405423	2.52	mix	0.0675211416490487	rice	Indica	M. oryzae
69_43_2	XQ3	69	43	0.000477156	2.97	mix	0.0675211416490487	rice	Indica	M. oryzae
69_43_2	XQ3	69	43	0.000158884	0.989	mix	0.0675211416490487	rice	Indica	M. oryzae
69_43_2	XQ3	69	43	0.000625932	3.9	mix	0.0675211416490487	rice	Indica	M. oryzae
69_43_2	XQ3	69	43	0.000457484	2.85	mix	0.0675211416490487	rice	Indica	M. oryzae
69_43_2	XQ3	69	43	0.000140905	0.877	mix	0.0675211416490487	rice	Indica	M. oryzae
69_43_2	XQ3	69	43	0.000455016	2.83	mix	0.0675211416490487	rice	Indica	M. oryzae
69_43_2	XQ3	69	43	0.000419901	2.61	mix	0.0675211416490487	rice	Indica	M. oryzae
69_45_1	XQ3	69	45	1.59e-05	0.0993	mix	0.0748414376321354	rice	Indica	M. oryzae
69_45_1	XQ3	69	45	0.000137994	0.859	mix	0.0748414376321354	rice	Indica	M. oryzae
69_45_1	XQ3	69	45	0.000585844	3.65	mix	0.0748414376321354	rice	Indica	M. oryzae
69_45_1	XQ3	69	45	0.00017371	1.08	mix	0.0748414376321354	rice	Indica	M. oryzae
69_45_2	XQ3	69	45	0.000325922	2.03	mix	0.0748414376321354	rice	Indica	M. oryzae
69_45_2	XQ3	69	45	0.000521416	3.25	mix	0.0748414376321354	rice	Indica	M. oryzae
69_45_2	XQ3	69	45	0.000345298	2.15	mix	0.0748414376321354	rice	Indica	M. oryzae
69_45_2	XQ3	69	45	0.000187074	1.16	mix	0.0748414376321354	rice	Indica	M. oryzae
69_45_1	XQ3	69	45	0.000277986	1.73	mix	0.0748414376321354	rice	Indica	M. oryzae
69_45_1	XQ3	69	45	0.000307325	1.91	mix	0.0748414376321354	rice	Indica	M. oryzae
69_45_1	XQ3	69	45	0.000359264	2.24	mix	0.0748414376321354	rice	Indica	M. oryzae
69_45_1	XQ3	69	45	0.000101932	0.635	mix	0.0748414376321354	rice	Indica	M. oryzae
69_45_2	XQ3	69	45	8.47e-05	0.527	mix	0.0748414376321354	rice	Indica	M. oryzae
69_45_2	XQ3	69	45	8.44e-05	0.525	mix	0.0748414376321354	rice	Indica	M. oryzae
69_45_2	XQ3	69	45	0.000251412	1.57	mix	0.0748414376321354	rice	Indica	M. oryzae
69_45_1	XQ3	69	45	0.000122699	0.764	mix	0.0748414376321354	rice	Indica	M. oryzae
69_45_1	XQ3	69	45	4.56e-05	0.284	mix	0.0748414376321354	rice	Indica	M. oryzae
69_45_1	XQ3	69	45	0.000143921	0.896	mix	0.0748414376321354	rice	Indica	M. oryzae
69_45_1	XQ3	69	45	0.000227092	1.41	mix	0.0748414376321354	rice	Indica	M. oryzae
69_49_1	XQ3	69	49	0.000367189	2.29	mix	0.0643763213530656	rice	Indica	M. oryzae
69_49_1	XQ3	69	49	0.000326562	2.03	mix	0.0643763213530656	rice	Indica	M. oryzae
69_49_1	XQ3	69	49	0.000197551	1.23	mix	0.0643763213530656	rice	Indica	M. oryzae
69_49_1	XQ3	69	49	0.00030888	1.92	mix	0.0643763213530656	rice	Indica	M. oryzae
69_49_2	XQ3	69	49	0.000137147	0.854	mix	0.0643763213530656	rice	Indica	M. oryzae
69_49_2	XQ3	69	49	0.000148022	0.922	mix	0.0643763213530656	rice	Indica	M. oryzae
69_49_2	XQ3	69	49	0.00021695	1.35	mix	0.0643763213530656	rice	Indica	M. oryzae
69_49_2	XQ3	69	49	0.000363399	2.26	mix	0.0643763213530656	rice	Indica	M. oryzae
69_49_1	XQ3	69	49	0.000225082	1.4	mix	0.0643763213530656	rice	Indica	M. oryzae
69_49_1	XQ3	69	49	1.52e-05	0.0949	mix	0.0643763213530656	rice	Indica	M. oryzae
69_49_2	XQ3	69	49	4.7e-05	0.293	mix	0.0643763213530656	rice	Indica	M. oryzae
69_49_2	XQ3	69	49	0.000148114	0.922	mix	0.0643763213530656	rice	Indica	M. oryzae
69_49_2	XQ3	69	49	0.000175681	1.09	mix	0.0643763213530656	rice	Indica	M. oryzae
69_49_2	XQ3	69	49	8.64e-05	0.538	mix	0.0643763213530656	rice	Indica	M. oryzae
69_49_1	XQ3	69	49	0.000318398	1.98	mix	0.0643763213530656	rice	Indica	M. oryzae
69_49_1	XQ3	69	49	4.6e-05	0.287	mix	0.0643763213530656	rice	Indica	M. oryzae
69_49_1	XQ3	69	49	0.000443168	2.76	mix	0.0643763213530656	rice	Indica	M. oryzae
69_49_2	XQ3	69	49	0.000132233	0.823	mix	0.0643763213530656	rice	Indica	M. oryzae
69_49_2	XQ3	69	49	8.08e-05	0.503	mix	0.0643763213530656	rice	Indica	M. oryzae
69_49_2	XQ3	69	49	3.21e-05	0.2	mix	0.0643763213530656	rice	Indica	M. oryzae
69_50_1	XQ3	69	50	0.000173886	1.08	mix	0.0746564482029598	rice	Indica	M. oryzae
69_50_1	XQ3	69	50	0.000291105	1.81	mix	0.0746564482029598	rice	Indica	M. oryzae
69_50_1	XQ3	69	50	0.000278886	1.74	mix	0.0746564482029598	rice	Indica	M. oryzae
69_50_1	XQ3	69	50	0.000406156	2.53	mix	0.0746564482029598	rice	Indica	M. oryzae
69_50_2	XQ3	69	50	2.08e-05	0.13	mix	0.0746564482029598	rice	Indica	M. oryzae
69_50_2	XQ3	69	50	3.88e-05	0.242	mix	0.0746564482029598	rice	Indica	M. oryzae
69_50_2	XQ3	69	50	0.000117865	0.734	mix	0.0746564482029598	rice	Indica	M. oryzae
69_50_1	XQ3	69	50	0.000358714	2.23	mix	0.0746564482029598	rice	Indica	M. oryzae
69_50_1	XQ3	69	50	6.47e-05	0.403	mix	0.0746564482029598	rice	Indica	M. oryzae
69_50_1	XQ3	69	50	9.64e-05	0.6	mix	0.0746564482029598	rice	Indica	M. oryzae
69_50_1	XQ3	69	50	0.000158401	0.986	mix	0.0746564482029598	rice	Indica	M. oryzae
69_50_2	XQ3	69	50	0.000552603	3.44	mix	0.0746564482029598	rice	Indica	M. oryzae
69_50_2	XQ3	69	50	0.000149667	0.932	mix	0.0746564482029598	rice	Indica	M. oryzae
69_50_2	XQ3	69	50	0.000118094	0.735	mix	0.0746564482029598	rice	Indica	M. oryzae
69_50_2	XQ3	69	50	0.00015948	0.993	mix	0.0746564482029598	rice	Indica	M. oryzae
69_50_1	XQ3	69	50	0.00012994	0.809	mix	0.0746564482029598	rice	Indica	M. oryzae
69_50_1	XQ3	69	50	0.000496385	3.09	mix	0.0746564482029598	rice	Indica	M. oryzae
69_50_1	XQ3	69	50	0.000292322	1.82	mix	0.0746564482029598	rice	Indica	M. oryzae
69_50_1	XQ3	69	50	0.000327556	2.04	mix	0.0746564482029598	rice	Indica	M. oryzae
69_69_1	XQ3	69	69	0.000119189	0.742	pure	0	rice	Indica	M. oryzae
69_69_2	XQ3	69	69	0.000191563	1.19	pure	0	rice	Indica	M. oryzae
69_69_2	XQ3	69	69	0.000161157	1	pure	0	rice	Indica	M. oryzae
69_69_2	XQ3	69	69	0.000411954	2.57	pure	0	rice	Indica	M. oryzae
69_69_2	XQ3	69	69	1.43e-05	0.0889	pure	0	rice	Indica	M. oryzae
69_69_1	XQ3	69	69	0.000362851	2.26	pure	0	rice	Indica	M. oryzae
69_69_1	XQ3	69	69	0.000138524	0.863	pure	0	rice	Indica	M. oryzae
69_69_1	XQ3	69	69	8.86e-05	0.552	pure	0	rice	Indica	M. oryzae
69_69_1	XQ3	69	69	0.000208607	1.3	pure	0	rice	Indica	M. oryzae
69_69_2	XQ3	69	69	0.000161965	1.01	pure	0	rice	Indica	M. oryzae
69_69_2	XQ3	69	69	0.000165854	1.03	pure	0	rice	Indica	M. oryzae
69_69_2	XQ3	69	69	9.19e-05	0.572	pure	0	rice	Indica	M. oryzae
69_69_1	XQ3	69	69	0.000133584	0.832	pure	0	rice	Indica	M. oryzae
69_69_1	XQ3	69	69	1.76e-05	0.109	pure	0	rice	Indica	M. oryzae
69_69_1	XQ3	69	69	0.000177849	1.11	pure	0	rice	Indica	M. oryzae
69_69_1	XQ3	69	69	0.000104399	0.65	pure	0	rice	Indica	M. oryzae
69_69_2	XQ3	69	69	7.42e-05	0.462	pure	0	rice	Indica	M. oryzae
69_69_2	XQ3	69	69	0.000246219	1.53	pure	0	rice	Indica	M. oryzae
69_69_2	XQ3	69	69	0.000106806	0.665	pure	0	rice	Indica	M. oryzae
69_69_2	XQ3	69	69	0.000234943	1.46	pure	0	rice	Indica	M. oryzae
69_70_1	XQ3	69	70	0.000288032	1.79	mix	0.0570031712473573	rice	Indica	M. oryzae
69_70_1	XQ3	69	70	0.000234182	1.46	mix	0.0570031712473573	rice	Indica	M. oryzae
69_70_1	XQ3	69	70	8.02e-05	0.499	mix	0.0570031712473573	rice	Indica	M. oryzae
69_70_1	XQ3	69	70	0.000262063	1.63	mix	0.0570031712473573	rice	Indica	M. oryzae
69_70_2	XQ3	69	70	0.000202537	1.26	mix	0.0570031712473573	rice	Indica	M. oryzae
69_70_2	XQ3	69	70	0.000166041	1.03	mix	0.0570031712473573	rice	Indica	M. oryzae
69_70_2	XQ3	69	70	5.94e-05	0.37	mix	0.0570031712473573	rice	Indica	M. oryzae
69_70_2	XQ3	69	70	0.000185653	1.16	mix	0.0570031712473573	rice	Indica	M. oryzae
69_70_1	XQ3	69	70	0.000272753	1.7	mix	0.0570031712473573	rice	Indica	M. oryzae
69_70_1	XQ3	69	70	0.000204586	1.27	mix	0.0570031712473573	rice	Indica	M. oryzae
69_70_1	XQ3	69	70	0.000192318	1.2	mix	0.0570031712473573	rice	Indica	M. oryzae
69_70_2	XQ3	69	70	7.28e-05	0.454	mix	0.0570031712473573	rice	Indica	M. oryzae
69_70_2	XQ3	69	70	0.0001853	1.15	mix	0.0570031712473573	rice	Indica	M. oryzae
69_70_2	XQ3	69	70	0.000168031	1.05	mix	0.0570031712473573	rice	Indica	M. oryzae
69_70_2	XQ3	69	70	0.000360958	2.25	mix	0.0570031712473573	rice	Indica	M. oryzae
69_74_1	XQ3	69	74	0.0001948	1.21	mix	0.100528541226216	rice	Indica	M. oryzae
69_74_1	XQ3	69	74	0.00029184	1.82	mix	0.100528541226216	rice	Indica	M. oryzae
69_74_1	XQ3	69	74	0.000207989	1.3	mix	0.100528541226216	rice	Indica	M. oryzae
69_74_1	XQ3	69	74	0.000383613	2.39	mix	0.100528541226216	rice	Indica	M. oryzae
69_74_2	XQ3	69	74	2.05e-05	0.127	mix	0.100528541226216	rice	Indica	M. oryzae
69_74_2	XQ3	69	74	0.000106077	0.66	mix	0.100528541226216	rice	Indica	M. oryzae
69_74_2	XQ3	69	74	0.000258699	1.61	mix	0.100528541226216	rice	Indica	M. oryzae
69_74_2	XQ3	69	74	0.000117732	0.733	mix	0.100528541226216	rice	Indica	M. oryzae
69_74_1	XQ3	69	74	0.000262735	1.64	mix	0.100528541226216	rice	Indica	M. oryzae
69_74_1	XQ3	69	74	0.00032918	2.05	mix	0.100528541226216	rice	Indica	M. oryzae
69_74_1	XQ3	69	74	2.61e-05	0.162	mix	0.100528541226216	rice	Indica	M. oryzae
69_74_1	XQ3	69	74	5.26e-05	0.328	mix	0.100528541226216	rice	Indica	M. oryzae
69_74_2	XQ3	69	74	9.16e-05	0.57	mix	0.100528541226216	rice	Indica	M. oryzae
69_74_2	XQ3	69	74	0.000194846	1.21	mix	0.100528541226216	rice	Indica	M. oryzae
69_74_2	XQ3	69	74	0.000125855	0.784	mix	0.100528541226216	rice	Indica	M. oryzae
69_74_1	XQ3	69	74	8.85e-05	0.551	mix	0.100528541226216	rice	Indica	M. oryzae
69_74_1	XQ3	69	74	4.54e-05	0.283	mix	0.100528541226216	rice	Indica	M. oryzae
69_74_1	XQ3	69	74	0.000148674	0.926	mix	0.100528541226216	rice	Indica	M. oryzae
69_74_1	XQ3	69	74	0.000198304	1.23	mix	0.100528541226216	rice	Indica	M. oryzae
69_74_2	XQ3	69	74	8.96e-05	0.558	mix	0.100528541226216	rice	Indica	M. oryzae
69_74_2	XQ3	69	74	9.34e-05	0.581	mix	0.100528541226216	rice	Indica	M. oryzae
69_74_2	XQ3	69	74	0.00022353	1.39	mix	0.100528541226216	rice	Indica	M. oryzae
69_74_2	XQ3	69	74	0.00027934	1.74	mix	0.100528541226216	rice	Indica	M. oryzae
69_87_1	XQ3	69	87	1.7e-05	0.106	mix	0.107584566596195	rice	Indica	M. oryzae
69_87_1	XQ3	69	87	0.000154636	0.963	mix	0.107584566596195	rice	Indica	M. oryzae
69_87_1	XQ3	69	87	9.94e-05	0.619	mix	0.107584566596195	rice	Indica	M. oryzae
69_87_1	XQ3	69	87	0.000306348	1.91	mix	0.107584566596195	rice	Indica	M. oryzae
69_87_2	XQ3	69	87	5.35e-05	0.333	mix	0.107584566596195	rice	Indica	M. oryzae
69_87_2	XQ3	69	87	0.000100076	0.623	mix	0.107584566596195	rice	Indica	M. oryzae
69_87_2	XQ3	69	87	0.000473187	2.95	mix	0.107584566596195	rice	Indica	M. oryzae
69_87_1	XQ3	69	87	0.000256438	1.6	mix	0.107584566596195	rice	Indica	M. oryzae
69_87_1	XQ3	69	87	0.000270207	1.68	mix	0.107584566596195	rice	Indica	M. oryzae
69_87_1	XQ3	69	87	0.000195348	1.22	mix	0.107584566596195	rice	Indica	M. oryzae
69_87_1	XQ3	69	87	1.24e-05	0.0771	mix	0.107584566596195	rice	Indica	M. oryzae
69_87_2	XQ3	69	87	0.000166087	1.03	mix	0.107584566596195	rice	Indica	M. oryzae
69_87_2	XQ3	69	87	0.000302646	1.88	mix	0.107584566596195	rice	Indica	M. oryzae
69_87_2	XQ3	69	87	0.000161854	1.01	mix	0.107584566596195	rice	Indica	M. oryzae
69_87_2	XQ3	69	87	0.000344269	2.14	mix	0.107584566596195	rice	Indica	M. oryzae
69_87_1	XQ3	69	87	0.000238113	1.48	mix	0.107584566596195	rice	Indica	M. oryzae
69_87_1	XQ3	69	87	0.000105931	0.66	mix	0.107584566596195	rice	Indica	M. oryzae
69_87_1	XQ3	69	87	9.55e-05	0.595	mix	0.107584566596195	rice	Indica	M. oryzae
69_87_1	XQ3	69	87	6.42e-05	0.4	mix	0.107584566596195	rice	Indica	M. oryzae
69_87_2	XQ3	69	87	0.00025423	1.58	mix	0.107584566596195	rice	Indica	M. oryzae
69_87_2	XQ3	69	87	0.000456136	2.84	mix	0.107584566596195	rice	Indica	M. oryzae
69_87_2	XQ3	69	87	0.000270687	1.69	mix	0.107584566596195	rice	Indica	M. oryzae
69_87_2	XQ3	69	87	0.000198903	1.24	mix	0.107584566596195	rice	Indica	M. oryzae
70_15_1	XQ3	70	15	0.000101633	0.696	mix	0.0624207188160677	rice	Indica	M. oryzae
70_15_1	XQ3	70	15	8.08e-05	0.553	mix	0.0624207188160677	rice	Indica	M. oryzae
70_15_1	XQ3	70	15	1.73e-05	0.119	mix	0.0624207188160677	rice	Indica	M. oryzae
70_15_1	XQ3	70	15	0	0	mix	0.0624207188160677	rice	Indica	M. oryzae
70_15_2	XQ3	70	15	0.000294198	2.01	mix	0.0624207188160677	rice	Indica	M. oryzae
70_15_2	XQ3	70	15	0.000247621	1.7	mix	0.0624207188160677	rice	Indica	M. oryzae
70_15_2	XQ3	70	15	0.000165613	1.13	mix	0.0624207188160677	rice	Indica	M. oryzae
70_15_2	XQ3	70	15	0.00026722	1.83	mix	0.0624207188160677	rice	Indica	M. oryzae
70_15_2	XQ3	70	15	0.000154174	1.06	mix	0.0624207188160677	rice	Indica	M. oryzae
70_15_2	XQ3	70	15	5.08e-05	0.348	mix	0.0624207188160677	rice	Indica	M. oryzae
70_15_2	XQ3	70	15	0.000244849	1.68	mix	0.0624207188160677	rice	Indica	M. oryzae
70_15_1	XQ3	70	15	0.000175402	1.2	mix	0.0624207188160677	rice	Indica	M. oryzae
70_15_1	XQ3	70	15	9.24e-05	0.633	mix	0.0624207188160677	rice	Indica	M. oryzae
70_15_1	XQ3	70	15	0.000189131	1.29	mix	0.0624207188160677	rice	Indica	M. oryzae
70_15_2	XQ3	70	15	0.000132029	0.904	mix	0.0624207188160677	rice	Indica	M. oryzae
70_15_2	XQ3	70	15	0.000154358	1.06	mix	0.0624207188160677	rice	Indica	M. oryzae
70_36_1	XQ3	70	36	0.000306227	2.1	mix	0.0687632135306554	rice	Indica	M. oryzae
70_36_1	XQ3	70	36	0.000330436	2.26	mix	0.0687632135306554	rice	Indica	M. oryzae
70_36_1	XQ3	70	36	0.000104889	0.718	mix	0.0687632135306554	rice	Indica	M. oryzae
70_36_1	XQ3	70	36	0.000374828	2.57	mix	0.0687632135306554	rice	Indica	M. oryzae
70_36_2	XQ3	70	36	0.000380888	2.61	mix	0.0687632135306554	rice	Indica	M. oryzae
70_36_2	XQ3	70	36	0.00029186	2	mix	0.0687632135306554	rice	Indica	M. oryzae
70_36_2	XQ3	70	36	0.000128473	0.879	mix	0.0687632135306554	rice	Indica	M. oryzae
70_36_2	XQ3	70	36	0.000117645	0.805	mix	0.0687632135306554	rice	Indica	M. oryzae
70_36_2	XQ3	70	36	0.000505896	3.46	mix	0.0687632135306554	rice	Indica	M. oryzae
70_36_2	XQ3	70	36	0.000252411	1.73	mix	0.0687632135306554	rice	Indica	M. oryzae
70_36_2	XQ3	70	36	0.000443272	3.03	mix	0.0687632135306554	rice	Indica	M. oryzae
70_36_2	XQ3	70	36	0.000118591	0.812	mix	0.0687632135306554	rice	Indica	M. oryzae
70_36_1	XQ3	70	36	0.000112967	0.773	mix	0.0687632135306554	rice	Indica	M. oryzae
70_36_1	XQ3	70	36	0.000195223	1.34	mix	0.0687632135306554	rice	Indica	M. oryzae
70_36_1	XQ3	70	36	1.93e-05	0.132	mix	0.0687632135306554	rice	Indica	M. oryzae
70_36_1	XQ3	70	36	0.000134611	0.921	mix	0.0687632135306554	rice	Indica	M. oryzae
70_43_1	XQ3	70	43	0.000178578	1.22	mix	0.0764270613107823	rice	Indica	M. oryzae
70_43_1	XQ3	70	43	0.000345753	2.37	mix	0.0764270613107823	rice	Indica	M. oryzae
70_43_1	XQ3	70	43	0.000183513	1.26	mix	0.0764270613107823	rice	Indica	M. oryzae
70_43_1	XQ3	70	43	0.000304102	2.08	mix	0.0764270613107823	rice	Indica	M. oryzae
70_43_2	XQ3	70	43	0.000312402	2.14	mix	0.0764270613107823	rice	Indica	M. oryzae
70_43_2	XQ3	70	43	0.000458986	3.14	mix	0.0764270613107823	rice	Indica	M. oryzae
70_43_2	XQ3	70	43	0.000539996	3.7	mix	0.0764270613107823	rice	Indica	M. oryzae
70_43_2	XQ3	70	43	0.000237081	1.62	mix	0.0764270613107823	rice	Indica	M. oryzae
70_43_1	XQ3	70	43	0.000242896	1.66	mix	0.0764270613107823	rice	Indica	M. oryzae
70_43_1	XQ3	70	43	0.000185837	1.27	mix	0.0764270613107823	rice	Indica	M. oryzae
70_43_1	XQ3	70	43	7.29e-05	0.499	mix	0.0764270613107823	rice	Indica	M. oryzae
70_43_1	XQ3	70	43	0.000155397	1.06	mix	0.0764270613107823	rice	Indica	M. oryzae
70_43_2	XQ3	70	43	6.19e-05	0.424	mix	0.0764270613107823	rice	Indica	M. oryzae
70_43_1	XQ3	70	43	5.39e-05	0.369	mix	0.0764270613107823	rice	Indica	M. oryzae
70_43_1	XQ3	70	43	7.09e-06	0.0485	mix	0.0764270613107823	rice	Indica	M. oryzae
70_43_1	XQ3	70	43	0.000278727	1.91	mix	0.0764270613107823	rice	Indica	M. oryzae
70_43_1	XQ3	70	43	0.000466775	3.2	mix	0.0764270613107823	rice	Indica	M. oryzae
70_43_2	XQ3	70	43	0.000354162	2.42	mix	0.0764270613107823	rice	Indica	M. oryzae
70_43_2	XQ3	70	43	0.000356526	2.44	mix	0.0764270613107823	rice	Indica	M. oryzae
70_43_2	XQ3	70	43	0.00026465	1.81	mix	0.0764270613107823	rice	Indica	M. oryzae
70_43_2	XQ3	70	43	0.000233518	1.6	mix	0.0764270613107823	rice	Indica	M. oryzae
70_45_1	XQ3	70	45	0.000233947	1.6	mix	0.0605972515856237	rice	Indica	M. oryzae
70_45_1	XQ3	70	45	8.3e-05	0.568	mix	0.0605972515856237	rice	Indica	M. oryzae
70_45_1	XQ3	70	45	0.000207207	1.42	mix	0.0605972515856237	rice	Indica	M. oryzae
70_45_1	XQ3	70	45	0.000349036	2.39	mix	0.0605972515856237	rice	Indica	M. oryzae
70_45_2	XQ3	70	45	0.000148783	1.02	mix	0.0605972515856237	rice	Indica	M. oryzae
70_45_2	XQ3	70	45	0.000245622	1.68	mix	0.0605972515856237	rice	Indica	M. oryzae
70_45_2	XQ3	70	45	1.75e-05	0.12	mix	0.0605972515856237	rice	Indica	M. oryzae
70_45_1	XQ3	70	45	1.88e-05	0.129	mix	0.0605972515856237	rice	Indica	M. oryzae
70_45_1	XQ3	70	45	5.41e-05	0.371	mix	0.0605972515856237	rice	Indica	M. oryzae
70_45_1	XQ3	70	45	6.98e-05	0.478	mix	0.0605972515856237	rice	Indica	M. oryzae
70_45_1	XQ3	70	45	8.97e-06	0.0614	mix	0.0605972515856237	rice	Indica	M. oryzae
70_45_2	XQ3	70	45	4.65e-05	0.318	mix	0.0605972515856237	rice	Indica	M. oryzae
70_45_2	XQ3	70	45	0.000335312	2.3	mix	0.0605972515856237	rice	Indica	M. oryzae
70_45_1	XQ3	70	45	0.000289356	1.98	mix	0.0605972515856237	rice	Indica	M. oryzae
70_45_1	XQ3	70	45	3.23e-05	0.221	mix	0.0605972515856237	rice	Indica	M. oryzae
70_45_1	XQ3	70	45	0.000273391	1.87	mix	0.0605972515856237	rice	Indica	M. oryzae
70_45_2	XQ3	70	45	0.000350728	2.4	mix	0.0605972515856237	rice	Indica	M. oryzae
70_45_2	XQ3	70	45	0.000309791	2.12	mix	0.0605972515856237	rice	Indica	M. oryzae
70_45_2	XQ3	70	45	7.25e-05	0.497	mix	0.0605972515856237	rice	Indica	M. oryzae
70_45_2	XQ3	70	45	0	0	mix	0.0605972515856237	rice	Indica	M. oryzae
70_49_1	XQ3	70	49	0.000200775	1.37	mix	0.0458509513742071	rice	Indica	M. oryzae
70_49_1	XQ3	70	49	7.89e-05	0.54	mix	0.0458509513742071	rice	Indica	M. oryzae
70_49_1	XQ3	70	49	0.000188441	1.29	mix	0.0458509513742071	rice	Indica	M. oryzae
70_49_1	XQ3	70	49	0.00015365	1.05	mix	0.0458509513742071	rice	Indica	M. oryzae
70_49_2	XQ3	70	49	0.000165784	1.13	mix	0.0458509513742071	rice	Indica	M. oryzae
70_49_2	XQ3	70	49	0.000339709	2.33	mix	0.0458509513742071	rice	Indica	M. oryzae
70_49_2	XQ3	70	49	3.95e-06	0.0271	mix	0.0458509513742071	rice	Indica	M. oryzae
70_49_2	XQ3	70	49	9.89e-05	0.677	mix	0.0458509513742071	rice	Indica	M. oryzae
70_49_1	XQ3	70	49	0.00012227	0.837	mix	0.0458509513742071	rice	Indica	M. oryzae
70_49_1	XQ3	70	49	0.000424611	2.91	mix	0.0458509513742071	rice	Indica	M. oryzae
70_49_1	XQ3	70	49	0.000189746	1.3	mix	0.0458509513742071	rice	Indica	M. oryzae
70_49_1	XQ3	70	49	0.000159178	1.09	mix	0.0458509513742071	rice	Indica	M. oryzae
70_49_2	XQ3	70	49	3.91e-05	0.268	mix	0.0458509513742071	rice	Indica	M. oryzae
70_49_2	XQ3	70	49	0.000162267	1.11	mix	0.0458509513742071	rice	Indica	M. oryzae
70_49_2	XQ3	70	49	0.000116424	0.797	mix	0.0458509513742071	rice	Indica	M. oryzae
70_49_1	XQ3	70	49	0.000192014	1.31	mix	0.0458509513742071	rice	Indica	M. oryzae
70_49_1	XQ3	70	49	0.000118157	0.809	mix	0.0458509513742071	rice	Indica	M. oryzae
70_49_2	XQ3	70	49	0.000239956	1.64	mix	0.0458509513742071	rice	Indica	M. oryzae
70_49_2	XQ3	70	49	0.000344569	2.36	mix	0.0458509513742071	rice	Indica	M. oryzae
70_50_1	XQ3	70	50	0.000208667	1.43	mix	0.0726744186046512	rice	Indica	M. oryzae
70_50_1	XQ3	70	50	9.15e-05	0.626	mix	0.0726744186046512	rice	Indica	M. oryzae
70_50_1	XQ3	70	50	0.000262258	1.8	mix	0.0726744186046512	rice	Indica	M. oryzae
70_50_1	XQ3	70	50	0.000390831	2.68	mix	0.0726744186046512	rice	Indica	M. oryzae
70_50_2	XQ3	70	50	0.000279981	1.92	mix	0.0726744186046512	rice	Indica	M. oryzae
70_50_2	XQ3	70	50	9.81e-05	0.671	mix	0.0726744186046512	rice	Indica	M. oryzae
70_50_2	XQ3	70	50	0.000163791	1.12	mix	0.0726744186046512	rice	Indica	M. oryzae
70_50_2	XQ3	70	50	0.000384947	2.64	mix	0.0726744186046512	rice	Indica	M. oryzae
70_50_2	XQ3	70	50	6.52e-05	0.446	mix	0.0726744186046512	rice	Indica	M. oryzae
70_50_1	XQ3	70	50	0.000253897	1.74	mix	0.0726744186046512	rice	Indica	M. oryzae
70_50_1	XQ3	70	50	0.00033998	2.33	mix	0.0726744186046512	rice	Indica	M. oryzae
70_50_1	XQ3	70	50	9.17e-05	0.628	mix	0.0726744186046512	rice	Indica	M. oryzae
70_50_1	XQ3	70	50	0.000150577	1.03	mix	0.0726744186046512	rice	Indica	M. oryzae
70_50_2	XQ3	70	50	6.81e-05	0.466	mix	0.0726744186046512	rice	Indica	M. oryzae
70_50_2	XQ3	70	50	0.000623989	4.27	mix	0.0726744186046512	rice	Indica	M. oryzae
70_50_2	XQ3	70	50	0.000660606	4.52	mix	0.0726744186046512	rice	Indica	M. oryzae
70_50_2	XQ3	70	50	0.000437978	3	mix	0.0726744186046512	rice	Indica	M. oryzae
70_50_1	XQ3	70	50	6.86e-06	0.047	mix	0.0726744186046512	rice	Indica	M. oryzae
70_50_1	XQ3	70	50	0.000126518	0.866	mix	0.0726744186046512	rice	Indica	M. oryzae
70_50_1	XQ3	70	50	5.82e-05	0.398	mix	0.0726744186046512	rice	Indica	M. oryzae
70_50_2	XQ3	70	50	0.00033633	2.3	mix	0.0726744186046512	rice	Indica	M. oryzae
70_50_2	XQ3	70	50	0.000333714	2.28	mix	0.0726744186046512	rice	Indica	M. oryzae
70_50_2	XQ3	70	50	0.000186354	1.28	mix	0.0726744186046512	rice	Indica	M. oryzae
70_69_1	XQ3	70	69	6.72e-05	0.46	mix	0.0570031712473573	rice	Indica	M. oryzae
70_69_1	XQ3	70	69	0.00016714	1.14	mix	0.0570031712473573	rice	Indica	M. oryzae
70_69_1	XQ3	70	69	0.000141818	0.971	mix	0.0570031712473573	rice	Indica	M. oryzae
70_69_2	XQ3	70	69	8.77e-05	0.601	mix	0.0570031712473573	rice	Indica	M. oryzae
70_69_2	XQ3	70	69	0.000154696	1.06	mix	0.0570031712473573	rice	Indica	M. oryzae
70_69_2	XQ3	70	69	0.00013914	0.953	mix	0.0570031712473573	rice	Indica	M. oryzae
70_69_2	XQ3	70	69	0.000348704	2.39	mix	0.0570031712473573	rice	Indica	M. oryzae
70_69_1	XQ3	70	69	0.000133549	0.914	mix	0.0570031712473573	rice	Indica	M. oryzae
70_69_1	XQ3	70	69	0.000213564	1.46	mix	0.0570031712473573	rice	Indica	M. oryzae
70_69_1	XQ3	70	69	0.000376572	2.58	mix	0.0570031712473573	rice	Indica	M. oryzae
70_69_1	XQ3	70	69	8.65e-06	0.0592	mix	0.0570031712473573	rice	Indica	M. oryzae
70_69_2	XQ3	70	69	5.83e-05	0.399	mix	0.0570031712473573	rice	Indica	M. oryzae
70_69_2	XQ3	70	69	0.000159483	1.09	mix	0.0570031712473573	rice	Indica	M. oryzae
70_69_2	XQ3	70	69	0.000276563	1.89	mix	0.0570031712473573	rice	Indica	M. oryzae
70_69_1	XQ3	70	69	9.84e-05	0.674	mix	0.0570031712473573	rice	Indica	M. oryzae
70_69_1	XQ3	70	69	9.4e-05	0.644	mix	0.0570031712473573	rice	Indica	M. oryzae
70_69_1	XQ3	70	69	0.000159525	1.09	mix	0.0570031712473573	rice	Indica	M. oryzae
70_69_1	XQ3	70	69	0.000378718	2.59	mix	0.0570031712473573	rice	Indica	M. oryzae
70_69_2	XQ3	70	69	5.31e-05	0.363	mix	0.0570031712473573	rice	Indica	M. oryzae
70_69_2	XQ3	70	69	3.1e-05	0.212	mix	0.0570031712473573	rice	Indica	M. oryzae
70_69_2	XQ3	70	69	0.000271998	1.86	mix	0.0570031712473573	rice	Indica	M. oryzae
70_69_2	XQ3	70	69	0.000150734	1.03	mix	0.0570031712473573	rice	Indica	M. oryzae
70_70_1	XQ3	70	70	0.000129858	0.889	pure	0	rice	Indica	M. oryzae
70_70_1	XQ3	70	70	7.23e-05	0.495	pure	0	rice	Indica	M. oryzae
70_70_1	XQ3	70	70	0.000112393	0.769	pure	0	rice	Indica	M. oryzae
70_70_1	XQ3	70	70	0.000112485	0.77	pure	0	rice	Indica	M. oryzae
70_70_2	XQ3	70	70	0.000130548	0.894	pure	0	rice	Indica	M. oryzae
70_70_2	XQ3	70	70	0.000191002	1.31	pure	0	rice	Indica	M. oryzae
70_70_2	XQ3	70	70	0.00015206	1.04	pure	0	rice	Indica	M. oryzae
70_70_2	XQ3	70	70	0.000297744	2.04	pure	0	rice	Indica	M. oryzae
70_70_1	XQ3	70	70	0.000327142	2.24	pure	0	rice	Indica	M. oryzae
70_70_1	XQ3	70	70	7.39e-05	0.506	pure	0	rice	Indica	M. oryzae
70_70_1	XQ3	70	70	0.000136034	0.931	pure	0	rice	Indica	M. oryzae
70_70_1	XQ3	70	70	0.000111871	0.766	pure	0	rice	Indica	M. oryzae
70_70_2	XQ3	70	70	0.000100224	0.686	pure	0	rice	Indica	M. oryzae
70_70_2	XQ3	70	70	8.42e-05	0.577	pure	0	rice	Indica	M. oryzae
70_70_2	XQ3	70	70	0.000150566	1.03	pure	0	rice	Indica	M. oryzae
70_70_2	XQ3	70	70	2.98e-05	0.204	pure	0	rice	Indica	M. oryzae
70_70_1	XQ3	70	70	7.17e-06	0.0491	pure	0	rice	Indica	M. oryzae
70_70_1	XQ3	70	70	0	0	pure	0	rice	Indica	M. oryzae
70_70_1	XQ3	70	70	0.000212438	1.45	pure	0	rice	Indica	M. oryzae
70_70_1	XQ3	70	70	3.66e-05	0.25	pure	0	rice	Indica	M. oryzae
70_70_2	XQ3	70	70	0.000315012	2.16	pure	0	rice	Indica	M. oryzae
70_70_2	XQ3	70	70	0.000163574	1.12	pure	0	rice	Indica	M. oryzae
70_70_2	XQ3	70	70	0.000374499	2.56	pure	0	rice	Indica	M. oryzae
70_70_2	XQ3	70	70	0.000184437	1.26	pure	0	rice	Indica	M. oryzae
70_74_1	XQ3	70	74	0.000110268	0.755	mix	0.0922040169133193	rice	Indica	M. oryzae
70_74_1	XQ3	70	74	0.000236519	1.62	mix	0.0922040169133193	rice	Indica	M. oryzae
70_74_1	XQ3	70	74	0.000365616	2.5	mix	0.0922040169133193	rice	Indica	M. oryzae
70_74_1	XQ3	70	74	8.28e-05	0.567	mix	0.0922040169133193	rice	Indica	M. oryzae
70_74_2	XQ3	70	74	9.82e-05	0.672	mix	0.0922040169133193	rice	Indica	M. oryzae
70_74_2	XQ3	70	74	0.000238732	1.63	mix	0.0922040169133193	rice	Indica	M. oryzae
70_74_2	XQ3	70	74	0.000160114	1.1	mix	0.0922040169133193	rice	Indica	M. oryzae
70_74_2	XQ3	70	74	0.000143312	0.981	mix	0.0922040169133193	rice	Indica	M. oryzae
70_74_1	XQ3	70	74	0.000331867	2.27	mix	0.0922040169133193	rice	Indica	M. oryzae
70_74_1	XQ3	70	74	0.000257537	1.76	mix	0.0922040169133193	rice	Indica	M. oryzae
70_74_1	XQ3	70	74	0.000149906	1.03	mix	0.0922040169133193	rice	Indica	M. oryzae
70_74_1	XQ3	70	74	0.000153221	1.05	mix	0.0922040169133193	rice	Indica	M. oryzae
70_74_1	XQ3	70	74	0.000325292	2.23	mix	0.0922040169133193	rice	Indica	M. oryzae
70_74_1	XQ3	70	74	0.000243694	1.67	mix	0.0922040169133193	rice	Indica	M. oryzae
70_74_1	XQ3	70	74	0.000354627	2.43	mix	0.0922040169133193	rice	Indica	M. oryzae
70_74_1	XQ3	70	74	0.000157241	1.08	mix	0.0922040169133193	rice	Indica	M. oryzae
70_74_2	XQ3	70	74	9.55e-05	0.654	mix	0.0922040169133193	rice	Indica	M. oryzae
70_74_2	XQ3	70	74	0.000150667	1.03	mix	0.0922040169133193	rice	Indica	M. oryzae
70_74_2	XQ3	70	74	0.000156931	1.07	mix	0.0922040169133193	rice	Indica	M. oryzae
70_74_2	XQ3	70	74	0.000140801	0.964	mix	0.0922040169133193	rice	Indica	M. oryzae
70_87_1	XQ3	70	87	9.17e-05	0.628	mix	0.106923890063425	rice	Indica	M. oryzae
70_87_1	XQ3	70	87	0.000208542	1.43	mix	0.106923890063425	rice	Indica	M. oryzae
70_87_1	XQ3	70	87	0.000227453	1.56	mix	0.106923890063425	rice	Indica	M. oryzae
70_87_1	XQ3	70	87	0.000212278	1.45	mix	0.106923890063425	rice	Indica	M. oryzae
70_87_1	XQ3	70	87	2.24e-05	0.153	mix	0.106923890063425	rice	Indica	M. oryzae
70_87_2	XQ3	70	87	0.000445114	3.05	mix	0.106923890063425	rice	Indica	M. oryzae
70_87_2	XQ3	70	87	0.000495983	3.4	mix	0.106923890063425	rice	Indica	M. oryzae
70_87_2	XQ3	70	87	0.000273329	1.87	mix	0.106923890063425	rice	Indica	M. oryzae
70_87_2	XQ3	70	87	9.4e-05	0.643	mix	0.106923890063425	rice	Indica	M. oryzae
70_87_1	XQ3	70	87	0.000326309	2.23	mix	0.106923890063425	rice	Indica	M. oryzae
70_87_1	XQ3	70	87	0.00039902	2.73	mix	0.106923890063425	rice	Indica	M. oryzae
70_87_1	XQ3	70	87	0.000236094	1.62	mix	0.106923890063425	rice	Indica	M. oryzae
70_87_1	XQ3	70	87	0.000526789	3.61	mix	0.106923890063425	rice	Indica	M. oryzae
70_87_2	XQ3	70	87	0.000184723	1.26	mix	0.106923890063425	rice	Indica	M. oryzae
70_87_2	XQ3	70	87	0.000265167	1.82	mix	0.106923890063425	rice	Indica	M. oryzae
70_87_2	XQ3	70	87	0.00020972	1.44	mix	0.106923890063425	rice	Indica	M. oryzae
70_87_1	XQ3	70	87	0.000300328	2.06	mix	0.106923890063425	rice	Indica	M. oryzae
70_87_1	XQ3	70	87	9.73e-05	0.666	mix	0.106923890063425	rice	Indica	M. oryzae
70_87_1	XQ3	70	87	0.000385291	2.64	mix	0.106923890063425	rice	Indica	M. oryzae
70_87_2	XQ3	70	87	0.000197549	1.35	mix	0.106923890063425	rice	Indica	M. oryzae
70_87_2	XQ3	70	87	0.000191804	1.31	mix	0.106923890063425	rice	Indica	M. oryzae
70_87_2	XQ3	70	87	0.000462474	3.17	mix	0.106923890063425	rice	Indica	M. oryzae
70_87_2	XQ3	70	87	0.000475119	3.25	mix	0.106923890063425	rice	Indica	M. oryzae
74_15_1	XQ3	74	15	0.000261582	1.48	mix	0.101717758985201	rice	Indica	M. oryzae
74_15_1	XQ3	74	15	0.000340254	1.92	mix	0.101717758985201	rice	Indica	M. oryzae
74_15_1	XQ3	74	15	0.000162483	0.917	mix	0.101717758985201	rice	Indica	M. oryzae
74_15_1	XQ3	74	15	0.000202075	1.14	mix	0.101717758985201	rice	Indica	M. oryzae
74_15_2	XQ3	74	15	0.000161635	0.913	mix	0.101717758985201	rice	Indica	M. oryzae
74_15_2	XQ3	74	15	0.000149585	0.845	mix	0.101717758985201	rice	Indica	M. oryzae
74_15_2	XQ3	74	15	0.000207887	1.17	mix	0.101717758985201	rice	Indica	M. oryzae
74_15_2	XQ3	74	15	0.000314745	1.78	mix	0.101717758985201	rice	Indica	M. oryzae
74_15_1	XQ3	74	15	0.000332094	1.88	mix	0.101717758985201	rice	Indica	M. oryzae
74_15_1	XQ3	74	15	0.000409111	2.31	mix	0.101717758985201	rice	Indica	M. oryzae
74_15_1	XQ3	74	15	0.000217433	1.23	mix	0.101717758985201	rice	Indica	M. oryzae
74_15_1	XQ3	74	15	0.000154102	0.87	mix	0.101717758985201	rice	Indica	M. oryzae
74_15_2	XQ3	74	15	0.000174418	0.985	mix	0.101717758985201	rice	Indica	M. oryzae
74_15_2	XQ3	74	15	3.07e-05	0.173	mix	0.101717758985201	rice	Indica	M. oryzae
74_15_1	XQ3	74	15	7.74e-05	0.437	mix	0.101717758985201	rice	Indica	M. oryzae
74_15_1	XQ3	74	15	3.88e-05	0.219	mix	0.101717758985201	rice	Indica	M. oryzae
74_15_1	XQ3	74	15	0	0	mix	0.101717758985201	rice	Indica	M. oryzae
74_15_1	XQ3	74	15	0.000334947	1.89	mix	0.101717758985201	rice	Indica	M. oryzae
74_15_2	XQ3	74	15	0.000277134	1.56	mix	0.101717758985201	rice	Indica	M. oryzae
74_15_2	XQ3	74	15	0.000421479	2.38	mix	0.101717758985201	rice	Indica	M. oryzae
74_15_2	XQ3	74	15	7.88e-05	0.445	mix	0.101717758985201	rice	Indica	M. oryzae
74_15_2	XQ3	74	15	0.00016977	0.959	mix	0.101717758985201	rice	Indica	M. oryzae
74_36_1	XQ3	74	36	4.21e-05	0.238	mix	0.101400634249471	rice	Indica	M. oryzae
74_36_1	XQ3	74	36	7.35e-06	0.0415	mix	0.101400634249471	rice	Indica	M. oryzae
74_36_1	XQ3	74	36	0.000183471	1.04	mix	0.101400634249471	rice	Indica	M. oryzae
74_36_2	XQ3	74	36	0.000128643	0.726	mix	0.101400634249471	rice	Indica	M. oryzae
74_36_2	XQ3	74	36	1.05e-05	0.0593	mix	0.101400634249471	rice	Indica	M. oryzae
74_36_2	XQ3	74	36	0	0	mix	0.101400634249471	rice	Indica	M. oryzae
74_36_2	XQ3	74	36	0.000202415	1.14	mix	0.101400634249471	rice	Indica	M. oryzae
74_36_2	XQ3	74	36	0.000319475	1.8	mix	0.101400634249471	rice	Indica	M. oryzae
74_36_2	XQ3	74	36	0.000342225	1.93	mix	0.101400634249471	rice	Indica	M. oryzae
74_36_2	XQ3	74	36	1.71e-05	0.0967	mix	0.101400634249471	rice	Indica	M. oryzae
74_43_1	XQ3	74	43	0.000152453	0.861	mix	0.106950317124736	rice	Indica	M. oryzae
74_43_1	XQ3	74	43	5.41e-05	0.305	mix	0.106950317124736	rice	Indica	M. oryzae
74_43_1	XQ3	74	43	7.25e-05	0.41	mix	0.106950317124736	rice	Indica	M. oryzae
74_43_1	XQ3	74	43	0.000380939	2.15	mix	0.106950317124736	rice	Indica	M. oryzae
74_43_1	XQ3	74	43	9.17e-05	0.518	mix	0.106950317124736	rice	Indica	M. oryzae
74_43_2	XQ3	74	43	8.52e-05	0.481	mix	0.106950317124736	rice	Indica	M. oryzae
74_43_2	XQ3	74	43	0.000212885	1.2	mix	0.106950317124736	rice	Indica	M. oryzae
74_43_2	XQ3	74	43	0.000170535	0.963	mix	0.106950317124736	rice	Indica	M. oryzae
74_43_2	XQ3	74	43	0.000159022	0.898	mix	0.106950317124736	rice	Indica	M. oryzae
74_43_1	XQ3	74	43	5.72e-05	0.323	mix	0.106950317124736	rice	Indica	M. oryzae
74_43_1	XQ3	74	43	0.000289595	1.64	mix	0.106950317124736	rice	Indica	M. oryzae
74_43_1	XQ3	74	43	0.000107485	0.607	mix	0.106950317124736	rice	Indica	M. oryzae
74_43_1	XQ3	74	43	0.000394173	2.23	mix	0.106950317124736	rice	Indica	M. oryzae
74_43_2	XQ3	74	43	0.000331667	1.87	mix	0.106950317124736	rice	Indica	M. oryzae
74_43_2	XQ3	74	43	0.000256376	1.45	mix	0.106950317124736	rice	Indica	M. oryzae
74_43_2	XQ3	74	43	0.000429249	2.42	mix	0.106950317124736	rice	Indica	M. oryzae
74_43_2	XQ3	74	43	0.000246079	1.39	mix	0.106950317124736	rice	Indica	M. oryzae
74_43_2	XQ3	74	43	8.91e-05	0.503	mix	0.106950317124736	rice	Indica	M. oryzae
74_43_2	XQ3	74	43	0.000217599	1.23	mix	0.106950317124736	rice	Indica	M. oryzae
74_43_2	XQ3	74	43	5.59e-05	0.316	mix	0.106950317124736	rice	Indica	M. oryzae
74_43_2	XQ3	74	43	0.00011493	0.649	mix	0.106950317124736	rice	Indica	M. oryzae
74_45_1	XQ3	74	45	0.000161583	0.912	mix	0.103858350951374	rice	Indica	M. oryzae
74_45_1	XQ3	74	45	0.00013409	0.757	mix	0.103858350951374	rice	Indica	M. oryzae
74_45_1	XQ3	74	45	6.89e-05	0.389	mix	0.103858350951374	rice	Indica	M. oryzae
74_45_1	XQ3	74	45	0.000149774	0.846	mix	0.103858350951374	rice	Indica	M. oryzae
74_45_2	XQ3	74	45	0.000113584	0.641	mix	0.103858350951374	rice	Indica	M. oryzae
74_45_2	XQ3	74	45	0.000274813	1.55	mix	0.103858350951374	rice	Indica	M. oryzae
74_45_2	XQ3	74	45	0.000235575	1.33	mix	0.103858350951374	rice	Indica	M. oryzae
74_45_2	XQ3	74	45	0.000209529	1.18	mix	0.103858350951374	rice	Indica	M. oryzae
74_45_1	XQ3	74	45	2.43e-05	0.137	mix	0.103858350951374	rice	Indica	M. oryzae
74_45_1	XQ3	74	45	0.00024929	1.41	mix	0.103858350951374	rice	Indica	M. oryzae
74_45_1	XQ3	74	45	6.3e-05	0.356	mix	0.103858350951374	rice	Indica	M. oryzae
74_45_1	XQ3	74	45	0.00017399	0.982	mix	0.103858350951374	rice	Indica	M. oryzae
74_45_2	XQ3	74	45	0.000320998	1.81	mix	0.103858350951374	rice	Indica	M. oryzae
74_45_2	XQ3	74	45	0.000202732	1.14	mix	0.103858350951374	rice	Indica	M. oryzae
74_45_2	XQ3	74	45	0.000336088	1.9	mix	0.103858350951374	rice	Indica	M. oryzae
74_45_1	XQ3	74	45	0.000206736	1.17	mix	0.103858350951374	rice	Indica	M. oryzae
74_45_1	XQ3	74	45	0.000220139	1.24	mix	0.103858350951374	rice	Indica	M. oryzae
74_45_1	XQ3	74	45	0.000235876	1.33	mix	0.103858350951374	rice	Indica	M. oryzae
74_45_1	XQ3	74	45	0.000228724	1.29	mix	0.103858350951374	rice	Indica	M. oryzae
74_45_2	XQ3	74	45	0.00041565	2.35	mix	0.103858350951374	rice	Indica	M. oryzae
74_45_2	XQ3	74	45	5.72e-05	0.323	mix	0.103858350951374	rice	Indica	M. oryzae
74_45_2	XQ3	74	45	0.000336086	1.9	mix	0.103858350951374	rice	Indica	M. oryzae
74_45_2	XQ3	74	45	0.000129042	0.729	mix	0.103858350951374	rice	Indica	M. oryzae
74_49_1	XQ3	74	49	0.000251475	1.42	mix	0.0914376321353065	rice	Indica	M. oryzae
74_49_1	XQ3	74	49	0.000449402	2.54	mix	0.0914376321353065	rice	Indica	M. oryzae
74_49_1	XQ3	74	49	0.000305078	1.72	mix	0.0914376321353065	rice	Indica	M. oryzae
74_49_1	XQ3	74	49	0.000224291	1.27	mix	0.0914376321353065	rice	Indica	M. oryzae
74_49_2	XQ3	74	49	9.77e-05	0.552	mix	0.0914376321353065	rice	Indica	M. oryzae
74_49_2	XQ3	74	49	0.000103472	0.584	mix	0.0914376321353065	rice	Indica	M. oryzae
74_49_2	XQ3	74	49	9.92e-05	0.56	mix	0.0914376321353065	rice	Indica	M. oryzae
74_49_2	XQ3	74	49	3.43e-05	0.194	mix	0.0914376321353065	rice	Indica	M. oryzae
74_49_1	XQ3	74	49	0.000173788	0.981	mix	0.0914376321353065	rice	Indica	M. oryzae
74_49_1	XQ3	74	49	8.07e-05	0.455	mix	0.0914376321353065	rice	Indica	M. oryzae
74_49_1	XQ3	74	49	3.14e-05	0.177	mix	0.0914376321353065	rice	Indica	M. oryzae
74_49_1	XQ3	74	49	1.17e-05	0.0661	mix	0.0914376321353065	rice	Indica	M. oryzae
74_49_2	XQ3	74	49	0.000136467	0.771	mix	0.0914376321353065	rice	Indica	M. oryzae
74_49_2	XQ3	74	49	0.000157918	0.892	mix	0.0914376321353065	rice	Indica	M. oryzae
74_49_2	XQ3	74	49	0.000333789	1.88	mix	0.0914376321353065	rice	Indica	M. oryzae
74_49_2	XQ3	74	49	0.000214682	1.21	mix	0.0914376321353065	rice	Indica	M. oryzae
74_49_1	XQ3	74	49	9.35e-05	0.528	mix	0.0914376321353065	rice	Indica	M. oryzae
74_49_1	XQ3	74	49	0.000202579	1.14	mix	0.0914376321353065	rice	Indica	M. oryzae
74_49_1	XQ3	74	49	0.000129093	0.729	mix	0.0914376321353065	rice	Indica	M. oryzae
74_49_2	XQ3	74	49	0.000474083	2.68	mix	0.0914376321353065	rice	Indica	M. oryzae
74_49_2	XQ3	74	49	0.000155674	0.879	mix	0.0914376321353065	rice	Indica	M. oryzae
74_49_2	XQ3	74	49	0.000230167	1.3	mix	0.0914376321353065	rice	Indica	M. oryzae
74_49_2	XQ3	74	49	0.000179219	1.01	mix	0.0914376321353065	rice	Indica	M. oryzae
74_50_1	XQ3	74	50	0.000267331	1.51	mix	0.107373150105708	rice	Indica	M. oryzae
74_50_1	XQ3	74	50	0.000346716	1.96	mix	0.107373150105708	rice	Indica	M. oryzae
74_50_1	XQ3	74	50	0.000237002	1.34	mix	0.107373150105708	rice	Indica	M. oryzae
74_50_1	XQ3	74	50	0.000108004	0.61	mix	0.107373150105708	rice	Indica	M. oryzae
74_50_2	XQ3	74	50	0.000370011	2.09	mix	0.107373150105708	rice	Indica	M. oryzae
74_50_2	XQ3	74	50	6.92e-05	0.39	mix	0.107373150105708	rice	Indica	M. oryzae
74_50_2	XQ3	74	50	0.000266343	1.5	mix	0.107373150105708	rice	Indica	M. oryzae
74_50_2	XQ3	74	50	0.000285438	1.61	mix	0.107373150105708	rice	Indica	M. oryzae
74_50_1	XQ3	74	50	0.0001266	0.715	mix	0.107373150105708	rice	Indica	M. oryzae
74_50_1	XQ3	74	50	0.000192322	1.09	mix	0.107373150105708	rice	Indica	M. oryzae
74_50_1	XQ3	74	50	0.000292861	1.65	mix	0.107373150105708	rice	Indica	M. oryzae
74_50_2	XQ3	74	50	7.59e-05	0.429	mix	0.107373150105708	rice	Indica	M. oryzae
74_50_2	XQ3	74	50	5.8e-05	0.327	mix	0.107373150105708	rice	Indica	M. oryzae
74_50_2	XQ3	74	50	1.82e-05	0.103	mix	0.107373150105708	rice	Indica	M. oryzae
74_50_1	XQ3	74	50	0.000201357	1.14	mix	0.107373150105708	rice	Indica	M. oryzae
74_50_1	XQ3	74	50	0.000125795	0.71	mix	0.107373150105708	rice	Indica	M. oryzae
74_50_1	XQ3	74	50	0.000167481	0.946	mix	0.107373150105708	rice	Indica	M. oryzae
74_50_1	XQ3	74	50	0.000276735	1.56	mix	0.107373150105708	rice	Indica	M. oryzae
74_69_1	XQ3	74	69	8.5e-05	0.48	mix	0.100528541226216	rice	Indica	M. oryzae
74_69_1	XQ3	74	69	0.00039164	2.21	mix	0.100528541226216	rice	Indica	M. oryzae
74_69_1	XQ3	74	69	0.000101895	0.575	mix	0.100528541226216	rice	Indica	M. oryzae
74_69_1	XQ3	74	69	8.68e-05	0.49	mix	0.100528541226216	rice	Indica	M. oryzae
74_69_2	XQ3	74	69	0.000103574	0.585	mix	0.100528541226216	rice	Indica	M. oryzae
74_69_2	XQ3	74	69	7.81e-05	0.441	mix	0.100528541226216	rice	Indica	M. oryzae
74_69_2	XQ3	74	69	3.15e-05	0.178	mix	0.100528541226216	rice	Indica	M. oryzae
74_69_2	XQ3	74	69	2.15e-05	0.121	mix	0.100528541226216	rice	Indica	M. oryzae
74_69_1	XQ3	74	69	0.000188315	1.06	mix	0.100528541226216	rice	Indica	M. oryzae
74_69_1	XQ3	74	69	0.000140013	0.791	mix	0.100528541226216	rice	Indica	M. oryzae
74_69_2	XQ3	74	69	9.96e-05	0.563	mix	0.100528541226216	rice	Indica	M. oryzae
74_69_2	XQ3	74	69	0.000107773	0.608	mix	0.100528541226216	rice	Indica	M. oryzae
74_69_2	XQ3	74	69	0.000251308	1.42	mix	0.100528541226216	rice	Indica	M. oryzae
74_69_2	XQ3	74	69	0.000186628	1.05	mix	0.100528541226216	rice	Indica	M. oryzae
74_69_1 (2)	XQ3	74	69	0.000108566	0.613	mix	0.100528541226216	rice	Indica	M. oryzae
74_69_1 (2)	XQ3	74	69	4.76e-05	0.269	mix	0.100528541226216	rice	Indica	M. oryzae
74_69_1 (2)	XQ3	74	69	0.000153308	0.866	mix	0.100528541226216	rice	Indica	M. oryzae
74_69_1	XQ3	74	69	0.000600077	3.39	mix	0.100528541226216	rice	Indica	M. oryzae
74_69_1	XQ3	74	69	0.000179415	1.01	mix	0.100528541226216	rice	Indica	M. oryzae
74_69_1	XQ3	74	69	0.000425195	2.4	mix	0.100528541226216	rice	Indica	M. oryzae
74_69_1	XQ3	74	69	0.000103852	0.586	mix	0.100528541226216	rice	Indica	M. oryzae
74_69_2	XQ3	74	69	0.000221918	1.25	mix	0.100528541226216	rice	Indica	M. oryzae
74_69_2	XQ3	74	69	9.39e-05	0.53	mix	0.100528541226216	rice	Indica	M. oryzae
74_69_2	XQ3	74	69	7.24e-05	0.409	mix	0.100528541226216	rice	Indica	M. oryzae
74_69_2	XQ3	74	69	0.000257907	1.46	mix	0.100528541226216	rice	Indica	M. oryzae
74_70_1	XQ3	74	70	0.000111526	0.63	mix	0.0922040169133193	rice	Indica	M. oryzae
74_70_1	XQ3	74	70	1.03e-05	0.058	mix	0.0922040169133193	rice	Indica	M. oryzae
74_70_1	XQ3	74	70	0.000153932	0.869	mix	0.0922040169133193	rice	Indica	M. oryzae
74_70_1	XQ3	74	70	4.11e-05	0.232	mix	0.0922040169133193	rice	Indica	M. oryzae
74_70_2	XQ3	74	70	0.000334306	1.89	mix	0.0922040169133193	rice	Indica	M. oryzae
74_70_2	XQ3	74	70	0.000306275	1.73	mix	0.0922040169133193	rice	Indica	M. oryzae
74_70_2	XQ3	74	70	0.000168517	0.951	mix	0.0922040169133193	rice	Indica	M. oryzae
74_70_2	XQ3	74	70	0.000129302	0.73	mix	0.0922040169133193	rice	Indica	M. oryzae
74_70_1	XQ3	74	70	0.000243753	1.38	mix	0.0922040169133193	rice	Indica	M. oryzae
74_70_1	XQ3	74	70	8.92e-05	0.504	mix	0.0922040169133193	rice	Indica	M. oryzae
74_70_1	XQ3	74	70	0.000267286	1.51	mix	0.0922040169133193	rice	Indica	M. oryzae
74_70_1	XQ3	74	70	8.11e-05	0.458	mix	0.0922040169133193	rice	Indica	M. oryzae
74_70_2	XQ3	74	70	0.000286985	1.62	mix	0.0922040169133193	rice	Indica	M. oryzae
74_70_2	XQ3	74	70	0.000390851	2.21	mix	0.0922040169133193	rice	Indica	M. oryzae
74_70_2	XQ3	74	70	0.000202121	1.14	mix	0.0922040169133193	rice	Indica	M. oryzae
74_70_2	XQ3	74	70	0.000147453	0.833	mix	0.0922040169133193	rice	Indica	M. oryzae
74_70_1	XQ3	74	70	0.000299085	1.69	mix	0.0922040169133193	rice	Indica	M. oryzae
74_70_1	XQ3	74	70	0.000247524	1.4	mix	0.0922040169133193	rice	Indica	M. oryzae
74_70_1	XQ3	74	70	0.0003796	2.14	mix	0.0922040169133193	rice	Indica	M. oryzae
74_70_1	XQ3	74	70	0.000239298	1.35	mix	0.0922040169133193	rice	Indica	M. oryzae
74_70_2	XQ3	74	70	3e-05	0.169	mix	0.0922040169133193	rice	Indica	M. oryzae
74_70_2	XQ3	74	70	9.96e-05	0.562	mix	0.0922040169133193	rice	Indica	M. oryzae
74_70_2	XQ3	74	70	0.000160941	0.909	mix	0.0922040169133193	rice	Indica	M. oryzae
74_74_1	XQ3	74	74	5.77e-05	0.326	pure	0	rice	Indica	M. oryzae
74_74_1	XQ3	74	74	0.000300901	1.7	pure	0	rice	Indica	M. oryzae
74_74_1	XQ3	74	74	8.79e-05	0.496	pure	0	rice	Indica	M. oryzae
74_74_1	XQ3	74	74	0.00022149	1.25	pure	0	rice	Indica	M. oryzae
74_74_1	XQ3	74	74	0.000102778	0.58	pure	0	rice	Indica	M. oryzae
74_74_1	XQ3	74	74	0.000241278	1.36	pure	0	rice	Indica	M. oryzae
74_74_1	XQ3	74	74	0.000272627	1.54	pure	0	rice	Indica	M. oryzae
74_74_1	XQ3	74	74	0.000137826	0.778	pure	0	rice	Indica	M. oryzae
74_74_2	XQ3	74	74	0.000294552	1.66	pure	0	rice	Indica	M. oryzae
74_74_2	XQ3	74	74	0.000353321	1.99	pure	0	rice	Indica	M. oryzae
74_74_2	XQ3	74	74	0.000185705	1.05	pure	0	rice	Indica	M. oryzae
74_74_2	XQ3	74	74	0.00036775	2.08	pure	0	rice	Indica	M. oryzae
74_74_1	XQ3	74	74	0.000131706	0.744	pure	0	rice	Indica	M. oryzae
74_74_1	XQ3	74	74	9.92e-05	0.56	pure	0	rice	Indica	M. oryzae
74_74_1	XQ3	74	74	9.07e-05	0.512	pure	0	rice	Indica	M. oryzae
74_74_1	XQ3	74	74	2.34e-05	0.132	pure	0	rice	Indica	M. oryzae
74_74_2	XQ3	74	74	0.000244185	1.38	pure	0	rice	Indica	M. oryzae
74_74_2	XQ3	74	74	0.000168653	0.952	pure	0	rice	Indica	M. oryzae
74_74_2	XQ3	74	74	0.000132576	0.749	pure	0	rice	Indica	M. oryzae
74_74_2	XQ3	74	74	2.8e-05	0.158	pure	0	rice	Indica	M. oryzae
74_87_1	XQ3	74	87	0.000144564	0.816	mix	0.132584566596195	rice	Indica	M. oryzae
74_87_1	XQ3	74	87	0.000219398	1.24	mix	0.132584566596195	rice	Indica	M. oryzae
74_87_1	XQ3	74	87	0.000188256	1.06	mix	0.132584566596195	rice	Indica	M. oryzae
74_87_2	XQ3	74	87	5.22e-05	0.295	mix	0.132584566596195	rice	Indica	M. oryzae
74_87_2	XQ3	74	87	0.000370256	2.09	mix	0.132584566596195	rice	Indica	M. oryzae
74_87_2	XQ3	74	87	5.25e-05	0.297	mix	0.132584566596195	rice	Indica	M. oryzae
74_87_1	XQ3	74	87	0.000218631	1.23	mix	0.132584566596195	rice	Indica	M. oryzae
74_87_1	XQ3	74	87	0.000461866	2.61	mix	0.132584566596195	rice	Indica	M. oryzae
74_87_1	XQ3	74	87	0.000588748	3.32	mix	0.132584566596195	rice	Indica	M. oryzae
74_87_1	XQ3	74	87	0.000192216	1.09	mix	0.132584566596195	rice	Indica	M. oryzae
74_87_2	XQ3	74	87	0.000214054	1.21	mix	0.132584566596195	rice	Indica	M. oryzae
74_87_2	XQ3	74	87	0.000118948	0.672	mix	0.132584566596195	rice	Indica	M. oryzae
74_87_2	XQ3	74	87	0.000264856	1.5	mix	0.132584566596195	rice	Indica	M. oryzae
74_87_2	XQ3	74	87	0.000496125	2.8	mix	0.132584566596195	rice	Indica	M. oryzae
74_87_1	XQ3	74	87	0.000137339	0.775	mix	0.132584566596195	rice	Indica	M. oryzae
74_87_1	XQ3	74	87	0.000248211	1.4	mix	0.132584566596195	rice	Indica	M. oryzae
74_87_1	XQ3	74	87	0.000539597	3.05	mix	0.132584566596195	rice	Indica	M. oryzae
74_87_1	XQ3	74	87	9.04e-05	0.51	mix	0.132584566596195	rice	Indica	M. oryzae
74_87_2	XQ3	74	87	0.000292434	1.65	mix	0.132584566596195	rice	Indica	M. oryzae
74_87_2	XQ3	74	87	0.000146541	0.827	mix	0.132584566596195	rice	Indica	M. oryzae
74_87_2	XQ3	74	87	0.000208218	1.18	mix	0.132584566596195	rice	Indica	M. oryzae
74_87_2	XQ3	74	87	0.000185171	1.05	mix	0.132584566596195	rice	Indica	M. oryzae
87_15_1	XQ3	87	15	0.000221958	1.23	mix	0.106501057082452	rice	Indica	M. oryzae
87_15_1	XQ3	87	15	0.000242086	1.35	mix	0.106501057082452	rice	Indica	M. oryzae
87_15_1	XQ3	87	15	0.000258031	1.43	mix	0.106501057082452	rice	Indica	M. oryzae
87_15_1	XQ3	87	15	0.000278502	1.55	mix	0.106501057082452	rice	Indica	M. oryzae
87_15_2	XQ3	87	15	0.000190286	1.06	mix	0.106501057082452	rice	Indica	M. oryzae
87_15_2	XQ3	87	15	0.000183253	1.02	mix	0.106501057082452	rice	Indica	M. oryzae
87_15_2	XQ3	87	15	0.000353658	1.97	mix	0.106501057082452	rice	Indica	M. oryzae
87_15_2	XQ3	87	15	0.000356672	1.98	mix	0.106501057082452	rice	Indica	M. oryzae
87_15_1	XQ3	87	15	0.000152879	0.85	mix	0.106501057082452	rice	Indica	M. oryzae
87_15_1	XQ3	87	15	0.000142085	0.79	mix	0.106501057082452	rice	Indica	M. oryzae
87_15_1	XQ3	87	15	3.9e-05	0.217	mix	0.106501057082452	rice	Indica	M. oryzae
87_15_1	XQ3	87	15	2.41e-05	0.134	mix	0.106501057082452	rice	Indica	M. oryzae
87_15_2	XQ3	87	15	0.000206819	1.15	mix	0.106501057082452	rice	Indica	M. oryzae
87_15_2	XQ3	87	15	0.000160998	0.895	mix	0.106501057082452	rice	Indica	M. oryzae
87_15_2	XQ3	87	15	0.000147828	0.822	mix	0.106501057082452	rice	Indica	M. oryzae
87_15_2	XQ3	87	15	0.000268451	1.49	mix	0.106501057082452	rice	Indica	M. oryzae
87_15_2	XQ3	87	15	0.000257945	1.43	mix	0.106501057082452	rice	Indica	M. oryzae
87_15_2	XQ3	87	15	0.000317315	1.76	mix	0.106501057082452	rice	Indica	M. oryzae
87_15_2	XQ3	87	15	0.000285941	1.59	mix	0.106501057082452	rice	Indica	M. oryzae
87_15_2	XQ3	87	15	0.000208882	1.16	mix	0.106501057082452	rice	Indica	M. oryzae
87_36_1	XQ3	87	36	8.19e-05	0.455	mix	0.106025369978858	rice	Indica	M. oryzae
87_36_1	XQ3	87	36	6.74e-05	0.375	mix	0.106025369978858	rice	Indica	M. oryzae
87_36_1	XQ3	87	36	2.39e-05	0.133	mix	0.106025369978858	rice	Indica	M. oryzae
87_36_1	XQ3	87	36	0.000150491	0.836	mix	0.106025369978858	rice	Indica	M. oryzae
87_36_1	XQ3	87	36	7.7e-05	0.428	mix	0.106025369978858	rice	Indica	M. oryzae
87_36_1	XQ3	87	36	0.000279286	1.55	mix	0.106025369978858	rice	Indica	M. oryzae
87_36_1	XQ3	87	36	0.000236812	1.32	mix	0.106025369978858	rice	Indica	M. oryzae
87_36_2	XQ3	87	36	0.00039078	2.17	mix	0.106025369978858	rice	Indica	M. oryzae
87_36_2	XQ3	87	36	0.000112751	0.627	mix	0.106025369978858	rice	Indica	M. oryzae
87_36_2	XQ3	87	36	9.99e-05	0.555	mix	0.106025369978858	rice	Indica	M. oryzae
87_36_2	XQ3	87	36	7.35e-05	0.408	mix	0.106025369978858	rice	Indica	M. oryzae
87_36_2	XQ3	87	36	0.000166047	0.923	mix	0.106025369978858	rice	Indica	M. oryzae
87_36_2	XQ3	87	36	6.7e-05	0.373	mix	0.106025369978858	rice	Indica	M. oryzae
87_36_2	XQ3	87	36	3.82e-05	0.213	mix	0.106025369978858	rice	Indica	M. oryzae
87_36_2	XQ3	87	36	1.22e-05	0.0676	mix	0.106025369978858	rice	Indica	M. oryzae
87_43_1	XQ3	87	43	0.000105021	0.584	mix	0.106976744186047	rice	Indica	M. oryzae
87_43_1	XQ3	87	43	0.000194869	1.08	mix	0.106976744186047	rice	Indica	M. oryzae
87_43_1	XQ3	87	43	0.000173186	0.962	mix	0.106976744186047	rice	Indica	M. oryzae
87_43_1	XQ3	87	43	0.000322199	1.79	mix	0.106976744186047	rice	Indica	M. oryzae
87_43_2	XQ3	87	43	0.0002323	1.29	mix	0.106976744186047	rice	Indica	M. oryzae
87_43_2	XQ3	87	43	0.000452417	2.51	mix	0.106976744186047	rice	Indica	M. oryzae
87_43_2	XQ3	87	43	0.000519362	2.89	mix	0.106976744186047	rice	Indica	M. oryzae
87_43_1	XQ3	87	43	0.000151024	0.839	mix	0.106976744186047	rice	Indica	M. oryzae
87_43_1	XQ3	87	43	0.000118963	0.661	mix	0.106976744186047	rice	Indica	M. oryzae
87_43_1	XQ3	87	43	0.000362501	2.01	mix	0.106976744186047	rice	Indica	M. oryzae
87_43_1	XQ3	87	43	0.000389962	2.17	mix	0.106976744186047	rice	Indica	M. oryzae
87_43_2	XQ3	87	43	0.000320533	1.78	mix	0.106976744186047	rice	Indica	M. oryzae
87_43_2	XQ3	87	43	0.000111849	0.622	mix	0.106976744186047	rice	Indica	M. oryzae
87_43_2	XQ3	87	43	0.000177085	0.984	mix	0.106976744186047	rice	Indica	M. oryzae
87_43_2	XQ3	87	43	0.000114856	0.638	mix	0.106976744186047	rice	Indica	M. oryzae
87_43_1	XQ3	87	43	0.000173264	0.963	mix	0.106976744186047	rice	Indica	M. oryzae
87_43_1	XQ3	87	43	4.08e-05	0.226	mix	0.106976744186047	rice	Indica	M. oryzae
87_43_1	XQ3	87	43	0.000308782	1.72	mix	0.106976744186047	rice	Indica	M. oryzae
87_43_1	XQ3	87	43	0.000188524	1.05	mix	0.106976744186047	rice	Indica	M. oryzae
87_43_2	XQ3	87	43	9.15e-05	0.509	mix	0.106976744186047	rice	Indica	M. oryzae
87_43_2	XQ3	87	43	0.000404326	2.25	mix	0.106976744186047	rice	Indica	M. oryzae
87_43_2	XQ3	87	43	0.000224411	1.25	mix	0.106976744186047	rice	Indica	M. oryzae
87_43_2	XQ3	87	43	8.09e-05	0.449	mix	0.106976744186047	rice	Indica	M. oryzae
87_45_1	XQ3	87	45	9.5e-05	0.528	mix	0.105153276955603	rice	Indica	M. oryzae
87_45_1	XQ3	87	45	0.00012329	0.685	mix	0.105153276955603	rice	Indica	M. oryzae
87_45_1	XQ3	87	45	4.89e-05	0.272	mix	0.105153276955603	rice	Indica	M. oryzae
87_45_1	XQ3	87	45	5.62e-06	0.0312	mix	0.105153276955603	rice	Indica	M. oryzae
87_45_2	XQ3	87	45	8.08e-05	0.449	mix	0.105153276955603	rice	Indica	M. oryzae
87_45_2	XQ3	87	45	6.21e-05	0.345	mix	0.105153276955603	rice	Indica	M. oryzae
87_45_2	XQ3	87	45	7.48e-05	0.416	mix	0.105153276955603	rice	Indica	M. oryzae
87_45_2	XQ3	87	45	0.000191468	1.06	mix	0.105153276955603	rice	Indica	M. oryzae
87_45_1	XQ3	87	45	0.000251488	1.4	mix	0.105153276955603	rice	Indica	M. oryzae
87_45_1	XQ3	87	45	0.000350364	1.95	mix	0.105153276955603	rice	Indica	M. oryzae
87_45_1	XQ3	87	45	0.000138903	0.772	mix	0.105153276955603	rice	Indica	M. oryzae
87_45_1	XQ3	87	45	0.000204975	1.14	mix	0.105153276955603	rice	Indica	M. oryzae
87_45_1	XQ3	87	45	9.66e-05	0.537	mix	0.105153276955603	rice	Indica	M. oryzae
87_45_1	XQ3	87	45	0.000114198	0.635	mix	0.105153276955603	rice	Indica	M. oryzae
87_45_1	XQ3	87	45	0.00011147	0.619	mix	0.105153276955603	rice	Indica	M. oryzae
87_45_1	XQ3	87	45	0.000189578	1.05	mix	0.105153276955603	rice	Indica	M. oryzae
87_45_2	XQ3	87	45	9.92e-05	0.551	mix	0.105153276955603	rice	Indica	M. oryzae
87_45_2	XQ3	87	45	0.000221064	1.23	mix	0.105153276955603	rice	Indica	M. oryzae
87_45_2	XQ3	87	45	1.24e-05	0.0689	mix	0.105153276955603	rice	Indica	M. oryzae
87_45_2	XQ3	87	45	0.000411628	2.29	mix	0.105153276955603	rice	Indica	M. oryzae
87_49_1	XQ3	87	49	8.95e-05	0.497	mix	0.102721987315011	rice	Indica	M. oryzae
87_49_1	XQ3	87	49	5.36e-05	0.298	mix	0.102721987315011	rice	Indica	M. oryzae
87_49_1	XQ3	87	49	4.55e-05	0.253	mix	0.102721987315011	rice	Indica	M. oryzae
87_49_1	XQ3	87	49	0.000127725	0.71	mix	0.102721987315011	rice	Indica	M. oryzae
87_49_2	XQ3	87	49	0.000189234	1.05	mix	0.102721987315011	rice	Indica	M. oryzae
87_49_2	XQ3	87	49	8.61e-05	0.479	mix	0.102721987315011	rice	Indica	M. oryzae
87_49_2	XQ3	87	49	0.000101797	0.566	mix	0.102721987315011	rice	Indica	M. oryzae
87_49_2	XQ3	87	49	0.000226825	1.26	mix	0.102721987315011	rice	Indica	M. oryzae
87_49_2	XQ3	87	49	8.1e-05	0.45	mix	0.102721987315011	rice	Indica	M. oryzae
87_49_1	XQ3	87	49	0.000198757	1.1	mix	0.102721987315011	rice	Indica	M. oryzae
87_49_1	XQ3	87	49	0.000304473	1.69	mix	0.102721987315011	rice	Indica	M. oryzae
87_49_1	XQ3	87	49	0.000160786	0.894	mix	0.102721987315011	rice	Indica	M. oryzae
87_49_1	XQ3	87	49	0.000219989	1.22	mix	0.102721987315011	rice	Indica	M. oryzae
87_49_2	XQ3	87	49	4.87e-05	0.271	mix	0.102721987315011	rice	Indica	M. oryzae
87_49_2	XQ3	87	49	0.000245417	1.36	mix	0.102721987315011	rice	Indica	M. oryzae
87_49_2	XQ3	87	49	0.000136533	0.759	mix	0.102721987315011	rice	Indica	M. oryzae
87_49_2	XQ3	87	49	7.98e-05	0.443	mix	0.102721987315011	rice	Indica	M. oryzae
87_49_1	XQ3	87	49	4.58e-05	0.255	mix	0.102721987315011	rice	Indica	M. oryzae
87_49_1	XQ3	87	49	0.000103871	0.577	mix	0.102721987315011	rice	Indica	M. oryzae
87_49_1	XQ3	87	49	0.000186575	1.04	mix	0.102721987315011	rice	Indica	M. oryzae
87_49_1	XQ3	87	49	0.000113888	0.633	mix	0.102721987315011	rice	Indica	M. oryzae
87_49_2	XQ3	87	49	0.000150772	0.838	mix	0.102721987315011	rice	Indica	M. oryzae
87_49_2	XQ3	87	49	0.000163107	0.906	mix	0.102721987315011	rice	Indica	M. oryzae
87_49_2	XQ3	87	49	0.000430394	2.39	mix	0.102721987315011	rice	Indica	M. oryzae
87_49_2	XQ3	87	49	0.000184238	1.02	mix	0.102721987315011	rice	Indica	M. oryzae
87_50_1	XQ3	87	50	3.8e-05	0.211	mix	0.0943974630021142	rice	Indica	M. oryzae
87_50_1	XQ3	87	50	3.17e-05	0.176	mix	0.0943974630021142	rice	Indica	M. oryzae
[truncated: 109 more rows]

## Sheet: JAP
Modalities	Experiment	focal	neighbor	lesion number	lesion number/surface unit	condition	Genetic distance between focal and neighbor	species	Population	Pathogen
BAL:BAL	RP05	BAL	BAL	7.51e-05	0.597822	Pure	0	rice	temperate japonica	M. oryzae
BAL:BAL	RP05	BAL	BAL	0.000168701	1.34334	Pure	0	rice	temperate japonica	M. oryzae
BAL:BAL	RP05	BAL	BAL	0.00020813	1.65731	Pure	0	rice	temperate japonica	M. oryzae
BAL:BAL	RP05	BAL	BAL	1.92e-05	0.153068	Pure	0	rice	temperate japonica	M. oryzae
BAL:BAL	RP05	BAL	BAL	0.000253539	2.01889	Pure	0	rice	temperate japonica	M. oryzae
BAL:BAL	RP05	BAL	BAL	5.94e-05	0.472808	Pure	0	rice	temperate japonica	M. oryzae
BAL:BAL	RP05	BAL	BAL	0.00011039	0.879019	Pure	0	rice	temperate japonica	M. oryzae
BAL:BAL	RP05	BAL	BAL	0.000209402	1.66744	Pure	0	rice	temperate japonica	M. oryzae
BAL:BAL	RP05	BAL	BAL	0.000102716	0.817912	Pure	0	rice	temperate japonica	M. oryzae
BAL:BAL	RP05	BAL	BAL	0.000208864	1.66315	Pure	0	rice	temperate japonica	M. oryzae
BAL:BAL	RP05	BAL	BAL	2.11e-05	0.167855	Pure	0	rice	temperate japonica	M. oryzae
BAL:BAL	RP05	BAL	BAL	6.86e-05	0.546385	Pure	0	rice	temperate japonica	M. oryzae
BAL:BAL	RP05	BAL	BAL	0	0	Pure	0	rice	temperate japonica	M. oryzae
BAL:BAL	RP05	BAL	BAL	0.000227849	1.81433	Pure	0	rice	temperate japonica	M. oryzae
BAL:BAL	RP05	BAL	BAL	0.000355855	2.83362	Pure	0	rice	temperate japonica	M. oryzae
BAL:BAL	RP05	BAL	BAL	9.53e-05	0.759098	Pure	0	rice	temperate japonica	M. oryzae
BAL:BAL	RP05	BAL	BAL	0	0	Pure	0	rice	temperate japonica	M. oryzae
BAL:BAL	RP05	BAL	BAL	0.000201473	1.6043	Pure	0	rice	temperate japonica	M. oryzae
BAL:BAL	RP05	BAL	BAL	8.3e-05	0.661139	Pure	0	rice	temperate japonica	M. oryzae
BAL:BAL	RP05	BAL	BAL	0.000140387	1.11788	Pure	0	rice	temperate japonica	M. oryzae
BAL:BAL	RP05	BAL	BAL	0.000209334	1.6669	Pure	0	rice	temperate japonica	M. oryzae
BAL:BAL	RP05	BAL	BAL	7e-05	0.557741	Pure	0	rice	temperate japonica	M. oryzae
BAL:BAL	RP05	BAL	BAL	0	0	Pure	0	rice	temperate japonica	M. oryzae
BAL:CAL	RP05	BAL	CAL	7.15e-06	0.0569552	Mix	0.1441525	rice	temperate japonica	M. oryzae
BAL:CAL	RP05	BAL	CAL	4.61e-05	0.366743	Mix	0.1441525	rice	temperate japonica	M. oryzae
BAL:CAL	RP05	BAL	CAL	0.000251085	1.99935	Mix	0.1441525	rice	temperate japonica	M. oryzae
BAL:CAL	RP05	BAL	CAL	7.47e-05	0.594807	Mix	0.1441525	rice	temperate japonica	M. oryzae
BAL:CAL	RP05	BAL	CAL	0.000298133	2.37399	Mix	0.1441525	rice	temperate japonica	M. oryzae
BAL:GRI	RP05	BAL	GRI	1.75e-05	0.138994	Mix	0.10997716	rice	temperate japonica	M. oryzae
BAL:GRI	RP05	BAL	GRI	0.000165915	1.32116	Mix	0.10997716	rice	temperate japonica	M. oryzae
BAL:GRI	RP05	BAL	GRI	9.38e-05	0.747241	Mix	0.10997716	rice	temperate japonica	M. oryzae
BAL:GRI	RP05	BAL	GRI	0.00038623	3.07549	Mix	0.10997716	rice	temperate japonica	M. oryzae
BAL:GRI	RP05	BAL	GRI	0.000491196	3.91132	Mix	0.10997716	rice	temperate japonica	M. oryzae
BAL:GRI	RP05	BAL	GRI	0.000224103	1.7845	Mix	0.10997716	rice	temperate japonica	M. oryzae
BAL:LID	RP05	BAL	LID	0.000121756	0.969525	Mix	0.12918441	rice	temperate japonica	M. oryzae
BAL:LID	RP05	BAL	LID	5.13e-05	0.408814	Mix	0.12918441	rice	temperate japonica	M. oryzae
BAL:LID	RP05	BAL	LID	0.000512126	4.07798	Mix	0.12918441	rice	temperate japonica	M. oryzae
BAL:LID	RP05	BAL	LID	0.000259628	2.06738	Mix	0.12918441	rice	temperate japonica	M. oryzae
BAL:LOM	RP05	BAL	LOM	0.000183188	1.4587	Mix	0.13641636	rice	temperate japonica	M. oryzae
BAL:LOM	RP05	BAL	LOM	0.000160574	1.27863	Mix	0.13641636	rice	temperate japonica	M. oryzae
BAL:LOM	RP05	BAL	LOM	7.51e-05	0.598376	Mix	0.13641636	rice	temperate japonica	M. oryzae
BAL:LOM	RP05	BAL	LOM	7.13e-05	0.56741	Mix	0.13641636	rice	temperate japonica	M. oryzae
BAL:LOM	RP05	BAL	LOM	0.000101914	0.811526	Mix	0.13641636	rice	temperate japonica	M. oryzae
BAL:LUX	RP05	BAL	LUX	3.44e-05	0.2736	Mix	0.08905062	rice	temperate japonica	M. oryzae
BAL:LUX	RP05	BAL	LUX	0.000819945	6.5291	Mix	0.08905062	rice	temperate japonica	M. oryzae
BAL:LUX	RP05	BAL	LUX	0	0	Mix	0.08905062	rice	temperate japonica	M. oryzae
BAL:LUX	RP05	BAL	LUX	0.000360332	2.86927	Mix	0.08905062	rice	temperate japonica	M. oryzae
BAL:LUX	RP05	BAL	LUX	0.00020535	1.63517	Mix	0.08905062	rice	temperate japonica	M. oryzae
BAL:M20	RP05	BAL	M20	0	0	Mix	0.19780567	rice	temperate japonica	M. oryzae
BAL:M20	RP05	BAL	M20	0.000296945	2.36453	Mix	0.19780567	rice	temperate japonica	M. oryzae
BAL:M20	RP05	BAL	M20	0.000228695	1.82106	Mix	0.19780567	rice	temperate japonica	M. oryzae
BAL:M20	RP05	BAL	M20	5.76e-05	0.45835	Mix	0.19780567	rice	temperate japonica	M. oryzae
BAL:MAR	RP05	BAL	MAR	0	0	Mix	0.14111099	rice	temperate japonica	M. oryzae
BAL:MAR	RP05	BAL	MAR	0.000240577	1.91568	Mix	0.14111099	rice	temperate japonica	M. oryzae
BAL:MAR	RP05	BAL	MAR	0	0	Mix	0.14111099	rice	temperate japonica	M. oryzae
BAL:MAR	RP05	BAL	MAR	0.000155743	1.24016	Mix	0.14111099	rice	temperate japonica	M. oryzae
BAL:MAR	RP05	BAL	MAR	9.81e-05	0.781308	Mix	0.14111099	rice	temperate japonica	M. oryzae
BAL:MAR	RP05	BAL	MAR	3.59e-05	0.286225	Mix	0.14111099	rice	temperate japonica	M. oryzae
BAL:OTA	RP05	BAL	OTA	0.000261896	2.08544	Mix	0.13268675	rice	temperate japonica	M. oryzae
BAL:OTA	RP05	BAL	OTA	0.000283342	2.25621	Mix	0.13268675	rice	temperate japonica	M. oryzae
BAL:OTA	RP05	BAL	OTA	0	0	Mix	0.13268675	rice	temperate japonica	M. oryzae
BAL:OTA	RP05	BAL	OTA	2.77e-05	0.220454	Mix	0.13268675	rice	temperate japonica	M. oryzae
BAL:OTA	RP05	BAL	OTA	5.87e-05	0.467094	Mix	0.13268675	rice	temperate japonica	M. oryzae
BAL:OTA	RP05	BAL	OTA	0.000256731	2.04431	Mix	0.13268675	rice	temperate japonica	M. oryzae
BAL:SES	RP05	BAL	SES	2.95e-05	0.235132	Mix	0.10198688	rice	temperate japonica	M. oryzae
BAL:SES	RP05	BAL	SES	3.73e-05	0.297007	Mix	0.10198688	rice	temperate japonica	M. oryzae
BAL:SES	RP05	BAL	SES	6.07e-05	0.483516	Mix	0.10198688	rice	temperate japonica	M. oryzae
BAL:SES	RP05	BAL	SES	0.000226218	1.80134	Mix	0.10198688	rice	temperate japonica	M. oryzae
BAL:SES	RP05	BAL	SES	0.000218556	1.74033	Mix	0.10198688	rice	temperate japonica	M. oryzae
BAL:SES	RP05	BAL	SES	8.97e-05	0.714196	Mix	0.10198688	rice	temperate japonica	M. oryzae
BAL:NIP	RP05	BAL	NIP	0.000529341	4.21506	Mix		rice	temperate japonica	M. oryzae
BAL:NIP	RP05	BAL	NIP	8.94e-05	0.712077	Mix		rice	temperate japonica	M. oryzae
BAL:NIP	RP05	BAL	NIP	0.000153916	1.22561	Mix		rice	temperate japonica	M. oryzae
BAL:NIP	RP05	BAL	NIP	0.00017571	1.39915	Mix		rice	temperate japonica	M. oryzae
BAL:NIP	RP05	BAL	NIP	0.000433108	3.44877	Mix		rice	temperate japonica	M. oryzae
BAL:KIT	RP05	BAL	KIT	1.09e-05	0.086717	Mix		rice	temperate japonica	M. oryzae
BAL:KIT	RP05	BAL	KIT	0.000344521	2.74337	Mix		rice	temperate japonica	M. oryzae
BAL:KIT	RP05	BAL	KIT	4.76e-05	0.378736	Mix		rice	temperate japonica	M. oryzae
BAL:KIT	RP05	BAL	KIT	7.58e-05	0.603644	Mix		rice	temperate japonica	M. oryzae
BAL:KIT	RP05	BAL	KIT	0.000255392	2.03365	Mix		rice	temperate japonica	M. oryzae
BAL:KIT	RP05	BAL	KIT	0.000142411	1.134	Mix		rice	temperate japonica	M. oryzae
CAL:BAL	RP05	CAL	BAL	0.000127705	0.712654	Mix	0.1441525	rice	temperate japonica	M. oryzae
CAL:BAL	RP05	CAL	BAL	0.000158499	0.884499	Mix	0.1441525	rice	temperate japonica	M. oryzae
CAL:BAL	RP05	CAL	BAL	0.000119309	0.665801	Mix	0.1441525	rice	temperate japonica	M. oryzae
CAL:BAL	RP05	CAL	BAL	0.000194688	1.08645	Mix	0.1441525	rice	temperate japonica	M. oryzae
CAL:CAL	RP05	CAL	CAL	8.55e-05	0.476859	Pure	0	rice	temperate japonica	M. oryzae
CAL:CAL	RP05	CAL	CAL	0.000354183	1.97651	Pure	0	rice	temperate japonica	M. oryzae
CAL:CAL	RP05	CAL	CAL	0.000142198	0.793532	Pure	0	rice	temperate japonica	M. oryzae
CAL:CAL	RP05	CAL	CAL	0.000224189	1.25108	Pure	0	rice	temperate japonica	M. oryzae
CAL:CAL	RP05	CAL	CAL	0.000133542	0.745227	Pure	0	rice	temperate japonica	M. oryzae
CAL:CAL	RP05	CAL	CAL	0.000124775	0.696303	Pure	0	rice	temperate japonica	M. oryzae
CAL:CAL	RP05	CAL	CAL	0.000449041	2.50586	Pure	0	rice	temperate japonica	M. oryzae
CAL:CAL	RP05	CAL	CAL	0.000222755	1.24308	Pure	0	rice	temperate japonica	M. oryzae
CAL:CAL	RP05	CAL	CAL	0.000174979	0.976465	Pure	0	rice	temperate japonica	M. oryzae
CAL:CAL	RP05	CAL	CAL	3.09e-05	0.172358	Pure	0	rice	temperate japonica	M. oryzae
CAL:CAL	RP05	CAL	CAL	0.000257408	1.43646	Pure	0	rice	temperate japonica	M. oryzae
CAL:CAL	RP05	CAL	CAL	0	0	Pure	0	rice	temperate japonica	M. oryzae
CAL:CAL	RP05	CAL	CAL	0.000235086	1.31189	Pure	0	rice	temperate japonica	M. oryzae
CAL:CAL	RP05	CAL	CAL	0.000103633	0.578321	Pure	0	rice	temperate japonica	M. oryzae
CAL:CAL	RP05	CAL	CAL	0.000327067	1.82519	Pure	0	rice	temperate japonica	M. oryzae
CAL:CAL	RP05	CAL	CAL	1.15e-05	0.0641425	Pure	0	rice	temperate japonica	M. oryzae
CAL:CAL	RP05	CAL	CAL	0.000292409	1.63178	Pure	0	rice	temperate japonica	M. oryzae
CAL:CAL	RP05	CAL	CAL	5.64e-05	0.314946	Pure	0	rice	temperate japonica	M. oryzae
CAL:GRI	RP05	CAL	GRI	0.000126702	0.707057	Mix	0.17411453	rice	temperate japonica	M. oryzae
CAL:GRI	RP05	CAL	GRI	0	0	Mix	0.17411453	rice	temperate japonica	M. oryzae
CAL:GRI	RP05	CAL	GRI	3.63e-05	0.202637	Mix	0.17411453	rice	temperate japonica	M. oryzae
CAL:GRI	RP05	CAL	GRI	0.00018606	1.0383	Mix	0.17411453	rice	temperate japonica	M. oryzae
CAL:LID	RP05	CAL	LID	0.000142177	0.793415	Mix	0.13746923	rice	temperate japonica	M. oryzae
CAL:LID	RP05	CAL	LID	0.000401936	2.24299	Mix	0.13746923	rice	temperate japonica	M. oryzae
CAL:LID	RP05	CAL	LID	0.000171516	0.95714	Mix	0.13746923	rice	temperate japonica	M. oryzae
CAL:LID	RP05	CAL	LID	0.000125738	0.701677	Mix	0.13746923	rice	temperate japonica	M. oryzae
CAL:LOM	RP05	CAL	LOM	0.000154125	0.86009	Mix	0.13948612	rice	temperate japonica	M. oryzae
CAL:LOM	RP05	CAL	LOM	0.000210695	1.17578	Mix	0.13948612	rice	temperate japonica	M. oryzae
CAL:LOM	RP05	CAL	LOM	0.000193711	1.081	Mix	0.13948612	rice	temperate japonica	M. oryzae
CAL:LOM	RP05	CAL	LOM	9.01e-05	0.502828	Mix	0.13948612	rice	temperate japonica	M. oryzae
CAL:LOM	RP05	CAL	LOM	0.00016669	0.930209	Mix	0.13948612	rice	temperate japonica	M. oryzae
CAL:LUX	RP05	CAL	LUX	5.12e-05	0.285441	Mix	0.15092127	rice	temperate japonica	M. oryzae
CAL:LUX	RP05	CAL	LUX	5.75e-05	0.320757	Mix	0.15092127	rice	temperate japonica	M. oryzae
CAL:LUX	RP05	CAL	LUX	0.00010565	0.589577	Mix	0.15092127	rice	temperate japonica	M. oryzae
CAL:LUX	RP05	CAL	LUX	0.000285714	1.59442	Mix	0.15092127	rice	temperate japonica	M. oryzae
CAL:LUX	RP05	CAL	LUX	0.00019566	1.09188	Mix	0.15092127	rice	temperate japonica	M. oryzae
CAL:LUX	RP05	CAL	LUX	3.2e-05	0.17835	Mix	0.15092127	rice	temperate japonica	M. oryzae
CAL:M20	RP05	CAL	M20	0.000370253	2.06619	Mix	0.1389551	rice	temperate japonica	M. oryzae
CAL:M20	RP05	CAL	M20	9.77e-05	0.545338	Mix	0.1389551	rice	temperate japonica	M. oryzae
CAL:M20	RP05	CAL	M20	0.000425075	2.37212	Mix	0.1389551	rice	temperate japonica	M. oryzae
CAL:M20	RP05	CAL	M20	0.000155099	0.865526	Mix	0.1389551	rice	temperate japonica	M. oryzae
CAL:M20	RP05	CAL	M20	1.32e-05	0.0738308	Mix	0.1389551	rice	temperate japonica	M. oryzae
CAL:MAR	RP05	CAL	MAR	5.54e-05	0.309216	Mix	0.12533785	rice	temperate japonica	M. oryzae
CAL:MAR	RP05	CAL	MAR	0.000176236	0.98348	Mix	0.12533785	rice	temperate japonica	M. oryzae
CAL:MAR	RP05	CAL	MAR	0.000194482	1.0853	Mix	0.12533785	rice	temperate japonica	M. oryzae
CAL:MAR	RP05	CAL	MAR	0.000101215	0.564827	Mix	0.12533785	rice	temperate japonica	M. oryzae
CAL:MAR	RP05	CAL	MAR	0.000119288	0.665683	Mix	0.12533785	rice	temperate japonica	M. oryzae
CAL:OTA	RP05	CAL	OTA	0.000296585	1.65508	Mix	0.1504633	rice	temperate japonica	M. oryzae
CAL:OTA	RP05	CAL	OTA	0.000233008	1.30029	Mix	0.1504633	rice	temperate japonica	M. oryzae
CAL:OTA	RP05	CAL	OTA	5.52e-05	0.307913	Mix	0.1504633	rice	temperate japonica	M. oryzae
CAL:OTA	RP05	CAL	OTA	3.2e-05	0.178763	Mix	0.1504633	rice	temperate japonica	M. oryzae
CAL:SES	RP05	CAL	SES	0.000146878	0.819649	Mix	0.17187747	rice	temperate japonica	M. oryzae
CAL:SES	RP05	CAL	SES	5.23e-05	0.291721	Mix	0.17187747	rice	temperate japonica	M. oryzae
CAL:SES	RP05	CAL	SES	0.000263611	1.47107	Mix	0.17187747	rice	temperate japonica	M. oryzae
CAL:SES	RP05	CAL	SES	0.000244215	1.36284	Mix	0.17187747	rice	temperate japonica	M. oryzae
CAL:NIP	RP05	CAL	NIP	5.36e-05	0.298994	Mix		rice	temperate japonica	M. oryzae
CAL:NIP	RP05	CAL	NIP	0.000289536	1.61575	Mix		rice	temperate japonica	M. oryzae
CAL:NIP	RP05	CAL	NIP	0.000128048	0.714568	Mix		rice	temperate japonica	M. oryzae
CAL:NIP	RP05	CAL	NIP	0.0002627	1.46599	Mix		rice	temperate japonica	M. oryzae
CAL:NIP	RP05	CAL	NIP	3.26e-05	0.18181	Mix		rice	temperate japonica	M. oryzae
CAL:KIT	RP05	CAL	KIT	8.18e-05	0.456711	Mix		rice	temperate japonica	M. oryzae
CAL:KIT	RP05	CAL	KIT	2.28e-05	0.127114	Mix		rice	temperate japonica	M. oryzae
CAL:KIT	RP05	CAL	KIT	0.000522826	2.91762	Mix		rice	temperate japonica	M. oryzae
CAL:KIT	RP05	CAL	KIT	0.00046641	2.60279	Mix		rice	temperate japonica	M. oryzae
CAL:KIT	RP05	CAL	KIT	3.62e-05	0.202205	Mix		rice	temperate japonica	M. oryzae
GRI:BAL	RP05	GRI	BAL	2.04e-05	0.171628	Mix	0.10997716	rice	temperate japonica	M. oryzae
GRI:BAL	RP05	GRI	BAL	0.000124927	1.05103	Mix	0.10997716	rice	temperate japonica	M. oryzae
GRI:BAL	RP05	GRI	BAL	2.14e-05	0.180041	Mix	0.10997716	rice	temperate japonica	M. oryzae
GRI:BAL	RP05	GRI	BAL	0.000217043	1.82601	Mix	0.10997716	rice	temperate japonica	M. oryzae
GRI:BAL	RP05	GRI	BAL	2.5e-05	0.210329	Mix	0.10997716	rice	temperate japonica	M. oryzae
GRI:CAL	RP05	GRI	CAL	3.41e-05	0.286888	Mix	0.17411453	rice	temperate japonica	M. oryzae
GRI:CAL	RP05	GRI	CAL	7.28e-05	0.612477	Mix	0.17411453	rice	temperate japonica	M. oryzae
GRI:CAL	RP05	GRI	CAL	8.28e-05	0.696609	Mix	0.17411453	rice	temperate japonica	M. oryzae
GRI:GRI	RP05	GRI	GRI	0.000261512	2.20014	Pure	0	rice	temperate japonica	M. oryzae
GRI:GRI	RP05	GRI	GRI	2.35e-05	0.197709	Pure	0	rice	temperate japonica	M. oryzae
GRI:GRI	RP05	GRI	GRI	0.000196836	1.65601	Pure	0	rice	temperate japonica	M. oryzae
GRI:GRI	RP05	GRI	GRI	5.78e-05	0.48628	Pure	0	rice	temperate japonica	M. oryzae
GRI:GRI	RP05	GRI	GRI	1.19e-05	0.100116	Pure	0	rice	temperate japonica	M. oryzae
GRI:GRI	RP05	GRI	GRI	0.000235298	1.9796	Pure	0	rice	temperate japonica	M. oryzae
GRI:GRI	RP05	GRI	GRI	0.000133592	1.12393	Pure	0	rice	temperate japonica	M. oryzae
GRI:GRI	RP05	GRI	GRI	0.000360433	3.03238	Pure	0	rice	temperate japonica	M. oryzae
GRI:GRI	RP05	GRI	GRI	5.39e-05	0.453469	Pure	0	rice	temperate japonica	M. oryzae
GRI:GRI	RP05	GRI	GRI	0.000201175	1.69251	Pure	0	rice	temperate japonica	M. oryzae
GRI:GRI	RP05	GRI	GRI	7.06e-05	0.593968	Pure	0	rice	temperate japonica	M. oryzae
GRI:GRI	RP05	GRI	GRI	4.08e-05	0.343256	Pure	0	rice	temperate japonica	M. oryzae
GRI:GRI	RP05	GRI	GRI	0.000116303	0.978474	Pure	0	rice	temperate japonica	M. oryzae
GRI:GRI	RP05	GRI	GRI	8.52e-05	0.7168	Pure	0	rice	temperate japonica	M. oryzae
GRI:GRI	RP05	GRI	GRI	3.14e-05	0.264173	Pure	0	rice	temperate japonica	M. oryzae
GRI:GRI	RP05	GRI	GRI	0.000201714	1.69705	Pure	0	rice	temperate japonica	M. oryzae
GRI:GRI	RP05	GRI	GRI	7.21e-05	0.606588	Pure	0	rice	temperate japonica	M. oryzae
GRI:GRI	RP05	GRI	GRI	0.000245703	2.06714	Pure	0	rice	temperate japonica	M. oryzae
GRI:GRI	RP05	GRI	GRI	7.67e-05	0.645288	Pure	0	rice	temperate japonica	M. oryzae
GRI:GRI	RP05	GRI	GRI	5.79e-05	0.487121	Pure	0	rice	temperate japonica	M. oryzae
GRI:GRI	RP05	GRI	GRI	5e-06	0.0420657	Pure	0	rice	temperate japonica	M. oryzae
GRI:GRI	RP05	GRI	GRI	0.000166889	1.40406	Pure	0	rice	temperate japonica	M. oryzae
GRI:GRI	RP05	GRI	GRI	0.000102323	0.860858	Pure	0	rice	temperate japonica	M. oryzae
GRI:GRI	RP05	GRI	GRI	4.41e-05	0.37102	Pure	0	rice	temperate japonica	M. oryzae
GRI:LID	RP05	GRI	LID	9.93e-05	0.835426	Mix	0.15145454	rice	temperate japonica	M. oryzae
GRI:LID	RP05	GRI	LID	0.000167292	1.40745	Mix	0.15145454	rice	temperate japonica	M. oryzae
GRI:LID	RP05	GRI	LID	0.000150968	1.27012	Mix	0.15145454	rice	temperate japonica	M. oryzae
GRI:LID	RP05	GRI	LID	0.00014724	1.23875	Mix	0.15145454	rice	temperate japonica	M. oryzae
GRI:LID	RP05	GRI	LID	7.17e-05	0.603223	Mix	0.15145454	rice	temperate japonica	M. oryzae
GRI:LOM	RP05	GRI	LOM	0.00010186	0.856963	Mix	0.16211529	rice	temperate japonica	M. oryzae
GRI:LOM	RP05	GRI	LOM	0.000130102	1.09457	Mix	0.16211529	rice	temperate japonica	M. oryzae
GRI:LOM	RP05	GRI	LOM	5.53e-05	0.465247	Mix	0.16211529	rice	temperate japonica	M. oryzae
GRI:LOM	RP05	GRI	LOM	0.000163009	1.37142	Mix	0.16211529	rice	temperate japonica	M. oryzae
GRI:LOM	RP05	GRI	LOM	0	0	Mix	0.16211529	rice	temperate japonica	M. oryzae
GRI:LUX	RP05	GRI	LUX	4.67e-06	0.0392894	Mix	0.12822454	rice	temperate japonica	M. oryzae
GRI:LUX	RP05	GRI	LUX	0.000196146	1.65021	Mix	0.12822454	rice	temperate japonica	M. oryzae
GRI:LUX	RP05	GRI	LUX	1.47e-05	0.123673	Mix	0.12822454	rice	temperate japonica	M. oryzae
GRI:LUX	RP05	GRI	LUX	0.00017915	1.50722	Mix	0.12822454	rice	temperate japonica	M. oryzae
GRI:LUX	RP05	GRI	LUX	2.71e-05	0.227996	Mix	0.12822454	rice	temperate japonica	M. oryzae
GRI:M20	RP05	GRI	M20	0.000285456	2.40158	Mix	0.21943678	rice	temperate japonica	M. oryzae
GRI:M20	RP05	GRI	M20	0.000301468	2.53629	Mix	0.21943678	rice	temperate japonica	M. oryzae
GRI:M20	RP05	GRI	M20	0.000101718	0.855769	Mix	0.21943678	rice	temperate japonica	M. oryzae
GRI:M20	RP05	GRI	M20	9.45e-05	0.795042	Mix	0.21943678	rice	temperate japonica	M. oryzae
GRI:M20	RP05	GRI	M20	0.000137556	1.15728	Mix	0.21943678	rice	temperate japonica	M. oryzae
GRI:MAR	RP05	GRI	MAR	0.000386597	3.2525	Mix	0.16698131	rice	temperate japonica	M. oryzae
GRI:MAR	RP05	GRI	MAR	4.04e-06	0.0339891	Mix	0.16698131	rice	temperate japonica	M. oryzae
GRI:MAR	RP05	GRI	MAR	2.91e-05	0.244823	Mix	0.16698131	rice	temperate japonica	M. oryzae
GRI:MAR	RP05	GRI	MAR	0.000139006	1.16948	Mix	0.16698131	rice	temperate japonica	M. oryzae
GRI:MAR	RP05	GRI	MAR	0.000673797	5.66875	Mix	0.16698131	rice	temperate japonica	M. oryzae
GRI:MAR	RP05	GRI	MAR	9.93e-06	0.0835426	Mix	0.16698131	rice	temperate japonica	M. oryzae
GRI:OTA	RP05	GRI	OTA	0.000160349	1.34904	Mix	0.15511164	rice	temperate japonica	M. oryzae
GRI:OTA	RP05	GRI	OTA	0.000258531	2.17506	Mix	0.15511164	rice	temperate japonica	M. oryzae
GRI:OTA	RP05	GRI	OTA	2.63e-05	0.221266	Mix	0.15511164	rice	temperate japonica	M. oryzae
GRI:OTA	RP05	GRI	OTA	0.000211053	1.77562	Mix	0.15511164	rice	temperate japonica	M. oryzae
GRI:OTA	RP05	GRI	OTA	4.65e-05	0.391211	Mix	0.15511164	rice	temperate japonica	M. oryzae
GRI:SES	RP05	GRI	SES	0.000158709	1.33524	Mix	0.11556604	rice	temperate japonica	M. oryzae
GRI:SES	RP05	GRI	SES	0.000364234	3.06435	Mix	0.11556604	rice	temperate japonica	M. oryzae
GRI:SES	RP05	GRI	SES	1.66e-05	0.139658	Mix	0.11556604	rice	temperate japonica	M. oryzae
GRI:SES	RP05	GRI	SES	0.00058334	4.90773	Mix	0.11556604	rice	temperate japonica	M. oryzae
GRI:SES	RP05	GRI	SES	1.52e-05	0.12788	Mix	0.11556604	rice	temperate japonica	M. oryzae
GRI:SES	RP05	GRI	SES	0.000108585	0.913542	Mix	0.11556604	rice	temperate japonica	M. oryzae
GRI:NIP	RP05	GRI	NIP	0.000148512	1.24945	Mix		rice	temperate japonica	M. oryzae
GRI:NIP	RP05	GRI	NIP	7.99e-05	0.67221	Mix		rice	temperate japonica	M. oryzae
GRI:NIP	RP05	GRI	NIP	0.000117503	0.98857	Mix		rice	temperate japonica	M. oryzae
GRI:NIP	RP05	GRI	NIP	0.000205455	1.72852	Mix		rice	temperate japonica	M. oryzae
GRI:NIP	RP05	GRI	NIP	0.000166571	1.40139	Mix		rice	temperate japonica	M. oryzae
GRI:KIT	RP05	GRI	KIT	5.81e-05	0.488804	Mix		rice	temperate japonica	M. oryzae
GRI:KIT	RP05	GRI	KIT	0.000188623	1.58691	Mix		rice	temperate japonica	M. oryzae
GRI:KIT	RP05	GRI	KIT	8.89e-05	0.747929	Mix		rice	temperate japonica	M. oryzae
GRI:KIT	RP05	GRI	KIT	2.01e-05	0.169104	Mix		rice	temperate japonica	M. oryzae
LID:BAL	RP05	LID	BAL	7.39e-06	0.100895	Mix	0.12918441	rice	temperate japonica	M. oryzae
LID:BAL	RP05	LID	BAL	4.75e-05	0.648513	Mix	0.12918441	rice	temperate japonica	M. oryzae
LID:BAL	RP05	LID	BAL	0	0	Mix	0.12918441	rice	temperate japonica	M. oryzae
LID:BAL	RP05	LID	BAL	2.51e-05	0.342688	Mix	0.12918441	rice	temperate japonica	M. oryzae
LID:BAL	RP05	LID	BAL	2.11e-05	0.288076	Mix	0.12918441	rice	temperate japonica	M. oryzae
LID:CAL	RP05	LID	CAL	0.000139648	1.9066	Mix	0.13746923	rice	temperate japonica	M. oryzae
LID:CAL	RP05	LID	CAL	9.52e-05	1.29976	Mix	0.13746923	rice	temperate japonica	M. oryzae
LID:CAL	RP05	LID	CAL	5.14e-05	0.701759	Mix	0.13746923	rice	temperate japonica	M. oryzae
LID:CAL	RP05	LID	CAL	4.38e-05	0.597997	Mix	0.13746923	rice	temperate japonica	M. oryzae
LID:GRI	RP05	LID	GRI	1.17e-05	0.159739	Mix	0.15145454	rice	temperate japonica	M. oryzae
LID:GRI	RP05	LID	GRI	7.39e-05	1.00895	Mix	0.15145454	rice	temperate japonica	M. oryzae
LID:GRI	RP05	LID	GRI	6.13e-05	0.836923	Mix	0.15145454	rice	temperate japonica	M. oryzae
LID:GRI	RP05	LID	GRI	2.23e-05	0.30446	Mix	0.15145454	rice	temperate japonica	M. oryzae
LID:GRI	RP05	LID	GRI	1.16e-05	0.158374	Mix	0.15145454	rice	temperate japonica	M. oryzae
LID:GRI	RP05	LID	GRI	6.17e-05	0.842384	Mix	0.15145454	rice	temperate japonica	M. oryzae
LID:LID	RP05	LID	LID	9.93e-06	0.135573	Pure	0	rice	temperate japonica	M. oryzae
LID:LID	RP05	LID	LID	1.53e-05	0.208889	Pure	0	rice	temperate japonica	M. oryzae
LID:LID	RP05	LID	LID	1.1e-05	0.150182	Pure	0	rice	temperate japonica	M. oryzae
LID:LID	RP05	LID	LID	0.000233094	3.18241	Pure	0	rice	temperate japonica	M. oryzae
LID:LID	RP05	LID	LID	5.42e-05	0.739987	Pure	0	rice	temperate japonica	M. oryzae
LID:LID	RP05	LID	LID	3.17e-05	0.432797	Pure	0	rice	temperate japonica	M. oryzae
LID:LID	RP05	LID	LID	2.06e-05	0.28125	Pure	0	rice	temperate japonica	M. oryzae
LID:LID	RP05	LID	LID	0.000113447	1.54888	Pure	0	rice	temperate japonica	M. oryzae
LID:LID	RP05	LID	LID	8.24e-05	1.125	Pure	0	rice	temperate japonica	M. oryzae
LID:LID	RP05	LID	LID	0.000119625	1.63323	Pure	0	rice	temperate japonica	M. oryzae
LID:LID	RP05	LID	LID	4.19e-05	0.572056	Pure	0	rice	temperate japonica	M. oryzae
LID:LID	RP05	LID	LID	0.000112047	1.52977	Pure	0	rice	temperate japonica	M. oryzae
LID:LID	RP05	LID	LID	7.56e-05	1.03216	Pure	0	rice	temperate japonica	M. oryzae
LID:LID	RP05	LID	LID	0.000143247	1.95574	Pure	0	rice	temperate japonica	M. oryzae
LID:LID	RP05	LID	LID	8.27e-06	0.112909	Pure	0	rice	temperate japonica	M. oryzae
LID:LID	RP05	LID	LID	2e-05	0.273058	Pure	0	rice	temperate japonica	M. oryzae
LID:LID	RP05	LID	LID	0.000153014	2.08908	Pure	0	rice	temperate japonica	M. oryzae
LID:LID	RP05	LID	LID	2.58e-05	0.352245	Pure	0	rice	temperate japonica	M. oryzae
LID:LID	RP05	LID	LID	0.000153809	2.09994	Pure	0	rice	temperate japonica	M. oryzae
LID:LID	RP05	LID	LID	9.49e-05	1.29566	Pure	0	rice	temperate japonica	M. oryzae
LID:LID	RP05	LID	LID	0.000100064	1.36616	Pure	0	rice	temperate japonica	M. oryzae
LID:LID	RP05	LID	LID	0.000150255	2.05142	Pure	0	rice	temperate japonica	M. oryzae
LID:LID	RP05	LID	LID	7.9e-06	0.107858	Pure	0	rice	temperate japonica	M. oryzae
LID:LID	RP05	LID	LID	5.51e-05	0.752275	Pure	0	rice	temperate japonica	M. oryzae
LID:LID	RP05	LID	LID	5.79e-05	0.790503	Pure	0	rice	temperate japonica	M. oryzae
LID:LID	RP05	LID	LID	3.84e-05	0.524271	Pure	0	rice	temperate japonica	M. oryzae
LID:LID	RP05	LID	LID	4.81e-05	0.656704	Pure	0	rice	temperate japonica	M. oryzae
LID:LOM	RP05	LID	LOM	4.19e-05	0.572056	Mix	0.13190112	rice	temperate japonica	M. oryzae
LID:LOM	RP05	LID	LOM	5.88e-05	0.80279	Mix	0.13190112	rice	temperate japonica	M. oryzae
LID:LOM	RP05	LID	LOM	2.43e-05	0.331765	Mix	0.13190112	rice	temperate japonica	M. oryzae
LID:LOM	RP05	LID	LOM	0.000139699	1.9073	Mix	0.13190112	rice	temperate japonica	M. oryzae
LID:LOM	RP05	LID	LOM	0.000105364	1.43852	Mix	0.13190112	rice	temperate japonica	M. oryzae
LID:LOM	RP05	LID	LOM	6.84e-05	0.933858	Mix	0.13190112	rice	temperate japonica	M. oryzae
LID:LUX	RP05	LID	LUX	4.25e-05	0.580248	Mix	0.12014617	rice	temperate japonica	M. oryzae
LID:LUX	RP05	LID	LUX	8.05e-06	0.109906	Mix	0.12014617	rice	temperate japonica	M. oryzae
LID:LUX	RP05	LID	LUX	0.00011959	1.63275	Mix	0.12014617	rice	temperate japonica	M. oryzae
LID:LUX	RP05	LID	LUX	0.000202408	2.76346	Mix	0.12014617	rice	temperate japonica	M. oryzae
LID:LUX	RP05	LID	LUX	0.000147537	2.01431	Mix	0.12014617	rice	temperate japonica	M. oryzae
LID:LUX	RP05	LID	LUX	0	0	Mix	0.12014617	rice	temperate japonica	M. oryzae
LID:M20	RP05	LID	M20	0.000156731	2.13983	Mix	0.17900172	rice	temperate japonica	M. oryzae
LID:M20	RP05	LID	M20	1.16e-05	0.158374	Mix	0.17900172	rice	temperate japonica	M. oryzae
LID:M20	RP05	LID	M20	2.74e-05	0.374089	Mix	0.17900172	rice	temperate japonica	M. oryzae
LID:M20	RP05	LID	M20	9.29e-05	1.26835	Mix	0.17900172	rice	temperate japonica	M. oryzae
LID:M20	RP05	LID	M20	0.00019641	2.68157	Mix	0.17900172	rice	temperate japonica	M. oryzae
LID:M20	RP05	LID	M20	4.18e-05	0.570691	Mix	0.17900172	rice	temperate japonica	M. oryzae
LID:MAR	RP05	LID	MAR	1.91e-05	0.26077	Mix	0.14554308	rice	temperate japonica	M. oryzae
LID:MAR	RP05	LID	MAR	4.73e-05	0.645782	Mix	0.14554309	rice	temperate japonica	M. oryzae
LID:MAR	RP05	LID	MAR	9.28e-05	1.26699	Mix	0.14554310	rice	temperate japonica	M. oryzae
LID:MAR	RP05	LID	MAR	5.31e-05	0.724969	Mix	0.14554311	rice	temperate japonica	M. oryzae
LID:OTA	RP05	LID	OTA	6.97e-06	0.0951607	Mix	0.15414329	rice	temperate japonica	M. oryzae
LID:OTA	RP05	LID	OTA	3.32e-06	0.0453276	Mix	0.15414329	rice	temperate japonica	M. oryzae
LID:OTA	RP05	LID	OTA	6.01e-05	0.820539	Mix	0.15414329	rice	temperate japonica	M. oryzae
LID:OTA	RP05	LID	OTA	6.3e-05	0.860133	Mix	0.15414329	rice	temperate japonica	M. oryzae
LID:OTA	RP05	LID	OTA	0.000111922	1.52806	Mix	0.15414329	rice	temperate japonica	M. oryzae
LID:OTA	RP05	LID	OTA	3.54e-05	0.483313	Mix	0.15414329	rice	temperate japonica	M. oryzae
LID:SES	RP05	LID	SES	7.44e-05	1.01578	Mix	0.14525868	rice	temperate japonica	M. oryzae
LID:SES	RP05	LID	SES	9.09e-05	1.24105	Mix	0.14525868	rice	temperate japonica	M. oryzae
LID:SES	RP05	LID	SES	2.47e-05	0.337227	Mix	0.14525868	rice	temperate japonica	M. oryzae
LID:NIP	RP05	LID	NIP	3.05e-05	0.416413	Mix		rice	temperate japonica	M. oryzae
LID:NIP	RP05	LID	NIP	0	0	Mix		rice	temperate japonica	M. oryzae
LID:NIP	RP05	LID	NIP	2.91e-05	0.397299	Mix		rice	temperate japonica	M. oryzae
LID:NIP	RP05	LID	NIP	5.46e-05	0.745448	Mix		rice	temperate japonica	M. oryzae
LID:KIT	RP05	LID	KIT	2.44e-05	0.333131	Mix		rice	temperate japonica	M. oryzae
LID:KIT	RP05	LID	KIT	6.28e-05	0.857402	Mix		rice	temperate japonica	M. oryzae
LID:KIT	RP05	LID	KIT	3.71e-05	0.506523	Mix		rice	temperate japonica	M. oryzae
LID:KIT	RP05	LID	KIT	8.34e-06	0.113865	Mix		rice	temperate japonica	M. oryzae
LID:KIT	RP05	LID	KIT	3.86e-05	0.527002	Mix		rice	temperate japonica	M. oryzae
LOM:BAL	RP05	LOM	BAL	0.000103796	0.535084	Mix	0.13641636	rice	temperate japonica	M. oryzae
LOM:BAL	RP05	LOM	BAL	0.000159856	0.824082	Mix	0.13641636	rice	temperate japonica	M. oryzae
LOM:BAL	RP05	LOM	BAL	0.000104868	0.540611	Mix	0.13641636	rice	temperate japonica	M. oryzae
LOM:BAL	RP05	LOM	BAL	2.74e-05	0.141251	Mix	0.13641636	rice	temperate japonica	M. oryzae
LOM:CAL	RP05	LOM	CAL	5.82e-05	0.30003	Mix	0.13948612	rice	temperate japonica	M. oryzae
LOM:CAL	RP05	LOM	CAL	2.27e-05	0.117022	Mix	0.13948612	rice	temperate japonica	M. oryzae
LOM:CAL	RP05	LOM	CAL	0.000205393	1.05883	Mix	0.13948612	rice	temperate japonica	M. oryzae
LOM:CAL	RP05	LOM	CAL	0.000228326	1.17706	Mix	0.13948612	rice	temperate japonica	M. oryzae
LOM:GRI	RP05	LOM	GRI	0.000162418	0.83729	Mix	0.16211529	rice	temperate japonica	M. oryzae
LOM:GRI	RP05	LOM	GRI	1.87e-05	0.0964014	Mix	0.16211529	rice	temperate japonica	M. oryzae
LOM:GRI	RP05	LOM	GRI	3.35e-05	0.172698	Mix	0.16211529	rice	temperate japonica	M. oryzae
LOM:GRI	RP05	LOM	GRI	0.000279438	1.44055	Mix	0.16211529	rice	temperate japonica	M. oryzae
LOM:GRI	RP05	LOM	GRI	0.00023585	1.21584	Mix	0.16211529	rice	temperate japonica	M. oryzae
LOM:LID	RP05	LOM	LID	0.000107345	0.55338	Mix	0.13190112	rice	temperate japonica	M. oryzae
LOM:LID	RP05	LOM	LID	0.000392275	2.02224	Mix	0.13190112	rice	temperate japonica	M. oryzae
LOM:LID	RP05	LOM	LID	0.00038369	1.97798	Mix	0.13190112	rice	temperate japonica	M. oryzae
LOM:LID	RP05	LOM	LID	0.000449439	2.31693	Mix	0.13190112	rice	temperate japonica	M. oryzae
LOM:LID	RP05	LOM	LID	0.000205244	1.05806	Mix	0.13190112	rice	temperate japonica	M. oryzae
LOM:LID	RP05	LOM	LID	3.44e-05	0.177337	Mix	0.13190112	rice	temperate japonica	M. oryzae
LOM:LOM	RP05	LOM	LOM	6.82e-05	0.351581	Pure	0	rice	temperate japonica	M. oryzae
LOM:LOM	RP05	LOM	LOM	0.000322547	1.66278	Pure	0	rice	temperate japonica	M. oryzae
LOM:LOM	RP05	LOM	LOM	7.74e-05	0.399009	Pure	0	rice	temperate japonica	M. oryzae
LOM:LOM	RP05	LOM	LOM	0.000203127	1.04715	Pure	0	rice	temperate japonica	M. oryzae
LOM:LOM	RP05	LOM	LOM	0.000169814	0.875417	Pure	0	rice	temperate japonica	M. oryzae
LOM:LOM	RP05	LOM	LOM	0.000254874	1.31391	Pure	0	rice	temperate japonica	M. oryzae
LOM:LOM	RP05	LOM	LOM	6.28e-05	0.323744	Pure	0	rice	temperate japonica	M. oryzae
LOM:LOM	RP05	LOM	LOM	9.36e-05	0.482522	Pure	0	rice	temperate japonica	M. oryzae
LOM:LOM	RP05	LOM	LOM	2.8e-06	0.0144344	Pure	0	rice	temperate japonica	M. oryzae
LOM:LOM	RP05	LOM	LOM	0.000173133	0.892527	Pure	0	rice	temperate japonica	M. oryzae
LOM:LOM	RP05	LOM	LOM	1.76e-05	0.0907307	Pure	0	rice	temperate japonica	M. oryzae
LOM:LOM	RP05	LOM	LOM	9.27e-05	0.477883	Pure	0	rice	temperate japonica	M. oryzae
LOM:LOM	RP05	LOM	LOM	0.000334584	1.72483	Pure	0	rice	temperate japonica	M. oryzae
LOM:LOM	RP05	LOM	LOM	0	0	Pure	0	rice	temperate japonica	M. oryzae
LOM:LOM	RP05	LOM	LOM	0.000485673	2.50372	Pure	0	rice	temperate japonica	M. oryzae
LOM:LOM	RP05	LOM	LOM	0.000332907	1.71619	Pure	0	rice	temperate japonica	M. oryzae
LOM:LOM	RP05	LOM	LOM	0.000206919	1.0667	Pure	0	rice	temperate japonica	M. oryzae
LOM:LOM	RP05	LOM	LOM	6.83e-05	0.352097	Pure	0	rice	temperate japonica	M. oryzae
LOM:LOM	RP05	LOM	LOM	6.9e-05	0.355706	Pure	0	rice	temperate japonica	M. oryzae
LOM:LOM	RP05	LOM	LOM	6.77e-05	0.349004	Pure	0	rice	temperate japonica	M. oryzae
LOM:LOM	RP05	LOM	LOM	0.000356172	1.83612	Pure	0	rice	temperate japonica	M. oryzae
LOM:LOM	RP05	LOM	LOM	8.4e-05	0.433033	Pure	0	rice	temperate japonica	M. oryzae
LOM:LOM	RP05	LOM	LOM	7.34e-05	0.378388	Pure	0	rice	temperate japonica	M. oryzae
LOM:LOM	RP05	LOM	LOM	6.93e-05	0.357252	Pure	0	rice	temperate japonica	M. oryzae
LOM:LOM	RP05	LOM	LOM	0.000538048	2.77372	Pure	0	rice	temperate japonica	M. oryzae
LOM:LOM	RP05	LOM	LOM	0.000292932	1.51011	Pure	0	rice	temperate japonica	M. oryzae
LOM:LOM	RP05	LOM	LOM	0.000719948	3.71144	Pure	0	rice	temperate japonica	M. oryzae
LOM:LUX	RP05	LOM	LUX	0.000251651	1.2973	Mix	0.14147075	rice	temperate japonica	M. oryzae
LOM:LUX	RP05	LOM	LUX	0.000310241	1.59934	Mix	0.14147075	rice	temperate japonica	M. oryzae
LOM:LUX	RP05	LOM	LUX	0.000614958	3.1702	Mix	0.14147075	rice	temperate japonica	M. oryzae
LOM:LUX	RP05	LOM	LUX	0.000546177	2.81563	Mix	0.14147075	rice	temperate japonica	M. oryzae
LOM:LUX	RP05	LOM	LUX	0.000154791	0.797971	Mix	0.14147075	rice	temperate japonica	M. oryzae
LOM:LUX	RP05	LOM	LUX	3.87e-06	0.0199504	Mix	0.14147075	rice	temperate japonica	M. oryzae
LOM:M20	RP05	LOM	M20	0.000101955	0.525594	Mix	0.18672754	rice	temperate japonica	M. oryzae
LOM:M20	RP05	LOM	M20	8.37e-05	0.431486	Mix	0.18672754	rice	temperate japonica	M. oryzae
LOM:M20	RP05	LOM	M20	4.56e-05	0.235075	Mix	0.18672754	rice	temperate japonica	M. oryzae
LOM:M20	RP05	LOM	M20	0.000211172	1.08862	Mix	0.18672754	rice	temperate japonica	M. oryzae
LOM:M20	RP05	LOM	M20	9.92e-05	0.511391	Mix	0.18672754	rice	temperate japonica	M. oryzae
LOM:MAR	RP05	LOM	MAR	7.86e-05	0.405195	Mix	0.11176772	rice	temperate japonica	M. oryzae
LOM:MAR	RP05	LOM	MAR	0.000186954	0.963776	Mix	0.11176772	rice	temperate japonica	M. oryzae
LOM:MAR	RP05	LOM	MAR	0.00024603	1.26832	Mix	0.11176772	rice	temperate japonica	M. oryzae
LOM:MAR	RP05	LOM	MAR	9.45e-05	0.487162	Mix	0.11176772	rice	temperate japonica	M. oryzae
LOM:MAR	RP05	LOM	MAR	8.27e-05	0.426331	Mix	0.11176772	rice	temperate japonica	M. oryzae
LOM:OTA	RP05	LOM	OTA	3.31e-06	0.0170636	Mix	0.16879293	rice	temperate japonica	M. oryzae
LOM:OTA	RP05	LOM	OTA	0.000228902	1.18002	Mix	0.16879293	rice	temperate japonica	M. oryzae
LOM:OTA	RP05	LOM	OTA	4.21e-05	0.217032	Mix	0.16879293	rice	temperate japonica	M. oryzae
LOM:OTA	RP05	LOM	OTA	0.00023819	1.22791	Mix	0.16879293	rice	temperate japonica	M. oryzae
LOM:OTA	RP05	LOM	OTA	0.000129968	0.670005	Mix	0.16879293	rice	temperate japonica	M. oryzae
LOM:SES	RP05	LOM	SES	0.000104696	0.539724	Mix	0.14223854	rice	temperate japonica	M. oryzae
LOM:SES	RP05	LOM	SES	1.41e-05	0.0726877	Mix	0.14223854	rice	temperate japonica	M. oryzae
LOM:SES	RP05	LOM	SES	0.000298194	1.53724	Mix	0.14223854	rice	temperate japonica	M. oryzae
LOM:SES	RP05	LOM	SES	0.000127839	0.65903	Mix	0.14223854	rice	temperate japonica	M. oryzae
LOM:SES	RP05	LOM	SES	0.000212038	1.09309	Mix	0.14223854	rice	temperate japonica	M. oryzae
LOM:SES	RP05	LOM	SES	0.000130201	0.671206	Mix	0.14223854	rice	temperate japonica	M. oryzae
LOM:NIP	RP05	LOM	NIP	0.000168419	0.868226	Mix		rice	temperate japonica	M. oryzae
LOM:NIP	RP05	LOM	NIP	6.47e-05	0.333538	Mix		rice	temperate japonica	M. oryzae
LOM:NIP	RP05	LOM	NIP	0.000129476	0.667469	Mix		rice	temperate japonica	M. oryzae
LOM:NIP	RP05	LOM	NIP	0.000316994	1.63415	Mix		rice	temperate japonica	M. oryzae
LOM:KIT	RP05	LOM	KIT	0.000117758	0.60706	Mix		rice	temperate japonica	M. oryzae
LOM:KIT	RP05	LOM	KIT	0.000301557	1.55457	Mix		rice	temperate japonica	M. oryzae
LOM:KIT	RP05	LOM	KIT	0.000257089	1.32533	Mix		rice	temperate japonica	M. oryzae
LOM:KIT	RP05	LOM	KIT	4.19e-05	0.216001	Mix		rice	temperate japonica	M. oryzae
LOM:KIT	RP05	LOM	KIT	3.53e-05	0.181977	Mix		rice	temperate japonica	M. oryzae
LOM:KIT	RP05	LOM	KIT	8.88e-05	0.457778	Mix		rice	temperate japonica	M. oryzae
LUX:BAL	RP05	LUX	BAL	0.000287062	1.64387	Mix	0.08905062	rice	temperate japonica	M. oryzae
LUX:BAL	RP05	LUX	BAL	0.000361155	2.06816	Mix	0.08905062	rice	temperate japonica	M. oryzae
LUX:BAL	RP05	LUX	BAL	0.000171142	0.980049	Mix	0.08905062	rice	temperate japonica	M. oryzae
LUX:BAL	RP05	LUX	BAL	7.67e-05	0.439224	Mix	0.08905062	rice	temperate japonica	M. oryzae
LUX:BAL	RP05	LUX	BAL	0.000486535	2.78615	Mix	0.08905062	rice	temperate japonica	M. oryzae
LUX:BAL	RP05	LUX	BAL	5.22e-05	0.298924	Mix	0.08905062	rice	temperate japonica	M. oryzae
LUX:CAL	RP05	LUX	CAL	9.29e-05	0.531994	Mix	0.15092127	rice	temperate japonica	M. oryzae
LUX:CAL	RP05	LUX	CAL	5.59e-05	0.320113	Mix	0.15092127	rice	temperate japonica	M. oryzae
LUX:CAL	RP05	LUX	CAL	0.00029262	1.6757	Mix	0.15092127	rice	temperate japonica	M. oryzae
LUX:CAL	RP05	LUX	CAL	0.000212959	1.21951	Mix	0.15092127	rice	temperate japonica	M. oryzae
LUX:CAL	RP05	LUX	CAL	7.43e-05	0.425481	Mix	0.15092127	rice	temperate japonica	M. oryzae
LUX:GRI	RP05	LUX	GRI	3.02e-05	0.172941	Mix	0.12822454	rice	temperate japonica	M. oryzae
LUX:GRI	RP05	LUX	GRI	6.35e-05	0.363634	Mix	0.12822454	rice	temperate japonica	M. oryzae
LUX:GRI	RP05	LUX	GRI	9.07e-05	0.519396	Mix	0.12822454	rice	temperate japonica	M. oryzae
LUX:GRI	RP05	LUX	GRI	8.03e-05	0.45984	Mix	0.12822454	rice	temperate japonica	M. oryzae
LUX:LID	RP05	LUX	LID	6.53e-05	0.373942	Mix	0.12014617	rice	temperate japonica	M. oryzae
LUX:LID	RP05	LUX	LID	4.85e-05	0.277736	Mix	0.12014617	rice	temperate japonica	M. oryzae
LUX:LID	RP05	LUX	LID	5.59e-05	0.320113	Mix	0.12014617	rice	temperate japonica	M. oryzae
LUX:LOM	RP05	LUX	LOM	0.000233005	1.33431	Mix	0.14147075	rice	temperate japonica	M. oryzae
LUX:LOM	RP05	LUX	LOM	0.000118973	0.681302	Mix	0.14147075	rice	temperate japonica	M. oryzae
LUX:LOM	RP05	LUX	LOM	0.00020371	1.16655	Mix	0.14147075	rice	temperate japonica	M. oryzae
LUX:LOM	RP05	LUX	LOM	0.000212604	1.21748	Mix	0.14147075	rice	temperate japonica	M. oryzae
LUX:LOM	RP05	LUX	LOM	6.32e-05	0.361916	Mix	0.14147075	rice	temperate japonica	M. oryzae
LUX:LUX	RP05	LUX	LUX	4.25e-06	0.0243377	Pure	0	rice	temperate japonica	M. oryzae
LUX:LUX	RP05	LUX	LUX	0.000168417	0.964444	Pure	0	rice	temperate japonica	M. oryzae
LUX:LUX	RP05	LUX	LUX	0.000198415	1.13623	Pure	0	rice	temperate japonica	M. oryzae
LUX:LUX	RP05	LUX	LUX	0.000254916	1.45978	Pure	0	rice	temperate japonica	M. oryzae
LUX:LUX	RP05	LUX	LUX	9.45e-05	0.541156	Pure	0	rice	temperate japonica	M. oryzae
LUX:LUX	RP05	LUX	LUX	0.000205478	1.17667	Pure	0	rice	temperate japonica	M. oryzae
LUX:LUX	RP05	LUX	LUX	0.000357949	2.0498	Pure	0	rice	temperate japonica	M. oryzae
LUX:LUX	RP05	LUX	LUX	8.37e-05	0.47931	Pure	0	rice	temperate japonica	M. oryzae
LUX:LUX	RP05	LUX	LUX	4.18e-05	0.239369	Pure	0	rice	temperate japonica	M. oryzae
LUX:LUX	RP05	LUX	LUX	0.000173961	0.996192	Pure	0	rice	temperate japonica	M. oryzae
LUX:LUX	RP05	LUX	LUX	0.000468778	2.68447	Pure	0	rice	temperate japonica	M. oryzae
LUX:LUX	RP05	LUX	LUX	4.67e-05	0.267429	Pure	0	rice	temperate japonica	M. oryzae
LUX:LUX	RP05	LUX	LUX	0.000282766	1.61927	Pure	0	rice	temperate japonica	M. oryzae
LUX:LUX	RP05	LUX	LUX	5.46e-05	0.312668	Pure	0	rice	temperate japonica	M. oryzae
LUX:LUX	RP05	LUX	LUX	0.000273452	1.56593	Pure	0	rice	temperate japonica	M. oryzae
LUX:LUX	RP05	LUX	LUX	0.000424989	2.43371	Pure	0	rice	temperate japonica	M. oryzae
LUX:LUX	RP05	LUX	LUX	0.000157215	0.900295	Pure	0	rice	temperate japonica	M. oryzae
LUX:LUX	RP05	LUX	LUX	3.12e-05	0.178668	Pure	0	rice	temperate japonica	M. oryzae
LUX:LUX	RP05	LUX	LUX	0.000182161	1.04315	Pure	0	rice	temperate japonica	M. oryzae
LUX:LUX	RP05	LUX	LUX	8.92e-05	0.510806	Pure	0	rice	temperate japonica	M. oryzae
LUX:LUX	RP05	LUX	LUX	7.27e-05	0.416318	Pure	0	rice	temperate japonica	M. oryzae
LUX:M20	RP05	LUX	M20	7.92e-05	0.453541	Mix	0.20764641	rice	temperate japonica	M. oryzae
LUX:M20	RP05	LUX	M20	0.000274462	1.57171	Mix	0.20764641	rice	temperate japonica	M. oryzae
LUX:M20	RP05	LUX	M20	0.000205886	1.17901	Mix	0.20764641	rice	temperate japonica	M. oryzae
LUX:M20	RP05	LUX	M20	0.000190852	1.09292	Mix	0.20764641	rice	temperate japonica	M. oryzae
LUX:M20	RP05	LUX	M20	1.2e-05	0.0687183	Mix	0.20764641	rice	temperate japonica	M. oryzae
LUX:M20	RP05	LUX	M20	0.000319656	1.83052	Mix	0.20764641	rice	temperate japonica	M. oryzae
LUX:MAR	RP05	LUX	MAR	0.000141565	0.810675	Mix	0.14694242	rice	temperate japonica	M. oryzae
LUX:MAR	RP05	LUX	MAR	0.000163225	0.934712	Mix	0.14694242	rice	temperate japonica	M. oryzae
LUX:MAR	RP05	LUX	MAR	0.000144791	0.829149	Mix	0.14694242	rice	temperate japonica	M. oryzae
LUX:MAR	RP05	LUX	MAR	0.000161236	0.923322	Mix	0.14694242	rice	temperate japonica	M. oryzae
LUX:OTA	RP05	LUX	OTA	0.000452606	2.59186	Mix	0.15312319	rice	temperate japonica	M. oryzae
LUX:OTA	RP05	LUX	OTA	0.000199669	1.14341	Mix	0.15312319	rice	temperate japonica	M. oryzae
LUX:OTA	RP05	LUX	OTA	0.000197354	1.13015	Mix	0.15312319	rice	temperate japonica	M. oryzae
LUX:OTA	RP05	LUX	OTA	3.4e-05	0.194702	Mix	0.15312319	rice	temperate japonica	M. oryzae
LUX:OTA	RP05	LUX	OTA	0.000277887	1.59133	Mix	0.15312319	rice	temperate japonica	M. oryzae
LUX:SES	RP05	LUX	SES	0.000186648	1.06884	Mix	0.13739875	rice	temperate japonica	M. oryzae
LUX:SES	RP05	LUX	SES	4.62e-05	0.264565	Mix	0.13739875	rice	temperate japonica	M. oryzae
LUX:SES	RP05	LUX	SES	0.000276104	1.58112	Mix	0.13739875	rice	temperate japonica	M. oryzae
LUX:SES	RP05	LUX	SES	0.000127276	0.728849	Mix	0.13739875	rice	temperate japonica	M. oryzae
LUX:SES	RP05	LUX	SES	7.72e-05	0.442088	Mix	0.13739875	rice	temperate japonica	M. oryzae
LUX:NIP	RP05	LUX	NIP	0.000133529	0.764657	Mix		rice	temperate japonica	M. oryzae
LUX:NIP	RP05	LUX	NIP	0.000231564	1.32606	Mix		rice	temperate japonica	M. oryzae
LUX:NIP	RP05	LUX	NIP	0.000131768	0.754572	Mix		rice	temperate japonica	M. oryzae
LUX:NIP	RP05	LUX	NIP	0.000141612	0.810944	Mix		rice	temperate japonica	M. oryzae
LUX:NIP	RP05	LUX	NIP	2e-05	0.11453	Mix		rice	temperate japonica	M. oryzae
LUX:NIP	RP05	LUX	NIP	0.000130604	0.747907	Mix		rice	temperate japonica	M. oryzae
LUX:KIT	RP05	LUX	KIT	0.000304032	1.74105	Mix		rice	temperate japonica	M. oryzae
LUX:KIT	RP05	LUX	KIT	0.000188006	1.07662	Mix		rice	temperate japonica	M. oryzae
LUX:KIT	RP05	LUX	KIT	0.000296326	1.69692	Mix		rice	temperate japonica	M. oryzae
LUX:KIT	RP05	LUX	KIT	0.000148913	0.852754	Mix		rice	temperate japonica	M. oryzae
LUX:KIT	RP05	LUX	KIT	0.000111689	0.63959	Mix		rice	temperate japonica	M. oryzae
LUX:KIT	RP05	LUX	KIT	5.01e-05	0.286899	Mix		rice	temperate japonica	M. oryzae
M20:BAL	RP05	M20	BAL	0.000331565	2.42902	Mix	0.19780567	rice	temperate japonica	M. oryzae
M20:BAL	RP05	M20	BAL	0.00024601	1.80225	Mix	0.19780567	rice	temperate japonica	M. oryzae
M20:BAL	RP05	M20	BAL	4.52e-05	0.331132	Mix	0.19780567	rice	temperate japonica	M. oryzae
M20:CAL	RP05	M20	CAL	0.000112998	0.827815	Mix	0.1389551	rice	temperate japonica	M. oryzae
M20:CAL	RP05	M20	CAL	0.000265431	1.94453	Mix	0.1389551	rice	temperate japonica	M. oryzae
M20:CAL	RP05	M20	CAL	8.35e-05	0.611715	Mix	0.1389551	rice	temperate japonica	M. oryzae
M20:CAL	RP05	M20	CAL	0.000108636	0.79586	Mix	0.1389551	rice	temperate japonica	M. oryzae
M20:CAL	RP05	M20	CAL	0.000229473	1.6811	Mix	0.1389551	rice	temperate japonica	M. oryzae
M20:GRI	RP05	M20	GRI	4.64e-05	0.339923	Mix	0.21943678	rice	temperate japonica	M. oryzae
M20:GRI	RP05	M20	GRI	0.000780765	5.71983	Mix	0.21943678	rice	temperate japonica	M. oryzae
M20:GRI	RP05	M20	GRI	0.000780044	5.71455	Mix	0.21943678	rice	temperate japonica	M. oryzae
M20:GRI	RP05	M20	GRI	4.93e-05	0.361168	Mix	0.21943678	rice	temperate japonica	M. oryzae
M20:GRI	RP05	M20	GRI	6.11e-05	0.447614	Mix	0.21943678	rice	temperate japonica	M. oryzae
M20:LID	RP05	M20	LID	7.67e-05	0.561899	Mix	0.17900172	rice	temperate japonica	M. oryzae
M20:LID	RP05	M20	LID	0.000444659	3.25754	Mix	0.17900172	rice	temperate japonica	M. oryzae
M20:LID	RP05	M20	LID	0.000679341	4.9768	Mix	0.17900172	rice	temperate japonica	M. oryzae
M20:LID	RP05	M20	LID	9.45e-05	0.6923	Mix	0.17900172	rice	temperate japonica	M. oryzae
M20:LID	RP05	M20	LID	0.000147052	1.07729	Mix	0.17900172	rice	temperate japonica	M. oryzae
M20:LID	RP05	M20	LID	0.000613523	4.49463	Mix	0.17900172	rice	temperate japonica	M. oryzae
M20:LOM	RP05	M20	LOM	8.21e-05	0.601459	Mix	0.18672754	rice	temperate japonica	M. oryzae
M20:LOM	RP05	M20	LOM	0	0	Mix	0.18672754	rice	temperate japonica	M. oryzae
M20:LOM	RP05	M20	LOM	0.000362564	2.65612	Mix	0.18672754	rice	temperate japonica	M. oryzae
M20:LOM	RP05	M20	LOM	0.000222381	1.62915	Mix	0.18672754	rice	temperate japonica	M. oryzae
M20:LUX	RP05	M20	LUX	0.000170089	1.24606	Mix	0.20764641	rice	temperate japonica	M. oryzae
M20:LUX	RP05	M20	LUX	0.000243848	1.78641	Mix	0.20764641	rice	temperate japonica	M. oryzae
M20:LUX	RP05	M20	LUX	0.000113103	0.828585	Mix	0.20764641	rice	temperate japonica	M. oryzae
M20:LUX	RP05	M20	LUX	9.91e-05	0.726	Mix	0.20764641	rice	temperate japonica	M. oryzae
M20:M20	RP05	M20	M20	0.000120335	0.881566	Pure	0	rice	temperate japonica	M. oryzae
M20:M20	RP05	M20	M20	0.000148522	1.08806	Pure	0	rice	temperate japonica	M. oryzae
M20:M20	RP05	M20	M20	0.000179186	1.3127	Pure	0	rice	temperate japonica	M. oryzae
M20:M20	RP05	M20	M20	0.000166376	1.21886	Pure	0	rice	temperate japonica	M. oryzae
M20:M20	RP05	M20	M20	0.000126046	0.923404	Pure	0	rice	temperate japonica	M. oryzae
M20:M20	RP05	M20	M20	0.000259889	1.90393	Pure	0	rice	temperate japonica	M. oryzae
M20:M20	RP05	M20	M20	9.38e-05	0.687172	Pure	0	rice	temperate japonica	M. oryzae
M20:M20	RP05	M20	M20	0.00015673	1.14819	Pure	0	rice	temperate japonica	M. oryzae
M20:M20	RP05	M20	M20	9.73e-05	0.712813	Pure	0	rice	temperate japonica	M. oryzae
M20:M20	RP05	M20	M20	2.54e-05	0.186079	Pure	0	rice	temperate japonica	M. oryzae
M20:M20	RP05	M20	M20	6.43e-06	0.0471057	Pure	0	rice	temperate japonica	M. oryzae
M20:M20	RP05	M20	M20	0.000103977	0.761728	Pure	0	rice	temperate japonica	M. oryzae
M20:M20	RP05	M20	M20	0.000251829	1.84488	Pure	0	rice	temperate japonica	M. oryzae
M20:M20	RP05	M20	M20	0.000156859	1.14914	Pure	0	rice	temperate japonica	M. oryzae
M20:M20	RP05	M20	M20	0.000107458	0.78723	Pure	0	rice	temperate japonica	M. oryzae
M20:M20	RP05	M20	M20	0.000183886	1.34714	Pure	0	rice	temperate japonica	M. oryzae
M20:MAR	RP05	M20	MAR	0.000149377	1.09433	Mix	0.19064847	rice	temperate japonica	M. oryzae
M20:MAR	RP05	M20	MAR	0.000173036	1.26765	Mix	0.19064847	rice	temperate japonica	M. oryzae
M20:MAR	RP05	M20	MAR	0.000117019	0.857273	Mix	0.19064847	rice	temperate japonica	M. oryzae
M20:MAR	RP05	M20	MAR	0.000104046	0.762234	Mix	0.19064847	rice	temperate japonica	M. oryzae
M20:OTA	RP05	M20	OTA	0.000149805	1.09746	Mix	0.20164062	rice	temperate japonica	M. oryzae
M20:OTA	RP05	M20	OTA	0.000246052	1.80256	Mix	0.20164063	rice	temperate japonica	M. oryzae
M20:OTA	RP05	M20	OTA	5.75e-05	0.421241	Mix	0.20164064	rice	temperate japonica	M. oryzae
M20:OTA	RP05	M20	OTA	0.000224808	1.64693	Mix	0.20164065	rice	temperate japonica	M. oryzae
M20:SES	RP05	M20	SES	0.0003322	2.43367	Mix	0.21145552	rice	temperate japonica	M. oryzae
M20:SES	RP05	M20	SES	0.000129897	0.951616	Mix	0.21145552	rice	temperate japonica	M. oryzae
M20:SES	RP05	M20	SES	7.88e-06	0.0577283	Mix	0.21145552	rice	temperate japonica	M. oryzae
M20:SES	RP05	M20	SES	6.46e-06	0.0473255	Mix	0.21145552	rice	temperate japonica	M. oryzae
M20:NIP	RP05	M20	NIP	8.93e-05	0.654206	Mix		rice	temperate japonica	M. oryzae
M20:NIP	RP05	M20	NIP	0.000133741	0.979777	Mix		rice	temperate japonica	M. oryzae
M20:NIP	RP05	M20	NIP	0.000254134	1.86177	Mix		rice	temperate japonica	M. oryzae
M20:NIP	RP05	M20	NIP	0.000198312	1.45282	Mix		rice	temperate japonica	M. oryzae
M20:KIT	RP05	M20	KIT	9.12e-05	0.668125	Mix		rice	temperate japonica	M. oryzae
M20:KIT	RP05	M20	KIT	0.000250268	1.83345	Mix		rice	temperate japonica	M. oryzae
M20:KIT	RP05	M20	KIT	0.000296289	2.17059	Mix		rice	temperate japonica	M. oryzae
M20:KIT	RP05	M20	KIT	4.48e-05	0.328202	Mix		rice	temperate japonica	M. oryzae
M20:KIT	RP05	M20	KIT	2.23e-05	0.163368	Mix		rice	temperate japonica	M. oryzae
MAR:BAL	RP05	MAR	BAL	0.000513223	3.01143	Mix	0.14111099	rice	temperate japonica	M. oryzae
MAR:BAL	RP05	MAR	BAL	0.000635817	3.73077	Mix	0.14111099	rice	temperate japonica	M. oryzae
MAR:BAL	RP05	MAR	BAL	1.94e-05	0.113833	Mix	0.14111099	rice	temperate japonica	M. oryzae
MAR:BAL	RP05	MAR	BAL	0.000275916	1.61899	Mix	0.14111099	rice	temperate japonica	M. oryzae
MAR:BAL	RP05	MAR	BAL	0.000350792	2.05833	Mix	0.14111099	rice	temperate japonica	M. oryzae
MAR:BAL	RP05	MAR	BAL	0.00022389	1.31371	Mix	0.14111099	rice	temperate japonica	M. oryzae
MAR:CAL	RP05	MAR	CAL	0	0	Mix	0.12533785	rice	temperate japonica	M. oryzae
MAR:CAL	RP05	MAR	CAL	0.00014731	0.864368	Mix	0.12533785	rice	temperate japonica	M. oryzae
MAR:CAL	RP05	MAR	CAL	0.000174666	1.02488	Mix	0.12533785	rice	temperate japonica	M. oryzae
MAR:GRI	RP05	MAR	GRI	0.000345944	2.02989	Mix	0.16698131	rice	temperate japonica	M. oryzae
MAR:GRI	RP05	MAR	GRI	7.69e-05	0.451225	Mix	0.16698131	rice	temperate japonica	M. oryzae
MAR:GRI	RP05	MAR	GRI	0.000147383	0.864796	Mix	0.16698131	rice	temperate japonica	M. oryzae
MAR:GRI	RP05	MAR	GRI	0.000588115	3.45087	Mix	0.16698131	rice	temperate japonica	M. oryzae
MAR:GRI	RP05	MAR	GRI	0.000486142	2.85253	Mix	0.16698131	rice	temperate japonica	M. oryzae
MAR:GRI	RP05	MAR	GRI	3.51e-05	0.205956	Mix	0.16698131	rice	temperate japonica	M. oryzae
MAR:LID	RP05	MAR	LID	0.000643244	3.77435	Mix	0.14554308	rice	temperate japonica	M. oryzae
MAR:LID	RP05	MAR	LID	0.00031947	1.87455	Mix	0.14554309	rice	temperate japonica	M. oryzae
MAR:LID	RP05	MAR	LID	0.000628458	3.68759	Mix	0.14554310	rice	temperate japonica	M. oryzae
MAR:LID	RP05	MAR	LID	5.57e-05	0.32683	Mix	0.14554311	rice	temperate japonica	M. oryzae
MAR:LID	RP05	MAR	LID	2.79e-05	0.163708	Mix	0.14554312	rice	temperate japonica	M. oryzae
MAR:LID	RP05	MAR	LID	0.000858816	5.03926	Mix	0.14554313	rice	temperate japonica	M. oryzae
MAR:LOM	RP05	MAR	LOM	0.000571618	3.35407	Mix	0.11176772	rice	temperate japonica	M. oryzae
MAR:LOM	RP05	MAR	LOM	0.000186343	1.0934	Mix	0.11176772	rice	temperate japonica	M. oryzae
MAR:LOM	RP05	MAR	LOM	0.000379546	2.22705	Mix	0.11176772	rice	temperate japonica	M. oryzae
MAR:LOM	RP05	MAR	LOM	0.000154591	0.90709	Mix	0.11176772	rice	temperate japonica	M. oryzae
MAR:LOM	RP05	MAR	LOM	0.000462339	2.71286	Mix	0.11176772	rice	temperate japonica	M. oryzae
MAR:LOM	RP05	MAR	LOM	7.53e-05	0.441836	Mix	0.11176772	rice	temperate japonica	M. oryzae
MAR:LUX	RP05	MAR	LUX	8.06e-05	0.472935	Mix	0.14694242	rice	temperate japonica	M. oryzae
MAR:LUX	RP05	MAR	LUX	0.000502232	2.94694	Mix	0.14694242	rice	temperate japonica	M. oryzae
MAR:LUX	RP05	MAR	LUX	0.000107628	0.631527	Mix	0.14694242	rice	temperate japonica	M. oryzae
MAR:LUX	RP05	MAR	LUX	3.56e-05	0.208889	Mix	0.14694242	rice	temperate japonica	M. oryzae
MAR:LUX	RP05	MAR	LUX	6.93e-05	0.40663	Mix	0.14694242	rice	temperate japonica	M. oryzae
MAR:LUX	RP05	MAR	LUX	0.000478143	2.80559	Mix	0.14694242	rice	temperate japonica	M. oryzae
MAR:M20	RP05	MAR	M20	0.000123162	0.722675	Mix	0.19064847	rice	temperate japonica	M. oryzae
MAR:M20	RP05	MAR	M20	0.000818622	4.80341	Mix	0.19064847	rice	temperate japonica	M. oryzae
MAR:M20	RP05	MAR	M20	0.00050652	2.9721	Mix	0.19064847	rice	temperate japonica	M. oryzae
MAR:M20	RP05	MAR	M20	0.000660767	3.87717	Mix	0.19064847	rice	temperate japonica	M. oryzae
MAR:M20	RP05	MAR	M20	0.000236958	1.39039	Mix	0.19064847	rice	temperate japonica	M. oryzae
MAR:M20	RP05	MAR	M20	0.000338755	1.98771	Mix	0.19064847	rice	temperate japonica	M. oryzae
MAR:MAR	RP05	MAR	MAR	8.88e-06	0.052105	Pure	0	rice	temperate japonica	M. oryzae
MAR:MAR	RP05	MAR	MAR	0.000453401	2.66041	Pure	0	rice	temperate japonica	M. oryzae
MAR:MAR	RP05	MAR	MAR	7.08e-05	0.415432	Pure	0	rice	temperate japonica	M. oryzae
MAR:MAR	RP05	MAR	MAR	1.03e-05	0.0604371	Pure	0	rice	temperate japonica	M. oryzae
MAR:MAR	RP05	MAR	MAR	0.000182477	1.07072	Pure	0	rice	temperate japonica	M. oryzae
MAR:MAR	RP05	MAR	MAR	0.000130172	0.763807	Pure	0	rice	temperate japonica	M. oryzae
MAR:MAR	RP05	MAR	MAR	0.000162694	0.954636	Pure	0	rice	temperate japonica	M. oryzae
MAR:MAR	RP05	MAR	MAR	0.000415542	2.43827	Pure	0	rice	temperate japonica	M. oryzae
MAR:MAR	RP05	MAR	MAR	2.98e-05	0.174857	Pure	0	rice	temperate japonica	M. oryzae
MAR:MAR	RP05	MAR	MAR	0.000250358	1.46902	Pure	0	rice	temperate japonica	M. oryzae
MAR:MAR	RP05	MAR	MAR	0.000203934	1.19662	Pure	0	rice	temperate japonica	M. oryzae
MAR:MAR	RP05	MAR	MAR	0.000312192	1.83184	Pure	0	rice	temperate japonica	M. oryzae
MAR:MAR	RP05	MAR	MAR	0.000380776	2.23427	Pure	0	rice	temperate japonica	M. oryzae
MAR:MAR	RP05	MAR	MAR	5.05e-05	0.296318	Pure	0	rice	temperate japonica	M. oryzae
MAR:MAR	RP05	MAR	MAR	2.04e-05	0.119701	Pure	0	rice	temperate japonica	M. oryzae
MAR:MAR	RP05	MAR	MAR	3.16e-05	0.185419	Pure	0	rice	temperate japonica	M. oryzae
MAR:MAR	RP05	MAR	MAR	4.01e-05	0.235294	Pure	0	rice	temperate japonica	M. oryzae
MAR:MAR	RP05	MAR	MAR	3.38e-06	0.0198328	Pure	0	rice	temperate japonica	M. oryzae
MAR:MAR	RP05	MAR	MAR	0.000155725	0.913744	Pure	0	rice	temperate japonica	M. oryzae
MAR:MAR	RP05	MAR	MAR	0.00049315	2.89365	Pure	0	rice	temperate japonica	M. oryzae
MAR:MAR	RP05	MAR	MAR	0.000172747	1.01362	Pure	0	rice	temperate japonica	M. oryzae
MAR:OTA	RP05	MAR	OTA	0.000155275	0.911104	Mix	0.13884448	rice	temperate japonica	M. oryzae
MAR:OTA	RP05	MAR	OTA	0	0	Mix	0.13884448	rice	temperate japonica	M. oryzae
MAR:OTA	RP05	MAR	OTA	0.000285563	1.67559	Mix	0.13884448	rice	temperate japonica	M. oryzae
MAR:OTA	RP05	MAR	OTA	0.000142957	0.838826	Mix	0.13884448	rice	temperate japonica	M. oryzae
MAR:OTA	RP05	MAR	OTA	0.000108042	0.633956	Mix	0.13884448	rice	temperate japonica	M. oryzae
MAR:SES	RP05	MAR	SES	0.000291419	1.70995	Mix	0.15514866	rice	temperate japonica	M. oryzae
MAR:SES	RP05	MAR	SES	3.64e-05	0.213584	Mix	0.15514866	rice	temperate japonica	M. oryzae
MAR:SES	RP05	MAR	SES	0.000160875	0.943963	Mix	0.15514866	rice	temperate japonica	M. oryzae
MAR:SES	RP05	MAR	SES	0.000177428	1.04109	Mix	0.15514866	rice	temperate japonica	M. oryzae
MAR:SES	RP05	MAR	SES	7.77e-05	0.455919	Mix	0.15514866	rice	temperate japonica	M. oryzae
MAR:NIP	RP05	MAR	NIP	0	0	Mix		rice	temperate japonica	M. oryzae
MAR:NIP	RP05	MAR	NIP	0.000239106	1.403	Mix		rice	temperate japonica	M. oryzae
MAR:NIP	RP05	MAR	NIP	0.000448698	2.63282	Mix		rice	temperate japonica	M. oryzae
MAR:NIP	RP05	MAR	NIP	0.000260034	1.5258	Mix		rice	temperate japonica	M. oryzae
MAR:NIP	RP05	MAR	NIP	0.000263344	1.54522	Mix		rice	temperate japonica	M. oryzae
MAR:KIT	RP05	MAR	KIT	6.43e-06	0.0377292	Mix		rice	temperate japonica	M. oryzae
MAR:KIT	RP05	MAR	KIT	0.000361462	2.12094	Mix		rice	temperate japonica	M. oryzae
MAR:KIT	RP05	MAR	KIT	0.000364732	2.14013	Mix		rice	temperate japonica	M. oryzae
MAR:KIT	RP05	MAR	KIT	0.000207253	1.21609	Mix		rice	temperate japonica	M. oryzae
MAR:KIT	RP05	MAR	KIT	0.000260091	1.52613	Mix		rice	temperate japonica	M. oryzae
MAR:KIT	RP05	MAR	KIT	0.000188716	1.10732	Mix		rice	temperate japonica	M. oryzae
OTA:BAL	RP05	OTA	BAL	0.000187158	0.588391	Mix	0.13268675	rice	temperate japonica	M. oryzae
OTA:BAL	RP05	OTA	BAL	0.000283644	0.891725	Mix	0.13268675	rice	temperate japonica	M. oryzae
OTA:BAL	RP05	OTA	BAL	0.000329676	1.03644	Mix	0.13268675	rice	temperate japonica	M. oryzae
OTA:BAL	RP05	OTA	BAL	0.00034851	1.09565	Mix	0.13268675	rice	temperate japonica	M. oryzae
OTA:CAL	RP05	OTA	CAL	0.000655862	2.06191	Mix	0.1504633	rice	temperate japonica	M. oryzae
OTA:CAL	RP05	OTA	CAL	0.000636511	2.00107	Mix	0.1504633	rice	temperate japonica	M. oryzae
OTA:CAL	RP05	OTA	CAL	0.000106126	0.333641	Mix	0.1504633	rice	temperate japonica	M. oryzae
OTA:CAL	RP05	OTA	CAL	0.0003177	0.998791	Mix	0.1504633	rice	temperate japonica	M. oryzae
OTA:CAL	RP05	OTA	CAL	0.000110871	0.348558	Mix	0.1504633	rice	temperate japonica	M. oryzae
OTA:GRI	RP05	OTA	GRI	0.000408194	1.28329	Mix	0.15511164	rice	temperate japonica	M. oryzae
OTA:GRI	RP05	OTA	GRI	0.000442578	1.39138	Mix	0.15511164	rice	temperate japonica	M. oryzae
OTA:GRI	RP05	OTA	GRI	0.000283026	0.889782	Mix	0.15511164	rice	temperate japonica	M. oryzae
OTA:GRI	RP05	OTA	GRI	8.06e-05	0.253392	Mix	0.15511164	rice	temperate japonica	M. oryzae
OTA:GRI	RP05	OTA	GRI	0.000298636	0.938857	Mix	0.15511164	rice	temperate japonica	M. oryzae
OTA:GRI	RP05	OTA	GRI	6.33e-05	0.199004	Mix	0.15511164	rice	temperate japonica	M. oryzae
OTA:LID	RP05	OTA	LID	0.000559125	1.75779	Mix	0.15414329	rice	temperate japonica	M. oryzae
OTA:LID	RP05	OTA	LID	0.000528109	1.66028	Mix	0.15414329	rice	temperate japonica	M. oryzae
OTA:LID	RP05	OTA	LID	0.000185724	0.583882	Mix	0.15414329	rice	temperate japonica	M. oryzae
OTA:LID	RP05	OTA	LID	0.000417656	1.31303	Mix	0.15414329	rice	temperate japonica	M. oryzae
OTA:LID	RP05	OTA	LID	0.000440295	1.38421	Mix	0.15414329	rice	temperate japonica	M. oryzae
OTA:LID	RP05	OTA	LID	0.000246429	0.774728	Mix	0.15414329	rice	temperate japonica	M. oryzae
OTA:LOM	RP05	OTA	LOM	0.000401293	1.26159	Mix	0.16879293	rice	temperate japonica	M. oryzae
OTA:LOM	RP05	OTA	LOM	0.000173564	0.545654	Mix	0.16879293	rice	temperate japonica	M. oryzae
OTA:LOM	RP05	OTA	LOM	0.00031865	1.00178	Mix	0.16879293	rice	temperate japonica	M. oryzae
OTA:LOM	RP05	OTA	LOM	0.00037481	1.17833	Mix	0.16879293	rice	temperate japonica	M. oryzae
OTA:LOM	RP05	OTA	LOM	0.000157793	0.496072	Mix	0.16879293	rice	temperate japonica	M. oryzae
OTA:LOM	RP05	OTA	LOM	0.000347252	1.0917	Mix	0.16879293	rice	temperate japonica	M. oryzae
OTA:LUX	RP05	OTA	LUX	0.000569939	1.79178	Mix	0.15312319	rice	temperate japonica	M. oryzae
OTA:LUX	RP05	OTA	LUX	0.000294707	0.926505	Mix	0.15312319	rice	temperate japonica	M. oryzae
OTA:LUX	RP05	OTA	LUX	0.000285233	0.896721	Mix	0.15312319	rice	temperate japonica	M. oryzae
OTA:LUX	RP05	OTA	LUX	0.000548579	1.72463	Mix	0.15312319	rice	temperate japonica	M. oryzae
OTA:LUX	RP05	OTA	LUX	0.000211092	0.663635	Mix	0.15312319	rice	temperate japonica	M. oryzae
OTA:LUX	RP05	OTA	LUX	0.000135978	0.42749	Mix	0.15312319	rice	temperate japonica	M. oryzae
OTA:M20	RP05	OTA	M20	0.000140327	0.441163	Mix	0.20164062	rice	temperate japonica	M. oryzae
OTA:M20	RP05	OTA	M20	0.000644192	2.02522	Mix	0.20164063	rice	temperate japonica	M. oryzae
OTA:M20	RP05	OTA	M20	0.000163331	0.513483	Mix	0.20164064	rice	temperate japonica	M. oryzae
OTA:M20	RP05	OTA	M20	0.000474065	1.49037	Mix	0.20164065	rice	temperate japonica	M. oryzae
OTA:M20	RP05	OTA	M20	0.000362539	1.13976	Mix	0.20164066	rice	temperate japonica	M. oryzae
OTA:MAR	RP05	OTA	MAR	0.000144797	0.455215	Mix	0.13884448	rice	temperate japonica	M. oryzae
OTA:MAR	RP05	OTA	MAR	0.000175324	0.551187	Mix	0.13884448	rice	temperate japonica	M. oryzae
OTA:MAR	RP05	OTA	MAR	0.000157053	0.493746	Mix	0.13884448	rice	temperate japonica	M. oryzae
OTA:MAR	RP05	OTA	MAR	2.59e-05	0.0814249	Mix	0.13884448	rice	temperate japonica	M. oryzae
OTA:MAR	RP05	OTA	MAR	7.64e-05	0.240188	Mix	0.13884448	rice	temperate japonica	M. oryzae
OTA:OTA	RP05	OTA	OTA	0.000279756	0.879502	Pure	0	rice	temperate japonica	M. oryzae
OTA:OTA	RP05	OTA	OTA	0.000222346	0.699015	Pure	0	rice	temperate japonica	M. oryzae
OTA:OTA	RP05	OTA	OTA	0.000340667	1.071	Pure	0	rice	temperate japonica	M. oryzae
OTA:OTA	RP05	OTA	OTA	0.000212761	0.668882	Pure	0	rice	temperate japonica	M. oryzae
OTA:OTA	RP05	OTA	OTA	0.000433834	1.3639	Pure	0	rice	temperate japonica	M. oryzae
OTA:OTA	RP05	OTA	OTA	0.000529057	1.66326	Pure	0	rice	temperate japonica	M. oryzae
OTA:OTA	RP05	OTA	OTA	0.000354097	1.11322	Pure	0	rice	temperate japonica	M. oryzae
OTA:OTA	RP05	OTA	OTA	0.000117458	0.369267	Pure	0	rice	temperate japonica	M. oryzae
OTA:OTA	RP05	OTA	OTA	0.000266485	0.83778	Pure	0	rice	temperate japonica	M. oryzae
OTA:OTA	RP05	OTA	OTA	2.78e-05	0.0873981	Pure	0	rice	temperate japonica	M. oryzae
OTA:OTA	RP05	OTA	OTA	0.000556576	1.74977	Pure	0	rice	temperate japonica	M. oryzae
OTA:OTA	RP05	OTA	OTA	0.000282449	0.887968	Pure	0	rice	temperate japonica	M. oryzae
OTA:OTA	RP05	OTA	OTA	0.000134668	0.423372	Pure	0	rice	temperate japonica	M. oryzae
OTA:OTA	RP05	OTA	OTA	0.000675211	2.12274	Pure	0	rice	temperate japonica	M. oryzae
OTA:OTA	RP05	OTA	OTA	0.000168087	0.528435	Pure	0	rice	temperate japonica	M. oryzae
OTA:OTA	RP05	OTA	OTA	0.000502097	1.5785	Pure	0	rice	temperate japonica	M. oryzae
OTA:OTA	RP05	OTA	OTA	0.00020948	0.658567	Pure	0	rice	temperate japonica	M. oryzae
OTA:OTA	RP05	OTA	OTA	0.000279576	0.878936	Pure	0	rice	temperate japonica	M. oryzae
OTA:OTA	RP05	OTA	OTA	7.74e-05	0.243332	Pure	0	rice	temperate japonica	M. oryzae
OTA:OTA	RP05	OTA	OTA	0.000351652	1.10553	Pure	0	rice	temperate japonica	M. oryzae
OTA:OTA	RP05	OTA	OTA	0.000529775	1.66552	Pure	0	rice	temperate japonica	M. oryzae
OTA:OTA	RP05	OTA	OTA	0.000340211	1.06956	Pure	0	rice	temperate japonica	M. oryzae
OTA:OTA	RP05	OTA	OTA	0.000476846	1.49912	Pure	0	rice	temperate japonica	M. oryzae
OTA:OTA	RP05	OTA	OTA	0.000265741	0.835441	Pure	0	rice	temperate japonica	M. oryzae
OTA:SES	RP05	OTA	SES	0.00042705	1.34257	Mix	0.14809474	rice	temperate japonica	M. oryzae
OTA:SES	RP05	OTA	SES	0.000467489	1.4697	Mix	0.14809475	rice	temperate japonica	M. oryzae
OTA:SES	RP05	OTA	SES	0.000368849	1.15959	Mix	0.14809476	rice	temperate japonica	M. oryzae
OTA:SES	RP05	OTA	SES	0.000434552	1.36615	Mix	0.14809477	rice	temperate japonica	M. oryzae
OTA:SES	RP05	OTA	SES	0.000268077	0.842785	Mix	0.14809478	rice	temperate japonica	M. oryzae
OTA:NIP	RP05	OTA	NIP	0.000259559	0.816006	Mix		rice	temperate japonica	M. oryzae
OTA:NIP	RP05	OTA	NIP	0.000196543	0.617895	Mix		rice	temperate japonica	M. oryzae
OTA:NIP	RP05	OTA	NIP	0.000354771	1.11534	Mix		rice	temperate japonica	M. oryzae
OTA:NIP	RP05	OTA	NIP	0.000615471	1.93493	Mix		rice	temperate japonica	M. oryzae
OTA:NIP	RP05	OTA	NIP	0.000879343	2.76449	Mix		rice	temperate japonica	M. oryzae
OTA:NIP	RP05	OTA	NIP	8.19e-05	0.257479	Mix		rice	temperate japonica	M. oryzae
OTA:KIT	RP05	OTA	KIT	0.000192722	0.605883	Mix		rice	temperate japonica	M. oryzae
OTA:KIT	RP05	OTA	KIT	0.000359168	1.12916	Mix		rice	temperate japonica	M. oryzae
OTA:KIT	RP05	OTA	KIT	0.000124584	0.391669	Mix		rice	temperate japonica	M. oryzae
OTA:KIT	RP05	OTA	KIT	0.000527129	1.6572	Mix		rice	temperate japonica	M. oryzae
OTA:KIT	RP05	OTA	KIT	0.000557339	1.75217	Mix		rice	temperate japonica	M. oryzae
OTA:KIT	RP05	OTA	KIT	0.000177087	0.556729	Mix		rice	temperate japonica	M. oryzae
SES:BAL	RP05	SES	BAL	1.16e-05	0.0585793	Mix	0.10198688	rice	temperate japonica	M. oryzae
SES:BAL	RP05	SES	BAL	0.000163564	0.825988	Mix	0.10198688	rice	temperate japonica	M. oryzae
SES:BAL	RP05	SES	BAL	0.000388854	1.96369	Mix	0.10198688	rice	temperate japonica	M. oryzae
SES:BAL	RP05	SES	BAL	0.000238256	1.20318	Mix	0.10198688	rice	temperate japonica	M. oryzae
SES:BAL	RP05	SES	BAL	0.000594678	3.00309	Mix	0.10198688	rice	temperate japonica	M. oryzae
SES:BAL	RP05	SES	BAL	0.000153979	0.777584	Mix	0.10198688	rice	temperate japonica	M. oryzae
SES:CAL	RP05	SES	CAL	9.29e-05	0.469139	Mix	0.17187747	rice	temperate japonica	M. oryzae
SES:CAL	RP05	SES	CAL	0.000188453	0.951676	Mix	0.17187747	rice	temperate japonica	M. oryzae
SES:CAL	RP05	SES	CAL	0.000193931	0.97934	Mix	0.17187747	rice	temperate japonica	M. oryzae
SES:CAL	RP05	SES	CAL	0.000174779	0.882623	Mix	0.17187747	rice	temperate japonica	M. oryzae
SES:CAL	RP05	SES	CAL	0.000100202	0.506014	Mix	0.17187747	rice	temperate japonica	M. oryzae
SES:GRI	RP05	SES	GRI	0.000252113	1.27316	Mix	0.11556604	rice	temperate japonica	M. oryzae
SES:GRI	RP05	SES	GRI	0.00019311	0.975194	Mix	0.11556604	rice	temperate japonica	M. oryzae
SES:GRI	RP05	SES	GRI	8.03e-05	0.40551	Mix	0.11556604	rice	temperate japonica	M. oryzae
SES:GRI	RP05	SES	GRI	0.000843848	4.26138	Mix	0.11556604	rice	temperate japonica	M. oryzae
SES:GRI	RP05	SES	GRI	0.000416321	2.1024	Mix	0.11556604	rice	temperate japonica	M. oryzae
SES:GRI	RP05	SES	GRI	0.000478195	2.41486	Mix	0.11556604	rice	temperate japonica	M. oryzae
SES:LID	RP05	SES	LID	2.59e-05	0.130793	Mix	0.14525868	rice	temperate japonica	M. oryzae
SES:LID	RP05	SES	LID	0.000560516	2.83057	Mix	0.14525868	rice	temperate japonica	M. oryzae
SES:LID	RP05	SES	LID	0.000267363	1.35017	Mix	0.14525868	rice	temperate japonica	M. oryzae
SES:LID	RP05	SES	LID	0.000364063	1.8385	Mix	0.14525868	rice	temperate japonica	M. oryzae
SES:LID	RP05	SES	LID	0.000110775	0.559407	Mix	0.14525868	rice	temperate japonica	M. oryzae
SES:LOM	RP05	SES	LOM	0.000187135	0.94502	Mix	0.14223854	rice	temperate japonica	M. oryzae
SES:LOM	RP05	SES	LOM	0.000228043	1.1516	Mix	0.14223854	rice	temperate japonica	M. oryzae
SES:LOM	RP05	SES	LOM	0.00016724	0.844552	Mix	0.14223854	rice	temperate japonica	M. oryzae
SES:LOM	RP05	SES	LOM	0.000104584	0.528143	Mix	0.14223854	rice	temperate japonica	M. oryzae
SES:LUX	RP05	SES	LUX	1.77e-05	0.0893839	Mix	0.13739875	rice	temperate japonica	M. oryzae
SES:LUX	RP05	SES	LUX	0.000741099	3.7425	Mix	0.13739875	rice	temperate japonica	M. oryzae
SES:LUX	RP05	SES	LUX	6.01e-05	0.303501	Mix	0.13739875	rice	temperate japonica	M. oryzae
SES:LUX	RP05	SES	LUX	0.000349114	1.763	Mix	0.13739875	rice	temperate japonica	M. oryzae
SES:LUX	RP05	SES	LUX	0.000628806	3.17543	Mix	0.13739875	rice	temperate japonica	M. oryzae
SES:LUX	RP05	SES	LUX	0.000123575	0.624046	Mix	0.13739875	rice	temperate japonica	M. oryzae
SES:M20	RP05	SES	M20	0.000493207	2.49066	Mix	0.21145552	rice	temperate japonica	M. oryzae
SES:M20	RP05	SES	M20	0.00028564	1.44246	Mix	0.21145552	rice	temperate japonica	M. oryzae
SES:M20	RP05	SES	M20	0.000533916	2.69624	Mix	0.21145552	rice	temperate japonica	M. oryzae
SES:M20	RP05	SES	M20	0.000315533	1.59342	Mix	0.21145552	rice	temperate japonica	M. oryzae
SES:M20	RP05	SES	M20	0.000142215	0.718177	Mix	0.21145552	rice	temperate japonica	M. oryzae
SES:MAR	RP05	SES	MAR	0.000281436	1.42123	Mix	0.15514866	rice	temperate japonica	M. oryzae
SES:MAR	RP05	SES	MAR	0.000235519	1.18936	Mix	0.15514866	rice	temperate japonica	M. oryzae
SES:MAR	RP05	SES	MAR	6.22e-05	0.314106	Mix	0.15514866	rice	temperate japonica	M. oryzae
SES:MAR	RP05	SES	MAR	0.000156407	0.789846	Mix	0.15514866	rice	temperate japonica	M. oryzae
SES:MAR	RP05	SES	MAR	0.000105666	0.533607	Mix	0.15514866	rice	temperate japonica	M. oryzae
SES:OTA	RP05	SES	OTA	0.000179406	0.905989	Mix	0.14809474	rice	temperate japonica	M. oryzae
SES:OTA	RP05	SES	OTA	5.53e-06	0.0279262	Mix	0.14809475	rice	temperate japonica	M. oryzae
SES:OTA	RP05	SES	OTA	8.85e-05	0.44692	Mix	0.14809476	rice	temperate japonica	M. oryzae
SES:OTA	RP05	SES	OTA	0.000301742	1.52378	Mix	0.14809477	rice	temperate japonica	M. oryzae
SES:OTA	RP05	SES	OTA	9.74e-05	0.491864	Mix	0.14809478	rice	temperate japonica	M. oryzae
SES:OTA	RP05	SES	OTA	3.8e-05	0.191898	Mix	0.14809479	rice	temperate japonica	M. oryzae
SES:SES	RP05	SES	SES	0.000172574	0.871488	Pure	0	rice	temperate japonica	M. oryzae
SES:SES	RP05	SES	SES	0.000295245	1.49097	Pure	0	rice	temperate japonica	M. oryzae
SES:SES	RP05	SES	SES	0.000123079	0.621541	Pure	0	rice	temperate japonica	M. oryzae
SES:SES	RP05	SES	SES	0.000175193	0.884714	Pure	0	rice	temperate japonica	M. oryzae
SES:SES	RP05	SES	SES	0.000260834	1.3172	Pure	0	rice	temperate japonica	M. oryzae
SES:SES	RP05	SES	SES	5.17e-05	0.261082	Pure	0	rice	temperate japonica	M. oryzae
SES:SES	RP05	SES	SES	0.000205274	1.03662	Pure	0	rice	temperate japonica	M. oryzae
SES:SES	RP05	SES	SES	0.000102321	0.516715	Pure	0	rice	temperate japonica	M. oryzae
SES:SES	RP05	SES	SES	0.000367639	1.85655	Pure	0	rice	temperate japonica	M. oryzae
SES:SES	RP05	SES	SES	8.93e-05	0.450959	Pure	0	rice	temperate japonica	M. oryzae
SES:SES	RP05	SES	SES	0.000102646	0.518356	Pure	0	rice	temperate japonica	M. oryzae
SES:SES	RP05	SES	SES	0.000248008	1.25243	Pure	0	rice	temperate japonica	M. oryzae
SES:SES	RP05	SES	SES	0.000237665	1.20019	Pure	0	rice	temperate japonica	M. oryzae
SES:SES	RP05	SES	SES	0.000334273	1.68806	Pure	0	rice	temperate japonica	M. oryzae
SES:SES	RP05	SES	SES	0.000274729	1.38736	Pure	0	rice	temperate japonica	M. oryzae
SES:SES	RP05	SES	SES	0.00024392	1.23178	Pure	0	rice	temperate japonica	M. oryzae
SES:SES	RP05	SES	SES	0.00011838	0.597812	Pure	0	rice	temperate japonica	M. oryzae
SES:SES	RP05	SES	SES	7.03e-05	0.355011	Pure	0	rice	temperate japonica	M. oryzae
SES:SES	RP05	SES	SES	0.000344957	1.74201	Pure	0	rice	temperate japonica	M. oryzae
SES:SES	RP05	SES	SES	0.000308833	1.55959	Pure	0	rice	temperate japonica	M. oryzae
SES:SES	RP05	SES	SES	0.000113694	0.574148	Pure	0	rice	temperate japonica	M. oryzae
SES:SES	RP05	SES	SES	0.000244347	1.23394	Pure	0	rice	temperate japonica	M. oryzae
SES:SES	RP05	SES	SES	6.96e-05	0.351476	Pure	0	rice	temperate japonica	M. oryzae
SES:NIP	RP05	SES	NIP	0.000272469	1.37595	Mix		rice	temperate japonica	M. oryzae
SES:NIP	RP05	SES	NIP	0.000139034	0.702113	Mix		rice	temperate japonica	M. oryzae
SES:NIP	RP05	SES	NIP	5.07e-05	0.256032	Mix		rice	temperate japonica	M. oryzae
SES:NIP	RP05	SES	NIP	0.00011906	0.601246	Mix		rice	temperate japonica	M. oryzae
SES:NIP	RP05	SES	NIP	7.56e-05	0.381775	Mix		rice	temperate japonica	M. oryzae
SES:KIT	RP05	SES	KIT	0.000169187	0.854384	Mix		rice	temperate japonica	M. oryzae
SES:KIT	RP05	SES	KIT	0.000285854	1.44355	Mix		rice	temperate japonica	M. oryzae
SES:KIT	RP05	SES	KIT	9.05e-05	0.457019	Mix		rice	temperate japonica	M. oryzae
SES:KIT	RP05	SES	KIT	0.000218299	1.1024	Mix		rice	temperate japonica	M. oryzae
SES:KIT	RP05	SES	KIT	8.13e-05	0.41056	Mix		rice	temperate japonica	M. oryzae
NIP:BAL	RP05	NIP	BAL	0.000212779	1.12522	Mix		rice	temperate japonica	M. oryzae
NIP:BAL	RP05	NIP	BAL	0.000380749	2.01349	Mix		rice	temperate japonica	M. oryzae
NIP:BAL	RP05	NIP	BAL	0.000788779	4.17125	Mix		rice	temperate japonica	M. oryzae
NIP:BAL	RP05	NIP	BAL	6.26e-05	0.331043	Mix		rice	temperate japonica	M. oryzae
NIP:BAL	RP05	NIP	BAL	7.05e-05	0.37282	Mix		rice	temperate japonica	M. oryzae
NIP:CAL	RP05	NIP	CAL	0.000269607	1.42574	Mix		rice	temperate japonica	M. oryzae
NIP:CAL	RP05	NIP	CAL	5.42e-05	0.286622	Mix		rice	temperate japonica	M. oryzae
NIP:CAL	RP05	NIP	CAL	0.000155756	0.823674	Mix		rice	temperate japonica	M. oryzae
NIP:CAL	RP05	NIP	CAL	0.00013205	0.698311	Mix		rice	temperate japonica	M. oryzae
NIP:CAL	RP05	NIP	CAL	0.000180047	0.95213	Mix		rice	temperate japonica	M. oryzae
NIP:GRI	RP05	NIP	GRI	0.000506755	2.67984	Mix		rice	temperate japonica	M. oryzae
NIP:GRI	RP05	NIP	GRI	0.000176758	0.934737	Mix		rice	temperate japonica	M. oryzae
NIP:GRI	RP05	NIP	GRI	0.000366524	1.93826	Mix		rice	temperate japonica	M. oryzae
NIP:GRI	RP05	NIP	GRI	0.000282912	1.4961	Mix		rice	temperate japonica	M. oryzae
NIP:GRI	RP05	NIP	GRI	7.89e-05	0.417241	Mix		rice	temperate japonica	M. oryzae
NIP:GRI	RP05	NIP	GRI	8.09e-05	0.427818	Mix		rice	temperate japonica	M. oryzae
NIP:LID	RP05	NIP	LID	0.000323891	1.71281	Mix		rice	temperate japonica	M. oryzae
NIP:LID	RP05	NIP	LID	0.000127273	0.673049	Mix		rice	temperate japonica	M. oryzae
NIP:LID	RP05	NIP	LID	3.83e-05	0.202539	Mix		rice	temperate japonica	M. oryzae
NIP:LID	RP05	NIP	LID	0.000152865	0.808386	Mix		rice	temperate japonica	M. oryzae
NIP:LID	RP05	NIP	LID	0.000212627	1.12442	Mix		rice	temperate japonica	M. oryzae
NIP:LOM	RP05	NIP	LOM	0.000383767	2.02945	Mix		rice	temperate japonica	M. oryzae
NIP:LOM	RP05	NIP	LOM	0.00039686	2.09869	Mix		rice	temperate japonica	M. oryzae
NIP:LOM	RP05	NIP	LOM	0.000159556	0.843769	Mix		rice	temperate japonica	M. oryzae
NIP:LOM	RP05	NIP	LOM	0.000184891	0.977746	Mix		rice	temperate japonica	M. oryzae
NIP:LOM	RP05	NIP	LOM	2.04e-05	0.10788	Mix		rice	temperate japonica	M. oryzae
NIP:LUX	RP05	NIP	LUX	0.000140573	0.743383	Mix		rice	temperate japonica	M. oryzae
NIP:LUX	RP05	NIP	LUX	7.83e-05	0.414069	Mix		rice	temperate japonica	M. oryzae
NIP:LUX	RP05	NIP	LUX	6.61e-05	0.349552	Mix		rice	temperate japonica	M. oryzae
NIP:LUX	RP05	NIP	LUX	0.000282999	1.49656	Mix		rice	temperate japonica	M. oryzae
NIP:LUX	RP05	NIP	LUX	0.00035046	1.85331	Mix		rice	temperate japonica	M. oryzae
NIP:M20	RP05	NIP	M20	4.44e-05	0.234797	Mix		rice	temperate japonica	M. oryzae
NIP:M20	RP05	NIP	M20	0.000151066	0.798872	Mix		rice	temperate japonica	M. oryzae
NIP:M20	RP05	NIP	M20	0.000144355	0.763383	Mix		rice	temperate japonica	M. oryzae
NIP:MAR	RP05	NIP	MAR	0	0	Mix		rice	temperate japonica	M. oryzae
NIP:MAR	RP05	NIP	MAR	0.000110694	0.585376	Mix		rice	temperate japonica	M. oryzae
NIP:MAR	RP05	NIP	MAR	0.0003763	1.98996	Mix		rice	temperate japonica	M. oryzae
NIP:MAR	RP05	NIP	MAR	6.89e-05	0.364359	Mix		rice	temperate japonica	M. oryzae
NIP:MAR	RP05	NIP	MAR	0.000255253	1.34984	Mix		rice	temperate japonica	M. oryzae
NIP:MAR	RP05	NIP	MAR	0.000553032	2.92456	Mix		rice	temperate japonica	M. oryzae
NIP:OTA	RP05	NIP	OTA	6.11e-05	0.323111	Mix		rice	temperate japonica	M. oryzae
NIP:OTA	RP05	NIP	OTA	0.000737694	3.9011	Mix		rice	temperate japonica	M. oryzae
NIP:OTA	RP05	NIP	OTA	6.38e-05	0.337389	Mix		rice	temperate japonica	M. oryzae
NIP:OTA	RP05	NIP	OTA	0.000178832	0.945705	Mix		rice	temperate japonica	M. oryzae
NIP:OTA	RP05	NIP	OTA	0.000474335	2.50839	Mix		rice	temperate japonica	M. oryzae
NIP:OTA	RP05	NIP	OTA	4.76e-05	0.25172	Mix		rice	temperate japonica	M. oryzae
NIP:SES	RP05	NIP	SES	3.6e-05	0.190376	Mix		rice	temperate japonica	M. oryzae
NIP:SES	RP05	NIP	SES	0.000361778	1.91317	Mix		rice	temperate japonica	M. oryzae
NIP:SES	RP05	NIP	SES	0.000208756	1.10395	Mix		rice	temperate japonica	M. oryzae
NIP:SES	RP05	NIP	SES	1.26e-05	0.0666317	Mix		rice	temperate japonica	M. oryzae
NIP:SES	RP05	NIP	SES	8.32e-05	0.439981	Mix		rice	temperate japonica	M. oryzae
NIP:NIP	RP05	NIP	NIP	0.000367765	1.94483	Pure		rice	temperate japonica	M. oryzae
NIP:NIP	RP05	NIP	NIP	0.000175617	0.928703	Pure		rice	temperate japonica	M. oryzae
NIP:NIP	RP05	NIP	NIP	5.98e-05	0.316236	Pure		rice	temperate japonica	M. oryzae
NIP:NIP	RP05	NIP	NIP	0.000310635	1.64271	Pure		rice	temperate japonica	M. oryzae
NIP:NIP	RP05	NIP	NIP	2.41e-05	0.127446	Pure		rice	temperate japonica	M. oryzae
NIP:NIP	RP05	NIP	NIP	0.000139181	0.736021	Pure		rice	temperate japonica	M. oryzae
NIP:NIP	RP05	NIP	NIP	1.43e-05	0.0756217	Pure		rice	temperate japonica	M. oryzae
NIP:NIP	RP05	NIP	NIP	2.57e-05	0.135908	Pure		rice	temperate japonica	M. oryzae
NIP:NIP	RP05	NIP	NIP	3.95e-05	0.208885	Pure		rice	temperate japonica	M. oryzae
NIP:NIP	RP05	NIP	NIP	0.000163179	0.862928	Pure		rice	temperate japonica	M. oryzae
NIP:NIP	RP05	NIP	NIP	0.000488276	2.58212	Pure		rice	temperate japonica	M. oryzae
NIP:NIP	RP05	NIP	NIP	0.000145777	0.770903	Pure		rice	temperate japonica	M. oryzae
NIP:NIP	RP05	NIP	NIP	5.86e-05	0.30989	Pure		rice	temperate japonica	M. oryzae
NIP:NIP	RP05	NIP	NIP	2.71e-05	0.143311	Pure		rice	temperate japonica	M. oryzae
NIP:NIP	RP05	NIP	NIP	0.0004649	2.4585	Pure		rice	temperate japonica	M. oryzae
NIP:NIP	RP05	NIP	NIP	0.000163509	0.864673	Pure		rice	temperate japonica	M. oryzae
NIP:NIP	RP05	NIP	NIP	0.000231223	1.22276	Pure		rice	temperate japonica	M. oryzae
NIP:NIP	RP05	NIP	NIP	2.18e-05	0.115283	Pure		rice	temperate japonica	M. oryzae
NIP:NIP	RP05	NIP	NIP	1.04e-05	0.0549976	Pure		rice	temperate japonica	M. oryzae
NIP:NIP	RP05	NIP	NIP	0.00045284	2.39472	Pure		rice	temperate japonica	M. oryzae
NIP:NIP	RP05	NIP	NIP	0.000587725	3.10803	Pure		rice	temperate japonica	M. oryzae
NIP:NIP	RP05	NIP	NIP	3.41e-05	0.180329	Pure		rice	temperate japonica	M. oryzae
NIP:NIP	RP05	NIP	NIP	0.000211551	1.11873	Pure		rice	temperate japonica	M. oryzae
NIP:NIP	RP05	NIP	NIP	0.000320801	1.69647	Pure		rice	temperate japonica	M. oryzae
NIP:KIT	RP05	NIP	KIT	8.58e-05	0.45373	Mix		rice	temperate japonica	M. oryzae
NIP:KIT	RP05	NIP	KIT	0.000115274	0.609596	Mix		rice	temperate japonica	M. oryzae
NIP:KIT	RP05	NIP	KIT	2.95e-05	0.156003	Mix		rice	temperate japonica	M. oryzae
NIP:KIT	RP05	NIP	KIT	0.000125674	0.664593	Mix		rice	temperate japonica	M. oryzae
NIP:KIT	RP05	NIP	KIT	0.00015566	0.823166	Mix		rice	temperate japonica	M. oryzae
KIT:BAL	RP05	KIT	BAL	0.000243843	4.29213	Mix		rice	temperate japonica	M. oryzae
KIT:BAL	RP05	KIT	BAL	0	0	Mix		rice	temperate japonica	M. oryzae
KIT:BAL	RP05	KIT	BAL	3.15e-05	0.554464	Mix		rice	temperate japonica	M. oryzae
KIT:BAL	RP05	KIT	BAL	0.000300889	5.29626	Mix		rice	temperate japonica	M. oryzae
KIT:BAL	RP05	KIT	BAL	0	0	Mix		rice	temperate japonica	M. oryzae
KIT:BAL	RP05	KIT	BAL	1.37e-05	0.241148	Mix		rice	temperate japonica	M. oryzae
KIT:CAL	RP05	KIT	CAL	1.56e-05	0.274592	Mix		rice	temperate japonica	M. oryzae
KIT:CAL	RP05	KIT	CAL	1.61e-05	0.283393	Mix		rice	temperate japonica	M. oryzae
KIT:CAL	RP05	KIT	CAL	4.08e-05	0.718163	Mix		rice	temperate japonica	M. oryzae
KIT:CAL	RP05	KIT	CAL	2.15e-05	0.378444	Mix		rice	temperate japonica	M. oryzae
KIT:CAL	RP05	KIT	CAL	3.7e-06	0.0651275	Mix		rice	temperate japonica	M. oryzae
KIT:GRI	RP05	KIT	GRI	3.15e-05	0.554464	Mix		rice	temperate japonica	M. oryzae
KIT:GRI	RP05	KIT	GRI	0	0	Mix		rice	temperate japonica	M. oryzae
KIT:GRI	RP05	KIT	GRI	3.17e-05	0.557984	Mix		rice	temperate japonica	M. oryzae
KIT:GRI	RP05	KIT	GRI	0	0	Mix		rice	temperate japonica	M. oryzae
KIT:LID	RP05	KIT	LID	5.83e-05	1.0262	Mix		rice	temperate japonica	M. oryzae
KIT:LID	RP05	KIT	LID	1.54e-05	0.271071	Mix		rice	temperate japonica	M. oryzae
KIT:LID	RP05	KIT	LID	0	0	Mix		rice	temperate japonica	M. oryzae
KIT:LID	RP05	KIT	LID	9.93e-05	1.74788	Mix		rice	temperate japonica	M. oryzae
KIT:LID	RP05	KIT	LID	7.99e-06	0.14064	Mix		rice	temperate japonica	M. oryzae
KIT:LID	RP05	KIT	LID	1.21e-05	0.212985	Mix		rice	temperate japonica	M. oryzae
KIT:LOM	RP05	KIT	LOM	9.36e-06	0.164755	Mix		rice	temperate japonica	M. oryzae
KIT:LOM	RP05	KIT	LOM	3.61e-05	0.635433	Mix		rice	temperate japonica	M. oryzae
KIT:LOM	RP05	KIT	LOM	6.26e-05	1.10189	Mix		rice	temperate japonica	M. oryzae
KIT:LOM	RP05	KIT	LOM	2.18e-05	0.383724	Mix		rice	temperate japonica	M. oryzae
KIT:LOM	RP05	KIT	LOM	4.59e-05	0.807933	Mix		rice	temperate japonica	M. oryzae
KIT:LOM	RP05	KIT	LOM	5.43e-05	0.95579	Mix		rice	temperate japonica	M. oryzae
KIT:LUX	RP05	KIT	LUX	2.66e-05	0.468214	Mix		rice	temperate japonica	M. oryzae
KIT:LUX	RP05	KIT	LUX	2.87e-05	0.505178	Mix		rice	temperate japonica	M. oryzae
KIT:LUX	RP05	KIT	LUX	2.47e-05	0.43477	Mix		rice	temperate japonica	M. oryzae
KIT:LUX	RP05	KIT	LUX	4.36e-05	0.767448	Mix		rice	temperate japonica	M. oryzae
KIT:M20	RP05	KIT	M20	4.04e-05	0.711122	Mix		rice	temperate japonica	M. oryzae
KIT:M20	RP05	KIT	M20	0	0	Mix		rice	temperate japonica	M. oryzae
KIT:M20	RP05	KIT	M20	0	0	Mix		rice	temperate japonica	M. oryzae
KIT:M20	RP05	KIT	M20	4.96e-05	0.873061	Mix		rice	temperate japonica	M. oryzae
KIT:M20	RP05	KIT	M20	3.83e-05	0.674158	Mix		rice	temperate japonica	M. oryzae
KIT:MAR	RP05	KIT	MAR	1.6e-05	0.281632	Mix		rice	temperate japonica	M. oryzae
KIT:MAR	RP05	KIT	MAR	2.43e-06	0.0427729	Mix		rice	temperate japonica	M. oryzae
KIT:MAR	RP05	KIT	MAR	3.38e-05	0.594949	Mix		rice	temperate japonica	M. oryzae
KIT:MAR	RP05	KIT	MAR	1.09e-05	0.191862	Mix		rice	temperate japonica	M. oryzae
KIT:OTA	RP05	KIT	OTA	0.000319118	5.61712	Mix		rice	temperate japonica	M. oryzae
KIT:OTA	RP05	KIT	OTA	0.000314423	5.53448	Mix		rice	temperate japonica	M. oryzae
KIT:OTA	RP05	KIT	OTA	1.24e-05	0.218265	Mix		rice	temperate japonica	M. oryzae
KIT:OTA	RP05	KIT	OTA	4.9e-05	0.862499	Mix		rice	temperate japonica	M. oryzae
KIT:OTA	RP05	KIT	OTA	9.54e-05	1.67923	Mix		rice	temperate japonica	M. oryzae
KIT:SES	RP05	KIT	SES	1.13e-05	0.198903	Mix		rice	temperate japonica	M. oryzae
KIT:SES	RP05	KIT	SES	1.41e-05	0.248189	Mix		rice	temperate japonica	M. oryzae
KIT:SES	RP05	KIT	SES	5.37e-06	0.0945229	Mix		rice	temperate japonica	M. oryzae
KIT:SES	RP05	KIT	SES	2.13e-05	0.374923	Mix		rice	temperate japonica	M. oryzae
KIT:SES	RP05	KIT	SES	0.000148415	2.6124	Mix		rice	temperate japonica	M. oryzae
KIT:SES	RP05	KIT	SES	0.000166549	2.9316	Mix		rice	temperate japonica	M. oryzae
KIT:NIP	RP05	KIT	NIP	5.99e-05	1.05436	Mix		rice	temperate japonica	M. oryzae
KIT:NIP	RP05	KIT	NIP	3.49e-05	0.614311	Mix		rice	temperate japonica	M. oryzae
KIT:NIP	RP05	KIT	NIP	3.55e-06	0.0624872	Mix		rice	temperate japonica	M. oryzae
KIT:NIP	RP05	KIT	NIP	8.57e-05	1.50849	Mix		rice	temperate japonica	M. oryzae
KIT:KIT	RP05	KIT	KIT	0.000119798	1.93267	Pure		rice	temperate japonica	M. oryzae
KIT:KIT	RP05	KIT	KIT	2.82e-05	0.496377	Pure		rice	temperate japonica	M. oryzae
KIT:KIT	RP05	KIT	KIT	8.54e-05	1.32719	Pure		rice	temperate japonica	M. oryzae
KIT:KIT	RP05	KIT	KIT	0.000123	1.27615	Pure		rice	temperate japonica	M. oryzae
KIT:KIT	RP05	KIT	KIT	2.64e-06	0.0464694	Pure		rice	temperate japonica	M. oryzae
KIT:KIT	RP05	KIT	KIT	0.000105	1.66339	Pure		rice	temperate japonica	M. oryzae
KIT:KIT	RP05	KIT	KIT	2.14e-05	0.376683	Pure		rice	temperate japonica	M. oryzae
KIT:KIT	RP05	KIT	KIT	0.000162189	2.85486	Pure		rice	temperate japonica	M. oryzae
KIT:KIT	RP05	KIT	KIT	9.27e-06	0.163171	Pure		rice	temperate japonica	M. oryzae
KIT:KIT	RP05	KIT	KIT	0.000215159	3.61121	Pure		rice	temperate japonica	M. oryzae
KIT:KIT	RP05	KIT	KIT	1.04e-05	0.183061	Pure		rice	temperate japonica	M. oryzae
KIT:KIT	RP05	KIT	KIT	2.44e-05	0.429489	Pure		rice	temperate japonica	M. oryzae
KIT:KIT	RP05	KIT	KIT	9.14e-05	1.04732	Pure		rice	temperate japonica	M. oryzae
KIT:KIT	RP05	KIT	KIT	8.16e-05	0.732244	Pure		rice	temperate japonica	M. oryzae
KIT:KIT	RP05	KIT	KIT	1.31e-05	0.230587	Pure		rice	temperate japonica	M. oryzae
KIT:KIT	RP05	KIT	KIT	7.18e-05	0.911785	Pure		rice	temperate japonica	M. oryzae
KIT:KIT	RP05	KIT	KIT	7.73e-05	1.0086	Pure		rice	temperate japonica	M. oryzae
KIT:KIT	RP05	KIT	KIT	9.57e-05	1.33247	Pure		rice	temperate japonica	M. oryzae
KIT:KIT	RP05	KIT	KIT	3.29e-05	0.579107	Pure		rice	temperate japonica	M. oryzae
KIT:KIT	RP05	KIT	KIT	5.54e-05	0.975152	Pure		rice	temperate japonica	M. oryzae
KIT:KIT	RP05	KIT	KIT	4.67e-05	0.822015	Pure		rice	temperate japonica	M. oryzae
KIT:KIT	RP05	KIT	KIT	0	0	Pure		rice	temperate japonica	M. oryzae
BAL:BAL	RP05b	BAL	BAL	0.000110035	0.549857	Pure	0	rice	temperate japonica	M. oryzae
BAL:BAL	RP05b	BAL	BAL	0.000184042	0.919678	Pure	0	rice	temperate japonica	M. oryzae
BAL:BAL	RP05b	BAL	BAL	0.000411713	2.05738	Pure	0	rice	temperate japonica	M. oryzae
BAL:BAL	RP05b	BAL	BAL	0.000240721	1.20291	Pure	0	rice	temperate japonica	M. oryzae
BAL:BAL	RP05b	BAL	BAL	7e-05	0.349798	Pure	0	rice	temperate japonica	M. oryzae
BAL:BAL	RP05b	BAL	BAL	0.000281973	1.40905	Pure	0	rice	temperate japonica	M. oryzae
BAL:BAL	RP05b	BAL	BAL	6.71e-05	0.335306	Pure	0	rice	temperate japonica	M. oryzae
BAL:BAL	RP05b	BAL	BAL	3e-05	0.149913	Pure	0	rice	temperate japonica	M. oryzae
BAL:BAL	RP05b	BAL	BAL	0.000325698	1.62755	Pure	0	rice	temperate japonica	M. oryzae
BAL:BAL	RP05b	BAL	BAL	6.81e-05	0.340303	Pure	0	rice	temperate japonica	M. oryzae
BAL:BAL	RP05b	BAL	BAL	0.000101812	0.508766	Pure	0	rice	temperate japonica	M. oryzae
BAL:BAL	RP05b	BAL	BAL	0.00014179	0.70854	Pure	0	rice	temperate japonica	M. oryzae
BAL:BAL	RP05b	BAL	BAL	3.63e-05	0.181395	Pure	0	rice	temperate japonica	M. oryzae
BAL:BAL	RP05b	BAL	BAL	0.000614221	3.06933	Pure	0	rice	temperate japonica	M. oryzae
BAL:BAL	RP05b	BAL	BAL	4.21e-05	0.210378	Pure	0	rice	temperate japonica	M. oryzae
BAL:BAL	RP05b	BAL	BAL	0.000213734	1.06805	Pure	0	rice	temperate japonica	M. oryzae
BAL:BAL	RP05b	BAL	BAL	0.000242389	1.21124	Pure	0	rice	temperate japonica	M. oryzae
BAL:BAL	RP05b	BAL	BAL	8.09e-05	0.404266	Pure	0	rice	temperate japonica	M. oryzae
BAL:BAL	RP05b	BAL	BAL	0.000204046	1.01964	Pure	0	rice	temperate japonica	M. oryzae
BAL:BAL	RP05b	BAL	BAL	0.000660759	3.30189	Pure	0	rice	temperate japonica	M. oryzae
BAL:BAL	RP05b	BAL	BAL	0.000243604	1.21732	Pure	0	rice	temperate japonica	M. oryzae
BAL:BAL	RP05b	BAL	BAL	0.000170523	0.852122	Pure	0	rice	temperate japonica	M. oryzae
BAL:BAL	RP05b	BAL	BAL	6.11e-05	0.305323	Pure	0	rice	temperate japonica	M. oryzae
BAL:CAL	RP05b	BAL	CAL	0.000295957	1.47893	Mix	0.1441525	rice	temperate japonica	M. oryzae
BAL:CAL	RP05b	BAL	CAL	0.000123296	0.616124	Mix	0.1441525	rice	temperate japonica	M. oryzae
BAL:CAL	RP05b	BAL	CAL	7.63e-05	0.38128	Mix	0.1441525	rice	temperate japonica	M. oryzae
BAL:CAL	RP05b	BAL	CAL	6.4e-05	0.319815	Mix	0.1441525	rice	temperate japonica	M. oryzae
BAL:CAL	RP05b	BAL	CAL	0.000285978	1.42906	Mix	0.1441525	rice	temperate japonica	M. oryzae
BAL:GRI	RP05b	BAL	GRI	5.21e-05	0.260349	Mix	0.10997716	rice	temperate japonica	M. oryzae
BAL:GRI	RP05b	BAL	GRI	0.000211509	1.05693	Mix	0.10997716	rice	temperate japonica	M. oryzae
BAL:GRI	RP05b	BAL	GRI	0.0002595	1.29675	Mix	0.10997716	rice	temperate japonica	M. oryzae
BAL:GRI	RP05b	BAL	GRI	3.27e-06	0.0163406	Mix	0.10997716	rice	temperate japonica	M. oryzae
BAL:GRI	RP05b	BAL	GRI	8.02e-05	0.400768	Mix	0.10997716	rice	temperate japonica	M. oryzae
BAL:GRI	RP05b	BAL	GRI	2.75e-05	0.137421	Mix	0.10997716	rice	temperate japonica	M. oryzae
BAL:LID	RP05b	BAL	LID	3.26e-05	0.162906	Mix	0.12918441	rice	temperate japonica	M. oryzae
BAL:LID	RP05b	BAL	LID	5.85e-05	0.292331	Mix	0.12918441	rice	temperate japonica	M. oryzae
BAL:LID	RP05b	BAL	LID	0.000146177	0.730463	Mix	0.12918441	rice	temperate japonica	M. oryzae
BAL:LID	RP05b	BAL	LID	0.000152678	0.762949	Mix	0.12918441	rice	temperate japonica	M. oryzae
BAL:LID	RP05b	BAL	LID	6.18e-05	0.308821	Mix	0.12918441	rice	temperate japonica	M. oryzae
BAL:LID	RP05b	BAL	LID	0.00018414	0.920168	Mix	0.12918441	rice	temperate japonica	M. oryzae
BAL:LOM	RP05b	BAL	LOM	0.000356671	1.78232	Mix	0.13641636	rice	temperate japonica	M. oryzae
BAL:LOM	RP05b	BAL	LOM	0.000123202	0.615654	Mix	0.13641636	rice	temperate japonica	M. oryzae
BAL:LOM	RP05b	BAL	LOM	3.66e-05	0.182894	Mix	0.13641636	rice	temperate japonica	M. oryzae
BAL:LOM	RP05b	BAL	LOM	0.000132529	0.662262	Mix	0.13641636	rice	temperate japonica	M. oryzae
BAL:LOM	RP05b	BAL	LOM	6.09e-05	0.304324	Mix	0.13641636	rice	temperate japonica	M. oryzae
BAL:LOM	RP05b	BAL	LOM	0.000626373	3.13006	Mix	0.13641636	rice	temperate japonica	M. oryzae
BAL:LUX	RP05b	BAL	LUX	0.000248896	1.24376	Mix	0.08905062	rice	temperate japonica	M. oryzae
BAL:LUX	RP05b	BAL	LUX	0.000705863	3.52728	Mix	0.08905062	rice	temperate japonica	M. oryzae
BAL:LUX	RP05b	BAL	LUX	0.000895052	4.47267	Mix	0.08905062	rice	temperate japonica	M. oryzae
BAL:LUX	RP05b	BAL	LUX	0	0	Mix	0.08905062	rice	temperate japonica	M. oryzae
BAL:LUX	RP05b	BAL	LUX	0.000323196	1.61505	Mix	0.08905062	rice	temperate japonica	M. oryzae
BAL:M20	RP05b	BAL	M20	3.64e-05	0.181895	Mix	0.19780567	rice	temperate japonica	M. oryzae
BAL:M20	RP05b	BAL	M20	0.000207077	1.03479	Mix	0.19780567	rice	temperate japonica	M. oryzae
BAL:M20	RP05b	BAL	M20	9.44e-05	0.471727	Mix	0.19780567	rice	temperate japonica	M. oryzae
BAL:M20	RP05b	BAL	M20	6.64e-05	0.331808	Mix	0.19780567	rice	temperate japonica	M. oryzae
BAL:M20	RP05b	BAL	M20	0.000190665	0.952774	Mix	0.19780567	rice	temperate japonica	M. oryzae
BAL:MAR	RP05b	BAL	MAR	0.000398367	1.99068	Mix	0.14111099	rice	temperate japonica	M. oryzae
BAL:MAR	RP05b	BAL	MAR	0.000347006	1.73403	Mix	0.14111099	rice	temperate japonica	M. oryzae
BAL:MAR	RP05b	BAL	MAR	4.57e-05	0.228368	Mix	0.14111099	rice	temperate japonica	M. oryzae
BAL:MAR	RP05b	BAL	MAR	0.00029768	1.48754	Mix	0.14111099	rice	temperate japonica	M. oryzae
BAL:MAR	RP05b	BAL	MAR	4.57e-05	0.228368	Mix	0.14111099	rice	temperate japonica	M. oryzae
BAL:MAR	RP05b	BAL	MAR	0.000102299	0.511199	Mix	0.14111099	rice	temperate japonica	M. oryzae
BAL:OTA	RP05b	BAL	OTA	1.18e-05	0.0589659	Mix	0.13268675	rice	temperate japonica	M. oryzae
BAL:OTA	RP05b	BAL	OTA	7.46e-05	0.372784	Mix	0.13268675	rice	temperate japonica	M. oryzae
BAL:OTA	RP05b	BAL	OTA	0.000190609	0.952494	Mix	0.13268675	rice	temperate japonica	M. oryzae
BAL:OTA	RP05b	BAL	OTA	0.000354712	1.77254	Mix	0.13268675	rice	temperate japonica	M. oryzae
BAL:OTA	RP05b	BAL	OTA	0.000233766	1.16815	Mix	0.13268675	rice	temperate japonica	M. oryzae
BAL:SES	RP05b	BAL	SES	0.000803724	4.0163	Mix	0.10198688	rice	temperate japonica	M. oryzae
BAL:SES	RP05b	BAL	SES	0.000241055	1.20458	Mix	0.10198688	rice	temperate japonica	M. oryzae
BAL:SES	RP05b	BAL	SES	0.000586776	2.93218	Mix	0.10198688	rice	temperate japonica	M. oryzae
BAL:SES	RP05b	BAL	SES	5.39e-05	0.269344	Mix	0.10198688	rice	temperate japonica	M. oryzae
BAL:SES	RP05b	BAL	SES	7e-05	0.349798	Mix	0.10198688	rice	temperate japonica	M. oryzae
BAL:SES	RP05b	BAL	SES	0.00072143	3.60507	Mix	0.10198688	rice	temperate japonica	M. oryzae
BAL:NIP	RP05b	BAL	NIP	0.000431617	2.15684	Mix		rice	temperate japonica	M. oryzae
BAL:NIP	RP05b	BAL	NIP	0.000196959	0.984226	Mix		rice	temperate japonica	M. oryzae
BAL:NIP	RP05b	BAL	NIP	1.29e-05	0.0644627	Mix		rice	temperate japonica	M. oryzae
BAL:NIP	RP05b	BAL	NIP	1.23e-05	0.0614645	Mix		rice	temperate japonica	M. oryzae
BAL:NIP	RP05b	BAL	NIP	0.000226193	1.13031	Mix		rice	temperate japonica	M. oryzae
BAL:NIP	RP05b	BAL	NIP	0.000336164	1.67985	Mix		rice	temperate japonica	M. oryzae
BAL:KIT	RP05b	BAL	KIT	0.000334439	1.67123	Mix		rice	temperate japonica	M. oryzae
BAL:KIT	RP05b	BAL	KIT	0.000429394	2.14573	Mix		rice	temperate japonica	M. oryzae
BAL:KIT	RP05b	BAL	KIT	0.000518704	2.59202	Mix		rice	temperate japonica	M. oryzae
BAL:KIT	RP05b	BAL	KIT	0.000143491	0.71704	Mix		rice	temperate japonica	M. oryzae
BAL:KIT	RP05b	BAL	KIT	0.000404323	2.02045	Mix		rice	temperate japonica	M. oryzae
BAL:KIT	RP05b	BAL	KIT	2.76e-05	0.13792	Mix		rice	temperate japonica	M. oryzae
CAL:BAL	RP05b	CAL	BAL	0.000226653	2.996	Mix		rice	temperate japonica	M. oryzae
CAL:BAL	RP05b	CAL	BAL	0.000170579	2.25479	Mix		rice	temperate japonica	M. oryzae
CAL:BAL	RP05b	CAL	BAL	4.34e-05	0.57368	Mix		rice	temperate japonica	M. oryzae
CAL:BAL	RP05b	CAL	BAL	7.88e-05	1.04161	Mix		rice	temperate japonica	M. oryzae
CAL:CAL	RP05b	CAL	CAL	8.32e-05	1.09977	Pure	0	rice	temperate japonica	M. oryzae
CAL:CAL	RP05b	CAL	CAL	3.1e-05	0.409771	Pure	0	rice	temperate japonica	M. oryzae
CAL:CAL	RP05b	CAL	CAL	7.58e-06	0.100196	Pure	0	rice	temperate japonica	M. oryzae
CAL:CAL	RP05b	CAL	CAL	9.49e-05	1.25443	Pure	0	rice	temperate japonica	M. oryzae
CAL:CAL	RP05b	CAL	CAL	8.36e-05	1.10506	Pure	0	rice	temperate japonica	M. oryzae
CAL:CAL	RP05b	CAL	CAL	7.42e-05	0.980808	Pure	0	rice	temperate japonica	M. oryzae
CAL:CAL	RP05b	CAL	CAL	2.16e-05	0.285518	Pure	0	rice	temperate japonica	M. oryzae
CAL:CAL	RP05b	CAL	CAL	8.16e-05	1.07862	Pure	0	rice	temperate japonica	M. oryzae
CAL:CAL	RP05b	CAL	CAL	7.12e-05	0.941152	Pure	0	rice	temperate japonica	M. oryzae
CAL:CAL	RP05b	CAL	CAL	0.000175027	2.31358	Pure	0	rice	temperate japonica	M. oryzae
CAL:CAL	RP05b	CAL	CAL	0.000201986	2.66994	Pure	0	rice	temperate japonica	M. oryzae
CAL:CAL	RP05b	CAL	CAL	7.47e-06	0.0987417	Pure	0	rice	temperate japonica	M. oryzae
CAL:CAL	RP05b	CAL	CAL	0.000145183	1.91909	Pure	0	rice	temperate japonica	M. oryzae
CAL:CAL	RP05b	CAL	CAL	4.37e-05	0.577645	Pure	0	rice	temperate japonica	M. oryzae
CAL:CAL	RP05b	CAL	CAL	1.06e-05	0.140115	Pure	0	rice	temperate japonica	M. oryzae
CAL:CAL	RP05b	CAL	CAL	4.84e-05	0.639772	Pure	0	rice	temperate japonica	M. oryzae
CAL:CAL	RP05b	CAL	CAL	0.000249093	3.29262	Pure	0	rice	temperate japonica	M. oryzae
CAL:CAL	RP05b	CAL	CAL	6.12e-05	0.808968	Pure	0	rice	temperate japonica	M. oryzae
CAL:CAL	RP05b	CAL	CAL	2.15e-05	0.284196	Pure	0	rice	temperate japonica	M. oryzae
CAL:CAL	RP05b	CAL	CAL	0	0	Pure	0	rice	temperate japonica	M. oryzae
CAL:GRI	RP05b	CAL	GRI	3.31e-05	0.43753	Mix	0.17411453	rice	temperate japonica	M. oryzae
CAL:GRI	RP05b	CAL	GRI	0.000120818	1.59702	Mix	0.17411453	rice	temperate japonica	M. oryzae
CAL:GRI	RP05b	CAL	GRI	3.2e-05	0.42299	Mix	0.17411453	rice	temperate japonica	M. oryzae
CAL:GRI	RP05b	CAL	GRI	2.84e-05	0.375403	Mix	0.17411453	rice	temperate japonica	M. oryzae
CAL:LID	RP05b	CAL	LID	8.03e-05	1.06144	Mix	0.13746923	rice	temperate japonica	M. oryzae
CAL:LID	RP05b	CAL	LID	7.53e-05	0.995348	Mix	0.13746923	rice	temperate japonica	M. oryzae
CAL:LID	RP05b	CAL	LID	2.25e-05	0.297415	Mix	0.13746923	rice	temperate japonica	M. oryzae
CAL:LID	RP05b	CAL	LID	5e-05	0.660921	Mix	0.13746923	rice	temperate japonica	M. oryzae
CAL:LID	RP05b	CAL	LID	1.99e-05	0.263047	Mix	0.13746923	rice	temperate japonica	M. oryzae
CAL:LOM	RP05b	CAL	LOM	0.000230136	3.04204	Mix	0.13948612	rice	temperate japonica	M. oryzae
CAL:LOM	RP05b	CAL	LOM	8.85e-05	1.16983	Mix	0.13948612	rice	temperate japonica	M. oryzae
CAL:LOM	RP05b	CAL	LOM	0.000194398	2.56964	Mix	0.13948612	rice	temperate japonica	M. oryzae
CAL:LUX	RP05b	CAL	LUX	0.000286766	3.7906	Mix	0.15092127	rice	temperate japonica	M. oryzae
CAL:LUX	RP05b	CAL	LUX	0.000124116	1.64062	Mix	0.15092127	rice	temperate japonica	M. oryzae
CAL:M20	RP05b	CAL	M20	0.00048586	6.42231	Mix	0.1389551	rice	temperate japonica	M. oryzae
CAL:M20	RP05b	CAL	M20	0.000127038	1.67924	Mix	0.1389551	rice	temperate japonica	M. oryzae
CAL:M20	RP05b	CAL	M20	3.36e-05	0.444139	Mix	0.1389551	rice	temperate japonica	M. oryzae
CAL:M20	RP05b	CAL	M20	1.23e-05	0.162587	Mix	0.1389551	rice	temperate japonica	M. oryzae
CAL:M20	RP05b	CAL	M20	5.83e-05	0.770634	Mix	0.1389551	rice	temperate japonica	M. oryzae
CAL:M20	RP05b	CAL	M20	0.00045327	5.99152	Mix	0.1389551	rice	temperate japonica	M. oryzae
CAL:MAR	RP05b	CAL	MAR	0.000206765	2.73311	Mix	0.12533785	rice	temperate japonica	M. oryzae
CAL:MAR	RP05b	CAL	MAR	5.46e-06	0.0721726	Mix	0.12533785	rice	temperate japonica	M. oryzae
CAL:MAR	RP05b	CAL	MAR	2.24e-05	0.296093	Mix	0.12533785	rice	temperate japonica	M. oryzae
CAL:OTA	RP05b	CAL	OTA	4.03e-05	0.532703	Mix	0.1504633	rice	temperate japonica	M. oryzae
CAL:OTA	RP05b	CAL	OTA	0.000676748	8.94555	Mix	0.1504633	rice	temperate japonica	M. oryzae
CAL:OTA	RP05b	CAL	OTA	2.02e-05	0.267012	Mix	0.1504633	rice	temperate japonica	M. oryzae
CAL:SES	RP05b	CAL	SES	0.000784258	10.3667	Mix	0.17187747	rice	temperate japonica	M. oryzae
CAL:SES	RP05b	CAL	SES	0.0007921	10.4703	Mix	0.17187747	rice	temperate japonica	M. oryzae
CAL:SES	RP05b	CAL	SES	6.33e-05	0.836727	Mix	0.17187747	rice	temperate japonica	M. oryzae
CAL:SES	RP05b	CAL	SES	9.31e-05	1.23064	Mix	0.17187747	rice	temperate japonica	M. oryzae
CAL:SES	RP05b	CAL	SES	3.25e-05	0.429599	Mix	0.17187747	rice	temperate japonica	M. oryzae
CAL:SES	RP05b	CAL	SES	7.74e-05	1.02311	Mix	0.17187747	rice	temperate japonica	M. oryzae
CAL:NIP	RP05b	CAL	NIP	0.000258059	3.41113	Mix		rice	temperate japonica	M. oryzae
CAL:NIP	RP05b	CAL	NIP	0.000117173	1.54884	Mix		rice	temperate japonica	M. oryzae
CAL:NIP	RP05b	CAL	NIP	4.33e-05	0.572358	Mix		rice	temperate japonica	M. oryzae
CAL:NIP	RP05b	CAL	NIP	8.71e-05	1.15133	Mix		rice	temperate japonica	M. oryzae
CAL:KIT	RP05b	CAL	KIT	0.000238826	3.1569	Mix		rice	temperate japonica	M. oryzae
CAL:KIT	RP05b	CAL	KIT	5.13e-05	0.678105	Mix		rice	temperate japonica	M. oryzae
CAL:KIT	RP05b	CAL	KIT	0.000255372	3.37562	Mix		rice	temperate japonica	M. oryzae
CAL:KIT	RP05b	CAL	KIT	0.00049064	6.48549	Mix		rice	temperate japonica	M. oryzae
GRI:BAL	RP05b	GRI	BAL	4.34e-05	0.876658	Mix	0.10997716	rice	temperate japonica	M. oryzae
GRI:BAL	RP05b	GRI	BAL	2.84e-05	0.573666	Mix	0.10997716	rice	temperate japonica	M. oryzae
GRI:BAL	RP05b	GRI	BAL	2.79e-05	0.563566	Mix	0.10997716	rice	temperate japonica	M. oryzae
GRI:BAL	RP05b	GRI	BAL	5.68e-05	1.14733	Mix	0.10997716	rice	temperate japonica	M. oryzae
GRI:CAL	RP05b	GRI	CAL	0.000116154	2.34625	Mix	0.17411453	rice	temperate japonica	M. oryzae
GRI:CAL	RP05b	GRI	CAL	0	0	Mix	0.17411453	rice	temperate japonica	M. oryzae
GRI:CAL	RP05b	GRI	CAL	8.87e-06	0.17917	Mix	0.17411453	rice	temperate japonica	M. oryzae
GRI:CAL	RP05b	GRI	CAL	4.83e-06	0.0975636	Mix	0.17411453	rice	temperate japonica	M. oryzae
GRI:CAL	RP05b	GRI	CAL	9.01e-05	1.81997	Mix	0.17411453	rice	temperate japonica	M. oryzae
GRI:GRI	RP05b	GRI	GRI	2.05e-05	0.41409	Pure	0	rice	temperate japonica	M. oryzae
GRI:GRI	RP05b	GRI	GRI	4.6e-06	0.0929177	Pure	0	rice	temperate japonica	M. oryzae
GRI:GRI	RP05b	GRI	GRI	5.14e-05	1.03825	Pure	0	rice	temperate japonica	M. oryzae
GRI:GRI	RP05b	GRI	GRI	8.62e-06	0.17412	Pure	0	rice	temperate japonica	M. oryzae
GRI:GRI	RP05b	GRI	GRI	0	0	Pure	0	rice	temperate japonica	M. oryzae
GRI:GRI	RP05b	GRI	GRI	3.41e-05	0.688803	Pure	0	rice	temperate japonica	M. oryzae
GRI:GRI	RP05b	GRI	GRI	4.96e-06	0.10019	Pure	0	rice	temperate japonica	M. oryzae
GRI:GRI	RP05b	GRI	GRI	0	0	Pure	0	rice	temperate japonica	M. oryzae
GRI:GRI	RP05b	GRI	GRI	8.36e-05	1.68868	Pure	0	rice	temperate japonica	M. oryzae
GRI:GRI	RP05b	GRI	GRI	0	0	Pure	0	rice	temperate japonica	M. oryzae
GRI:GRI	RP05b	GRI	GRI	0.000106828	2.15787	Pure	0	rice	temperate japonica	M. oryzae
GRI:GRI	RP05b	GRI	GRI	0.000169381	3.42141	Pure	0	rice	temperate japonica	M. oryzae
GRI:GRI	RP05b	GRI	GRI	0	0	Pure	0	rice	temperate japonica	M. oryzae
GRI:GRI	RP05b	GRI	GRI	3.76e-06	0.0759501	Pure	0	rice	temperate japonica	M. oryzae
GRI:GRI	RP05b	GRI	GRI	0.000206226	4.16566	Pure	0	rice	temperate japonica	M. oryzae
GRI:GRI	RP05b	GRI	GRI	3.65e-05	0.737282	Pure	0	rice	temperate japonica	M. oryzae
GRI:GRI	RP05b	GRI	GRI	8.32e-05	1.6806	Pure	0	rice	temperate japonica	M. oryzae
GRI:GRI	RP05b	GRI	GRI	7.82e-06	0.15796	Pure	0	rice	temperate japonica	M. oryzae
GRI:GRI	RP05b	GRI	GRI	6.49e-05	1.31095	Pure	0	rice	temperate japonica	M. oryzae
GRI:GRI	RP05b	GRI	GRI	1.73e-05	0.349451	Pure	0	rice	temperate japonica	M. oryzae
GRI:GRI	RP05b	GRI	GRI	2.31e-05	0.466608	Pure	0	rice	temperate japonica	M. oryzae
GRI:GRI	RP05b	GRI	GRI	0.000162341	3.27921	Pure	0	rice	temperate japonica	M. oryzae
GRI:LID	RP05b	GRI	LID	0.000108985	2.20144	Mix	0.15145454	rice	temperate japonica	M. oryzae
GRI:LID	RP05b	GRI	LID	0	0	Mix	0.15145454	rice	temperate japonica	M. oryzae
GRI:LID	RP05b	GRI	LID	9.9e-05	1.99975	Mix	0.15145454	rice	temperate japonica	M. oryzae
GRI:LID	RP05b	GRI	LID	2.66e-05	0.537307	Mix	0.15145454	rice	temperate japonica	M. oryzae
GRI:LID	RP05b	GRI	LID	0	0	Mix	0.15145454	rice	temperate japonica	M. oryzae
GRI:LID	RP05b	GRI	LID	0	0	Mix	0.15145454	rice	temperate japonica	M. oryzae
GRI:LOM	RP05b	GRI	LOM	4.87e-06	0.0983716	Mix	0.16211529	rice	temperate japonica	M. oryzae
GRI:LOM	RP05b	GRI	LOM	0.000295351	5.96594	Mix	0.16211529	rice	temperate japonica	M. oryzae
GRI:LOM	RP05b	GRI	LOM	4.47e-05	0.902918	Mix	0.16211529	rice	temperate japonica	M. oryzae
GRI:LOM	RP05b	GRI	LOM	2.26e-05	0.456509	Mix	0.16211529	rice	temperate japonica	M. oryzae
GRI:LOM	RP05b	GRI	LOM	0.000214206	4.32685	Mix	0.16211529	rice	temperate japonica	M. oryzae
GRI:LOM	RP05b	GRI	LOM	7.48e-05	1.51092	Mix	0.16211529	rice	temperate japonica	M. oryzae
GRI:LUX	RP05b	GRI	LUX	1.9e-05	0.38379	Mix	0.12822454	rice	temperate japonica	M. oryzae
GRI:LUX	RP05b	GRI	LUX	5.99e-05	1.20995	Mix	0.12822454	rice	temperate japonica	M. oryzae
GRI:LUX	RP05b	GRI	LUX	4.85e-05	0.979676	Mix	0.12822454	rice	temperate japonica	M. oryzae
GRI:LUX	RP05b	GRI	LUX	0	0	Mix	0.12822454	rice	temperate japonica	M. oryzae
GRI:LUX	RP05b	GRI	LUX	4.87e-05	0.983716	Mix	0.12822454	rice	temperate japonica	M. oryzae
GRI:LUX	RP05b	GRI	LUX	2.68e-05	0.541347	Mix	0.12822454	rice	temperate japonica	M. oryzae
GRI:M20	RP05b	GRI	M20	4.39e-06	0.0886758	Mix	0.21943678	rice	temperate japonica	M. oryzae
GRI:M20	RP05b	GRI	M20	2.05e-05	0.41409	Mix	0.21943678	rice	temperate japonica	M. oryzae
GRI:M20	RP05b	GRI	M20	1.01e-05	0.204015	Mix	0.21943678	rice	temperate japonica	M. oryzae
GRI:M20	RP05b	GRI	M20	5.73e-06	0.115743	Mix	0.21943678	rice	temperate japonica	M. oryzae
GRI:M20	RP05b	GRI	M20	0	0	Mix	0.21943678	rice	temperate japonica	M. oryzae
GRI:MAR	RP05b	GRI	MAR	2.45e-05	0.494888	Mix	0.16698131	rice	temperate japonica	M. oryzae
GRI:MAR	RP05b	GRI	MAR	7.5e-05	1.51496	Mix	0.16698131	rice	temperate japonica	M. oryzae
GRI:MAR	RP05b	GRI	MAR	8.83e-05	1.78362	Mix	0.16698131	rice	temperate japonica	M. oryzae
GRI:MAR	RP05b	GRI	MAR	0.00010061	2.03227	Mix	0.16698131	rice	temperate japonica	M. oryzae
GRI:MAR	RP05b	GRI	MAR	1.83e-05	0.369651	Mix	0.16698131	rice	temperate japonica	M. oryzae
GRI:OTA	RP05b	GRI	OTA	0.000170824	3.45056	Mix	0.15511164	rice	temperate japonica	M. oryzae
GRI:OTA	RP05b	GRI	OTA	3.87e-05	0.781721	Mix	0.15511164	rice	temperate japonica	M. oryzae
GRI:OTA	RP05b	GRI	OTA	4.12e-05	0.832219	Mix	0.15511164	rice	temperate japonica	M. oryzae
GRI:OTA	RP05b	GRI	OTA	3.19e-06	0.0644364	Mix	0.15511164	rice	temperate japonica	M. oryzae
GRI:OTA	RP05b	GRI	OTA	4.36e-05	0.880698	Mix	0.15511164	rice	temperate japonica	M. oryzae
GRI:SES	RP05b	GRI	SES	3.67e-05	0.741322	Mix	0.11556604	rice	temperate japonica	M. oryzae
GRI:SES	RP05b	GRI	SES	4.32e-06	0.0872618	Mix	0.11556604	rice	temperate japonica	M. oryzae
GRI:SES	RP05b	GRI	SES	6.75e-05	1.36347	Mix	0.11556604	rice	temperate japonica	M. oryzae
GRI:SES	RP05b	GRI	SES	5.27e-05	1.06451	Mix	0.11556604	rice	temperate japonica	M. oryzae
GRI:SES	RP05b	GRI	SES	0	0	Mix	0.11556604	rice	temperate japonica	M. oryzae
GRI:NIP	RP05b	GRI	NIP	4.43e-06	0.0894838	Mix		rice	temperate japonica	M. oryzae
GRI:NIP	RP05b	GRI	NIP	2.68e-05	0.541347	Mix		rice	temperate japonica	M. oryzae
GRI:NIP	RP05b	GRI	NIP	0	0	Mix		rice	temperate japonica	M. oryzae
GRI:NIP	RP05b	GRI	NIP	5.15e-05	1.04027	Mix		rice	temperate japonica	M. oryzae
GRI:NIP	RP05b	GRI	NIP	5.94e-05	1.19985	Mix		rice	temperate japonica	M. oryzae
GRI:KIT	RP05b	GRI	KIT	2.46e-05	0.496908	Mix		rice	temperate japonica	M. oryzae
GRI:KIT	RP05b	GRI	KIT	4.26e-05	0.860499	Mix		rice	temperate japonica	M. oryzae
GRI:KIT	RP05b	GRI	KIT	9.14e-06	0.184623	Mix		rice	temperate japonica	M. oryzae
GRI:KIT	RP05b	GRI	KIT	0.000164204	3.31684	Mix		rice	temperate japonica	M. oryzae
GRI:KIT	RP05b	GRI	KIT	0.000107528	2.17201	Mix		rice	temperate japonica	M. oryzae
LID:BAL	RP05b	LID	BAL	7.48e-05	1.83115	Mix	0.12918441	rice	temperate japonica	M. oryzae
LID:BAL	RP05b	LID	BAL	7.33e-05	1.79443	Mix	0.12918441	rice	temperate japonica	M. oryzae
LID:BAL	RP05b	LID	BAL	8.55e-05	2.09309	Mix	0.12918441	rice	temperate japonica	M. oryzae
LID:BAL	RP05b	LID	BAL	7.17e-05	1.75526	Mix	0.12918441	rice	temperate japonica	M. oryzae
LID:CAL	RP05b	LID	CAL	2.85e-05	0.697697	Mix	0.13746923	rice	temperate japonica	M. oryzae
LID:CAL	RP05b	LID	CAL	1.15e-05	0.281527	Mix	0.13746923	rice	temperate japonica	M. oryzae
LID:CAL	RP05b	LID	CAL	3.2e-05	0.783379	Mix	0.13746923	rice	temperate japonica	M. oryzae
LID:GRI	RP05b	LID	GRI	1.02e-05	0.249702	Mix	0.15145454	rice	temperate japonica	M. oryzae
LID:GRI	RP05b	LID	GRI	4.73e-06	0.115793	Mix	0.15145454	rice	temperate japonica	M. oryzae
LID:GRI	RP05b	LID	GRI	0.000134618	3.29553	Mix	0.15145454	rice	temperate japonica	M. oryzae
LID:GRI	RP05b	LID	GRI	2.47e-05	0.60467	Mix	0.15145454	rice	temperate japonica	M. oryzae
LID:GRI	RP05b	LID	GRI	2.08e-05	0.509196	Mix	0.15145454	rice	temperate japonica	M. oryzae
LID:GRI	RP05b	LID	GRI	9.86e-05	2.41379	Mix	0.15145454	rice	temperate japonica	M. oryzae
LID:LID	RP05b	LID	LID	5.01e-05	1.22648	Pure	0	rice	temperate japonica	M. oryzae
LID:LID	RP05b	LID	LID	5.91e-05	1.4468	Pure	0	rice	temperate japonica	M. oryzae
LID:LID	RP05b	LID	LID	6.57e-05	1.60837	Pure	0	rice	temperate japonica	M. oryzae
LID:LID	RP05b	LID	LID	3.45e-05	0.84458	Pure	0	rice	temperate japonica	M. oryzae
LID:LID	RP05b	LID	LID	7.72e-06	0.18899	Pure	0	rice	temperate japonica	M. oryzae
LID:LID	RP05b	LID	LID	7.58e-05	1.85563	Pure	0	rice	temperate japonica	M. oryzae
LID:LID	RP05b	LID	LID	0	0	Pure	0	rice	temperate japonica	M. oryzae
LID:LID	RP05b	LID	LID	0	0	Pure	0	rice	temperate japonica	M. oryzae
LID:LID	RP05b	LID	LID	3.26e-05	0.798067	Pure	0	rice	temperate japonica	M. oryzae
LID:LID	RP05b	LID	LID	4.72e-05	1.15548	Pure	0	rice	temperate japonica	M. oryzae
LID:LID	RP05b	LID	LID	2.66e-05	0.651184	Pure	0	rice	temperate japonica	M. oryzae
LID:LID	RP05b	LID	LID	2.4e-05	0.587534	Pure	0	rice	temperate japonica	M. oryzae
LID:LID	RP05b	LID	LID	8.06e-05	1.97314	Pure	0	rice	temperate japonica	M. oryzae
LID:LID	RP05b	LID	LID	6.16e-05	1.508	Pure	0	rice	temperate japonica	M. oryzae
LID:LID	RP05b	LID	LID	5.26e-05	1.28768	Pure	0	rice	temperate japonica	M. oryzae
LID:LID	RP05b	LID	LID	1.21e-05	0.296215	Pure	0	rice	temperate japonica	M. oryzae
LID:LID	RP05b	LID	LID	2.38e-05	0.582638	Pure	0	rice	temperate japonica	M. oryzae
LID:LID	RP05b	LID	LID	8.18e-05	2.00251	Pure	0	rice	temperate japonica	M. oryzae
LID:LID	RP05b	LID	LID	5.6e-05	1.37091	Pure	0	rice	temperate japonica	M. oryzae
LID:LID	RP05b	LID	LID	1.18e-05	0.288871	Pure	0	rice	temperate japonica	M. oryzae
LID:LID	RP05b	LID	LID	3.73e-05	0.913126	Pure	0	rice	temperate japonica	M. oryzae
LID:LID	RP05b	LID	LID	4.21e-05	1.03063	Pure	0	rice	temperate japonica	M. oryzae
LID:LID	RP05b	LID	LID	5.65e-05	1.38315	Pure	0	rice	temperate japonica	M. oryzae
LID:LOM	RP05b	LID	LOM	4.86e-05	1.18976	Mix	0.13190112	rice	temperate japonica	M. oryzae
LID:LOM	RP05b	LID	LOM	0.000112802	2.76146	Mix	0.13190112	rice	temperate japonica	M. oryzae
LID:LOM	RP05b	LID	LOM	4.59e-05	1.12366	Mix	0.13190112	rice	temperate japonica	M. oryzae
LID:LOM	RP05b	LID	LOM	0	0	Mix	0.13190112	rice	temperate japonica	M. oryzae
LID:LOM	RP05b	LID	LOM	0.000114826	2.81101	Mix	0.13190112	rice	temperate japonica	M. oryzae
LID:LOM	RP05b	LID	LOM	0.000124951	3.05887	Mix	0.13190112	rice	temperate japonica	M. oryzae
LID:LUX	RP05b	LID	LUX	0.000102534	2.51009	Mix	0.12014617	rice	temperate japonica	M. oryzae
LID:LUX	RP05b	LID	LUX	0.00015708	3.84541	Mix	0.12014617	rice	temperate japonica	M. oryzae
LID:LUX	RP05b	LID	LUX	5.75e-05	1.40763	Mix	0.12014617	rice	temperate japonica	M. oryzae
LID:LUX	RP05b	LID	LUX	0	0	Mix	0.12014617	rice	temperate japonica	M. oryzae
LID:LUX	RP05b	LID	LUX	6.33e-05	1.54962	Mix	0.12014617	rice	temperate japonica	M. oryzae
LID:LUX	RP05b	LID	LUX	3.31e-05	0.810307	Mix	0.12014617	rice	temperate japonica	M. oryzae
LID:M20	RP05b	LID	M20	1.82e-05	0.445547	Mix	0.17900172	rice	temperate japonica	M. oryzae
LID:M20	RP05b	LID	M20	9.09e-05	2.22529	Mix	0.17900172	rice	temperate japonica	M. oryzae
LID:M20	RP05b	LID	M20	0.00011233	2.7499	Mix	0.17900172	rice	temperate japonica	M. oryzae
LID:M20	RP05b	LID	M20	0	0	Mix	0.17900172	rice	temperate japonica	M. oryzae
LID:M20	RP05b	LID	M20	8.86e-05	2.16898	Mix	0.17900172	rice	temperate japonica	M. oryzae
LID:M20	RP05b	LID	M20	7e-05	1.71364	Mix	0.17900172	rice	temperate japonica	M. oryzae
LID:MAR	RP05b	LID	MAR	7.87e-06	0.192662	Mix	0.14554308	rice	temperate japonica	M. oryzae
LID:MAR	RP05b	LID	MAR	0.000105979	2.59443	Mix	0.14554308	rice	temperate japonica	M. oryzae
LID:MAR	RP05b	LID	MAR	0.000132015	3.2318	Mix	0.14554308	rice	temperate japonica	M. oryzae
LID:MAR	RP05b	LID	MAR	2.26e-05	0.553261	Mix	0.14554308	rice	temperate japonica	M. oryzae
LID:MAR	RP05b	LID	MAR	5.46e-05	1.33664	Mix	0.14554308	rice	temperate japonica	M. oryzae
LID:MAR	RP05b	LID	MAR	3.13e-05	0.766242	Mix	0.14554308	rice	temperate japonica	M. oryzae
LID:OTA	RP05b	LID	OTA	4.55e-05	1.11387	Mix	0.15414329	rice	temperate japonica	M. oryzae
LID:OTA	RP05b	LID	OTA	1.64e-05	0.401482	Mix	0.15414329	rice	temperate japonica	M. oryzae
LID:OTA	RP05b	LID	OTA	2.01e-05	0.49206	Mix	0.15414329	rice	temperate japonica	M. oryzae
LID:OTA	RP05b	LID	OTA	0.000249095	6.09799	Mix	0.15414329	rice	temperate japonica	M. oryzae
LID:OTA	RP05b	LID	OTA	3.93e-05	0.962087	Mix	0.15414329	rice	temperate japonica	M. oryzae
LID:OTA	RP05b	LID	OTA	0.000157857	3.86443	Mix	0.15414329	rice	temperate japonica	M. oryzae
LID:SES	RP05b	LID	SES	8.64e-05	2.11512	Mix	0.14525868	rice	temperate japonica	M. oryzae
LID:SES	RP05b	LID	SES	4.25e-06	0.104042	Mix	0.14525868	rice	temperate japonica	M. oryzae
LID:SES	RP05b	LID	SES	3.23e-05	0.790723	Mix	0.14525868	rice	temperate japonica	M. oryzae
LID:SES	RP05b	LID	SES	8.59e-06	0.210288	Mix	0.14525868	rice	temperate japonica	M. oryzae
LID:SES	RP05b	LID	SES	0.000121223	2.96761	Mix	0.14525868	rice	temperate japonica	M. oryzae
LID:SES	RP05b	LID	SES	6.22e-05	1.52269	Mix	0.14525868	rice	temperate japonica	M. oryzae
LID:NIP	RP05b	LID	NIP	1.97e-05	0.482268	Mix		rice	temperate japonica	M. oryzae
LID:NIP	RP05b	LID	NIP	0.000150039	3.67304	Mix		rice	temperate japonica	M. oryzae
LID:NIP	RP05b	LID	NIP	3.76e-05	0.92047	Mix		rice	temperate japonica	M. oryzae
LID:NIP	RP05b	LID	NIP	2.96e-05	0.724625	Mix		rice	temperate japonica	M. oryzae
LID:NIP	RP05b	LID	NIP	2.52e-05	0.616911	Mix		rice	temperate japonica	M. oryzae
LID:KIT	RP05b	LID	KIT	5.63e-05	1.37826	Mix		rice	temperate japonica	M. oryzae
LID:KIT	RP05b	LID	KIT	9.9e-05	2.42358	Mix		rice	temperate japonica	M. oryzae
LID:KIT	RP05b	LID	KIT	0	0	Mix		rice	temperate japonica	M. oryzae
LID:KIT	RP05b	LID	KIT	7.66e-06	0.187521	Mix		rice	temperate japonica	M. oryzae
LID:KIT	RP05b	LID	KIT	0.000117005	2.86435	Mix		rice	temperate japonica	M. oryzae
LOM:BAL	RP05b	LOM	BAL	0.00043092	2.23002	Mix	0.13641636	rice	temperate japonica	M. oryzae
LOM:BAL	RP05b	LOM	BAL	8.78e-06	0.0454366	Mix	0.13641636	rice	temperate japonica	M. oryzae
LOM:BAL	RP05b	LOM	BAL	0.00035282	1.82585	Mix	0.13641636	rice	temperate japonica	M. oryzae
LOM:BAL	RP05b	LOM	BAL	0.000179534	0.929091	Mix	0.13641636	rice	temperate japonica	M. oryzae
LOM:BAL	RP05b	LOM	BAL	0.000158027	0.817792	Mix	0.13641636	rice	temperate japonica	M. oryzae
LOM:BAL	RP05b	LOM	BAL	0.000161689	0.836743	Mix	0.13641636	rice	temperate japonica	M. oryzae
LOM:CAL	RP05b	LOM	CAL	0.000245327	1.26957	Mix	0.13948612	rice	temperate japonica	M. oryzae
LOM:CAL	RP05b	LOM	CAL	0.000207846	1.07561	Mix	0.13948612	rice	temperate japonica	M. oryzae
LOM:GRI	RP05b	LOM	GRI	5.34e-05	0.276346	Mix	0.16211529	rice	temperate japonica	M. oryzae
LOM:GRI	RP05b	LOM	GRI	9.04e-05	0.467821	Mix	0.16211529	rice	temperate japonica	M. oryzae
LOM:GRI	RP05b	LOM	GRI	2.32e-05	0.12006	Mix	0.16211529	rice	temperate japonica	M. oryzae
LOM:GRI	RP05b	LOM	GRI	0.000293635	1.51956	Mix	0.16211529	rice	temperate japonica	M. oryzae
LOM:GRI	RP05b	LOM	GRI	5.05e-05	0.261338	Mix	0.16211529	rice	temperate japonica	M. oryzae
LOM:GRI	RP05b	LOM	GRI	0.000290693	1.50434	Mix	0.16211529	rice	temperate japonica	M. oryzae
LOM:LID	RP05b	LOM	LID	1.88e-05	0.0972902	Mix	0.13190112	rice	temperate japonica	M. oryzae
LOM:LID	RP05b	LOM	LID	0.000343905	1.77971	Mix	0.13190112	rice	temperate japonica	M. oryzae
LOM:LID	RP05b	LOM	LID	4.26e-06	0.0220456	Mix	0.13190112	rice	temperate japonica	M. oryzae
LOM:LID	RP05b	LOM	LID	0.000289646	1.49892	Mix	0.13190112	rice	temperate japonica	M. oryzae
LOM:LID	RP05b	LOM	LID	0.000458253	2.37146	Mix	0.13190112	rice	temperate japonica	M. oryzae
LOM:LID	RP05b	LOM	LID	7.88e-06	0.0407791	Mix	0.13190112	rice	temperate japonica	M. oryzae
LOM:LOM	RP05b	LOM	LOM	0.000222418	1.15102	Pure	0	rice	temperate japonica	M. oryzae
LOM:LOM	RP05b	LOM	LOM	2.4e-05	0.1242	Pure	0	rice	temperate japonica	M. oryzae
LOM:LOM	RP05b	LOM	LOM	3.71e-06	0.0191993	Pure	0	rice	temperate japonica	M. oryzae
LOM:LOM	RP05b	LOM	LOM	0.000127986	0.662329	Pure	0	rice	temperate japonica	M. oryzae
LOM:LOM	RP05b	LOM	LOM	0.000160338	0.829751	Pure	0	rice	temperate japonica	M. oryzae
LOM:LOM	RP05b	LOM	LOM	0.000398089	2.06012	Pure	0	rice	temperate japonica	M. oryzae
LOM:LOM	RP05b	LOM	LOM	0.000494632	2.55973	Pure	0	rice	temperate japonica	M. oryzae
LOM:LOM	RP05b	LOM	LOM	0.000106777	0.552572	Pure	0	rice	temperate japonica	M. oryzae
LOM:LOM	RP05b	LOM	LOM	1.89e-05	0.0978077	Pure	0	rice	temperate japonica	M. oryzae
LOM:LOM	RP05b	LOM	LOM	1.19e-05	0.0615826	Pure	0	rice	temperate japonica	M. oryzae
LOM:LOM	RP05b	LOM	LOM	4.59e-05	0.237533	Pure	0	rice	temperate japonica	M. oryzae
LOM:LOM	RP05b	LOM	LOM	0.00059296	3.06858	Pure	0	rice	temperate japonica	M. oryzae
LOM:LOM	RP05b	LOM	LOM	0.000212044	1.09733	Pure	0	rice	temperate japonica	M. oryzae
LOM:LOM	RP05b	LOM	LOM	6.71e-05	0.347243	Pure	0	rice	temperate japonica	M. oryzae
LOM:LOM	RP05b	LOM	LOM	3.28e-05	0.16974	Pure	0	rice	temperate japonica	M. oryzae
LOM:LOM	RP05b	LOM	LOM	0.000162789	0.842435	Pure	0	rice	temperate japonica	M. oryzae
LOM:LOM	RP05b	LOM	LOM	0.000642906	3.32705	Pure	0	rice	temperate japonica	M. oryzae
LOM:LOM	RP05b	LOM	LOM	4.03e-05	0.208553	Pure	0	rice	temperate japonica	M. oryzae
LOM:LOM	RP05b	LOM	LOM	0.000295076	1.52702	Pure	0	rice	temperate japonica	M. oryzae
LOM:LOM	RP05b	LOM	LOM	8.01e-05	0.414518	Pure	0	rice	temperate japonica	M. oryzae
LOM:LOM	RP05b	LOM	LOM	2.56e-05	0.13248	Pure	0	rice	temperate japonica	M. oryzae
LOM:LOM	RP05b	LOM	LOM	0.000469076	2.42747	Pure	0	rice	temperate japonica	M. oryzae
LOM:LOM	RP05b	LOM	LOM	2.59e-05	0.134033	Pure	0	rice	temperate japonica	M. oryzae
LOM:LOM	RP05b	LOM	LOM	1.86e-05	0.0962552	Pure	0	rice	temperate japonica	M. oryzae
LOM:LOM	RP05b	LOM	LOM	0.000592839	3.06795	Pure	0	rice	temperate japonica	M. oryzae
LOM:LOM	RP05b	LOM	LOM	0.000151403	0.783512	Pure	0	rice	temperate japonica	M. oryzae
LOM:LUX	RP05b	LOM	LUX	2.89e-05	0.149558	Mix	0.14147075	rice	temperate japonica	M. oryzae
LOM:LUX	RP05b	LOM	LUX	0.000756605	3.91544	Mix	0.14147075	rice	temperate japonica	M. oryzae
LOM:LUX	RP05b	LOM	LUX	6.01e-05	0.311018	Mix	0.14147075	rice	temperate japonica	M. oryzae
LOM:LUX	RP05b	LOM	LUX	0.000546336	2.8273	Mix	0.14147075	rice	temperate japonica	M. oryzae
LOM:LUX	RP05b	LOM	LUX	8.27e-06	0.0427973	Mix	0.14147075	rice	temperate japonica	M. oryzae
LOM:LUX	RP05b	LOM	LUX	0.000599251	3.10113	Mix	0.14147075	rice	temperate japonica	M. oryzae
LOM:M20	RP05b	LOM	M20	0.000330602	1.71087	Mix	0.18672754	rice	temperate japonica	M. oryzae
LOM:M20	RP05b	LOM	M20	0.000797498	4.12706	Mix	0.18672754	rice	temperate japonica	M. oryzae
LOM:M20	RP05b	LOM	M20	7.58e-06	0.0392266	Mix	0.18672754	rice	temperate japonica	M. oryzae
LOM:M20	RP05b	LOM	M20	8.75e-05	0.452814	Mix	0.18672754	rice	temperate japonica	M. oryzae
LOM:M20	RP05b	LOM	M20	4.14e-05	0.214245	Mix	0.18672754	rice	temperate japonica	M. oryzae
LOM:M20	RP05b	LOM	M20	0.000530307	2.74435	Mix	0.18672754	rice	temperate japonica	M. oryzae
LOM:MAR	RP05b	LOM	MAR	0.000261655	1.35407	Mix	0.11176772	rice	temperate japonica	M. oryzae
LOM:MAR	RP05b	LOM	MAR	3e-05	0.15525	Mix	0.11176772	rice	temperate japonica	M. oryzae
LOM:MAR	RP05b	LOM	MAR	1.8e-05	0.0931502	Mix	0.11176772	rice	temperate japonica	M. oryzae
LOM:MAR	RP05b	LOM	MAR	3.97e-05	0.205448	Mix	0.11176772	rice	temperate japonica	M. oryzae
LOM:MAR	RP05b	LOM	MAR	6.31e-06	0.0326543	Mix	0.11176772	rice	temperate japonica	M. oryzae
LOM:OTA	RP05b	LOM	OTA	0.000137512	0.711626	Mix	0.16879293	rice	temperate japonica	M. oryzae
LOM:OTA	RP05b	LOM	OTA	9.97e-05	0.515949	Mix	0.16879293	rice	temperate japonica	M. oryzae
LOM:OTA	RP05b	LOM	OTA	7.06e-05	0.365356	Mix	0.16879293	rice	temperate japonica	M. oryzae
LOM:OTA	RP05b	LOM	OTA	0.000204087	1.05615	Mix	0.16879293	rice	temperate japonica	M. oryzae
LOM:OTA	RP05b	LOM	OTA	0.000259898	1.34498	Mix	0.16879293	rice	temperate japonica	M. oryzae
LOM:SES	RP05b	LOM	SES	0.000422445	2.18616	Mix	0.14223854	rice	temperate japonica	M. oryzae
LOM:SES	RP05b	LOM	SES	0.000171365	0.886816	Mix	0.14223854	rice	temperate japonica	M. oryzae
LOM:SES	RP05b	LOM	SES	4.76e-05	0.246331	Mix	0.14223854	rice	temperate japonica	M. oryzae
LOM:SES	RP05b	LOM	SES	2.9e-05	0.150075	Mix	0.14223854	rice	temperate japonica	M. oryzae
LOM:SES	RP05b	LOM	SES	0.000293094	1.51676	Mix	0.14223854	rice	temperate japonica	M. oryzae
LOM:NIP	RP05b	LOM	NIP	0.000186809	0.966739	Mix		rice	temperate japonica	M. oryzae
LOM:NIP	RP05b	LOM	NIP	3.71e-06	0.0191993	Mix		rice	temperate japonica	M. oryzae
LOM:NIP	RP05b	LOM	NIP	7.78e-06	0.0402616	Mix		rice	temperate japonica	M. oryzae
LOM:NIP	RP05b	LOM	NIP	5.98e-05	0.309466	Mix		rice	temperate japonica	M. oryzae
LOM:NIP	RP05b	LOM	NIP	0.00041194	2.13179	Mix		rice	temperate japonica	M. oryzae
LOM:KIT	RP05b	LOM	KIT	0.000439893	2.27645	Mix		rice	temperate japonica	M. oryzae
LOM:KIT	RP05b	LOM	KIT	0.000129388	0.669584	Mix		rice	temperate japonica	M. oryzae
LOM:KIT	RP05b	LOM	KIT	0.000309321	1.60074	Mix		rice	temperate japonica	M. oryzae
LOM:KIT	RP05b	LOM	KIT	9.58e-05	0.495766	Mix		rice	temperate japonica	M. oryzae
LOM:KIT	RP05b	LOM	KIT	7.26e-06	0.0375706	Mix		rice	temperate japonica	M. oryzae
LOM:KIT	RP05b	LOM	KIT	0.000704365	3.6451	Mix		rice	temperate japonica	M. oryzae
LUX:BAL	RP05b	LUX	BAL	0.000106036	0.538773	Mix	0.08905062	rice	temperate japonica	M. oryzae
LUX:BAL	RP05b	LUX	BAL	0.000105757	0.537355	Mix	0.08905062	rice	temperate japonica	M. oryzae
LUX:BAL	RP05b	LUX	BAL	0.000154641	0.785737	Mix	0.08905062	rice	temperate japonica	M. oryzae
LUX:CAL	RP05b	LUX	CAL	0.000119453	0.606945	Mix	0.15092127	rice	temperate japonica	M. oryzae
LUX:CAL	RP05b	LUX	CAL	0.00024051	1.22204	Mix	0.15092127	rice	temperate japonica	M. oryzae
LUX:GRI	RP05b	LUX	GRI	0.000112048	0.56932	Mix	0.12822454	rice	temperate japonica	M. oryzae
LUX:GRI	RP05b	LUX	GRI	0.000168224	0.854753	Mix	0.12822454	rice	temperate japonica	M. oryzae
LUX:GRI	RP05b	LUX	GRI	0.00034654	1.76078	Mix	0.12822454	rice	temperate japonica	M. oryzae
LUX:GRI	RP05b	LUX	GRI	0.000287937	1.46302	Mix	0.12822454	rice	temperate japonica	M. oryzae
LUX:GRI	RP05b	LUX	GRI	0.000149298	0.758589	Mix	0.12822454	rice	temperate japonica	M. oryzae
LUX:GRI	RP05b	LUX	GRI	4.17e-05	0.211879	Mix	0.12822454	rice	temperate japonica	M. oryzae
LUX:LID	RP05b	LUX	LID	0.000175805	0.893272	Mix	0.12014617	rice	temperate japonica	M. oryzae
LUX:LID	RP05b	LUX	LID	0.000313916	1.59502	Mix	0.12014617	rice	temperate japonica	M. oryzae
LUX:LID	RP05b	LUX	LID	6.22e-05	0.316041	Mix	0.12014617	rice	temperate japonica	M. oryzae
LUX:LID	RP05b	LUX	LID	0.000200523	1.01887	Mix	0.12014617	rice	temperate japonica	M. oryzae
LUX:LID	RP05b	LUX	LID	0.000130311	0.662115	Mix	0.12014617	rice	temperate japonica	M. oryzae
LUX:LID	RP05b	LUX	LID	0.000331894	1.68637	Mix	0.12014617	rice	temperate japonica	M. oryzae
LUX:LOM	RP05b	LUX	LOM	0.00019739	1.00295	Mix	0.14147075	rice	temperate japonica	M. oryzae
LUX:LOM	RP05b	LUX	LOM	0.000141029	0.716574	Mix	0.14147075	rice	temperate japonica	M. oryzae
LUX:LOM	RP05b	LUX	LOM	0.000155817	0.791712	Mix	0.14147075	rice	temperate japonica	M. oryzae
LUX:LUX	RP05b	LUX	LUX	0.000161893	0.822585	Pure	0	rice	temperate japonica	M. oryzae
LUX:LUX	RP05b	LUX	LUX	0.000295134	1.49959	Pure	0	rice	temperate japonica	M. oryzae
LUX:LUX	RP05b	LUX	LUX	0.000295576	1.50183	Pure	0	rice	temperate japonica	M. oryzae
LUX:LUX	RP05b	LUX	LUX	0.000126383	0.642157	Pure	0	rice	temperate japonica	M. oryzae
LUX:LUX	RP05b	LUX	LUX	0.000101266	0.514536	Pure	0	rice	temperate japonica	M. oryzae
LUX:LUX	RP05b	LUX	LUX	6.51e-05	0.330776	Pure	0	rice	temperate japonica	M. oryzae
LUX:LUX	RP05b	LUX	LUX	0.000224357	1.13997	Pure	0	rice	temperate japonica	M. oryzae
LUX:LUX	RP05b	LUX	LUX	0.00026231	1.33281	Pure	0	rice	temperate japonica	M. oryzae
LUX:LUX	RP05b	LUX	LUX	3.82e-05	0.194096	Pure	0	rice	temperate japonica	M. oryzae
LUX:LUX	RP05b	LUX	LUX	4.15e-05	0.210863	Pure	0	rice	temperate japonica	M. oryzae
LUX:LUX	RP05b	LUX	LUX	0.000114491	0.581733	Pure	0	rice	temperate japonica	M. oryzae
LUX:LUX	RP05b	LUX	LUX	0.000103895	0.527895	Pure	0	rice	temperate japonica	M. oryzae
LUX:LUX	RP05b	LUX	LUX	0.00011709	0.594939	Pure	0	rice	temperate japonica	M. oryzae
LUX:LUX	RP05b	LUX	LUX	0.000145338	0.738468	Pure	0	rice	temperate japonica	M. oryzae
LUX:LUX	RP05b	LUX	LUX	0.000271523	1.37962	Pure	0	rice	temperate japonica	M. oryzae
LUX:LUX	RP05b	LUX	LUX	0.000310714	1.57875	Pure	0	rice	temperate japonica	M. oryzae
LUX:LUX	RP05b	LUX	LUX	0.000187595	0.953177	Pure	0	rice	temperate japonica	M. oryzae
LUX:LUX	RP05b	LUX	LUX	0.00030133	1.53107	Pure	0	rice	temperate japonica	M. oryzae
LUX:LUX	RP05b	LUX	LUX	7.77e-05	0.394797	Pure	0	rice	temperate japonica	M. oryzae
LUX:LUX	RP05b	LUX	LUX	0.000124335	0.631751	Pure	0	rice	temperate japonica	M. oryzae
LUX:LUX	RP05b	LUX	LUX	0.000158068	0.80315	Pure	0	rice	temperate japonica	M. oryzae
LUX:LUX	RP05b	LUX	LUX	3.21e-05	0.163101	Pure	0	rice	temperate japonica	M. oryzae
LUX:LUX	RP05b	LUX	LUX	2.39e-05	0.121437	Pure	0	rice	temperate japonica	M. oryzae
LUX:LUX	RP05b	LUX	LUX	0.000307818	1.56404	Pure	0	rice	temperate japonica	M. oryzae
LUX:LUX	RP05b	LUX	LUX	0.000367555	1.86756	Pure	0	rice	temperate japonica	M. oryzae
LUX:LUX	RP05b	LUX	LUX	0.000421594	2.14214	Pure	0	rice	temperate japonica	M. oryzae
LUX:LUX	RP05b	LUX	LUX	8.72e-05	0.443067	Pure	0	rice	temperate japonica	M. oryzae
LUX:LUX	RP05b	LUX	LUX	0.000359266	1.82544	Pure	0	rice	temperate japonica	M. oryzae
LUX:LUX	RP05b	LUX	LUX	0.0003843	1.95264	Pure	0	rice	temperate japonica	M. oryzae
LUX:LUX	RP05b	LUX	LUX	0.000338774	1.72132	Pure	0	rice	temperate japonica	M. oryzae
LUX:LUX	RP05b	LUX	LUX	0.000152619	0.775463	Pure	0	rice	temperate japonica	M. oryzae
LUX:LUX	RP05b	LUX	LUX	0.000299001	1.51924	Pure	0	rice	temperate japonica	M. oryzae
LUX:M20	RP05b	LUX	M20	0.000138729	0.704887	Mix	0.20764641	rice	temperate japonica	M. oryzae
LUX:M20	RP05b	LUX	M20	0.000331876	1.68627	Mix	0.20764641	rice	temperate japonica	M. oryzae
LUX:M20	RP05b	LUX	M20	8.64e-05	0.439002	Mix	0.20764641	rice	temperate japonica	M. oryzae
LUX:M20	RP05b	LUX	M20	9.95e-05	0.505563	Mix	0.20764641	rice	temperate japonica	M. oryzae
LUX:M20	RP05b	LUX	M20	8.84e-05	0.449164	Mix	0.20764641	rice	temperate japonica	M. oryzae
LUX:MAR	RP05b	LUX	MAR	0.00032766	1.66485	Mix	0.14694242	rice	temperate japonica	M. oryzae
LUX:MAR	RP05b	LUX	MAR	0.000203728	1.03515	Mix	0.14694242	rice	temperate japonica	M. oryzae
LUX:MAR	RP05b	LUX	MAR	7.78e-05	0.395305	Mix	0.14694242	rice	temperate japonica	M. oryzae
LUX:MAR	RP05b	LUX	MAR	0.00052545	2.66983	Mix	0.14694242	rice	temperate japonica	M. oryzae
LUX:MAR	RP05b	LUX	MAR	0	0	Mix	0.14694242	rice	temperate japonica	M. oryzae
LUX:MAR	RP05b	LUX	MAR	0.000153391	0.779386	Mix	0.14694242	rice	temperate japonica	M. oryzae
LUX:OTA	RP05b	LUX	OTA	0.000251172	1.27621	Mix	0.15312319	rice	temperate japonica	M. oryzae
LUX:OTA	RP05b	LUX	OTA	0.000170079	0.864178	Mix	0.15312319	rice	temperate japonica	M. oryzae
LUX:OTA	RP05b	LUX	OTA	3.13e-05	0.159037	Mix	0.15312319	rice	temperate japonica	M. oryzae
LUX:OTA	RP05b	LUX	OTA	0.000116512	0.592002	Mix	0.15312319	rice	temperate japonica	M. oryzae
LUX:OTA	RP05b	LUX	OTA	4.2e-05	0.213404	Mix	0.15312319	rice	temperate japonica	M. oryzae
LUX:OTA	RP05b	LUX	OTA	0.000152166	0.773161	Mix	0.15312319	rice	temperate japonica	M. oryzae
LUX:SES	RP05b	LUX	SES	0.000409689	2.08165	Mix	0.13739875	rice	temperate japonica	M. oryzae
LUX:SES	RP05b	LUX	SES	0.000123613	0.628082	Mix	0.13739875	rice	temperate japonica	M. oryzae
LUX:SES	RP05b	LUX	SES	0.000201534	1.024	Mix	0.13739875	rice	temperate japonica	M. oryzae
LUX:SES	RP05b	LUX	SES	0.000615761	3.12871	Mix	0.13739875	rice	temperate japonica	M. oryzae
LUX:SES	RP05b	LUX	SES	0.000453041	2.30192	Mix	0.13739875	rice	temperate japonica	M. oryzae
LUX:SES	RP05b	LUX	SES	0.00025913	1.31665	Mix	0.13739875	rice	temperate japonica	M. oryzae
LUX:NIP	RP05b	LUX	NIP	0.000344878	1.75234	Mix		rice	temperate japonica	M. oryzae
LUX:NIP	RP05b	LUX	NIP	3.98e-05	0.202225	Mix		rice	temperate japonica	M. oryzae
LUX:NIP	RP05b	LUX	NIP	0.000116614	0.59252	Mix		rice	temperate japonica	M. oryzae
LUX:NIP	RP05b	LUX	NIP	4.76e-05	0.241857	Mix		rice	temperate japonica	M. oryzae
LUX:NIP	RP05b	LUX	NIP	0.000221225	1.12405	Mix		rice	temperate japonica	M. oryzae
LUX:KIT	RP05b	LUX	KIT	5.17e-05	0.26269	Mix		rice	temperate japonica	M. oryzae
LUX:KIT	RP05b	LUX	KIT	0.00014416	0.732483	Mix		rice	temperate japonica	M. oryzae
LUX:KIT	RP05b	LUX	KIT	4.98e-05	0.253036	Mix		rice	temperate japonica	M. oryzae
LUX:KIT	RP05b	LUX	KIT	2.45e-05	0.124485	Mix		rice	temperate japonica	M. oryzae
LUX:KIT	RP05b	LUX	KIT	4.73e-05	0.240333	Mix		rice	temperate japonica	M. oryzae
M20:BAL	RP05b	M20	BAL	0.000254144	1.74928	Mix	0.19780567	rice	temperate japonica	M. oryzae
M20:BAL	RP05b	M20	BAL	0.000261341	1.79882	Mix	0.19780567	rice	temperate japonica	M. oryzae
M20:BAL	RP05b	M20	BAL	0	0	Mix	0.19780567	rice	temperate japonica	M. oryzae
M20:BAL	RP05b	M20	BAL	1.17e-05	0.0805315	Mix	0.19780567	rice	temperate japonica	M. oryzae
M20:BAL	RP05b	M20	BAL	3.24e-06	0.022301	Mix	0.19780567	rice	temperate japonica	M. oryzae
M20:BAL	RP05b	M20	BAL	3.86e-05	0.265685	Mix	0.19780567	rice	temperate japonica	M. oryzae
M20:CAL	RP05b	M20	CAL	4.54e-05	0.31249	Mix	0.1389551	rice	temperate japonica	M. oryzae
M20:CAL	RP05b	M20	CAL	0.000177372	1.22086	Mix	0.1389551	rice	temperate japonica	M. oryzae
M20:CAL	RP05b	M20	CAL	2.62e-05	0.180336	Mix	0.1389551	rice	temperate japonica	M. oryzae
M20:CAL	RP05b	M20	CAL	3.36e-05	0.23127	Mix	0.1389551	rice	temperate japonica	M. oryzae
M20:CAL	RP05b	M20	CAL	1.83e-05	0.12596	Mix	0.1389551	rice	temperate japonica	M. oryzae
M20:GRI	RP05b	M20	GRI	0.00024033	1.6542	Mix	0.21943678	rice	temperate japonica	M. oryzae
M20:GRI	RP05b	M20	GRI	1.72e-05	0.118388	Mix	0.21943678	rice	temperate japonica	M. oryzae
M20:GRI	RP05b	M20	GRI	7.27e-05	0.500397	Mix	0.21943678	rice	temperate japonica	M. oryzae
M20:GRI	RP05b	M20	GRI	0.000168816	1.16197	Mix	0.21943678	rice	temperate japonica	M. oryzae
M20:GRI	RP05b	M20	GRI	0.000168148	1.15737	Mix	0.21943678	rice	temperate japonica	M. oryzae
M20:GRI	RP05b	M20	GRI	3.04e-05	0.209244	Mix	0.21943678	rice	temperate japonica	M. oryzae
M20:LID	RP05b	M20	LID	0.000142098	0.978066	Mix	0.17900172	rice	temperate japonica	M. oryzae
M20:LID	RP05b	M20	LID	7.18e-05	0.494202	Mix	0.17900172	rice	temperate japonica	M. oryzae
M20:LID	RP05b	M20	LID	0.000156449	1.07684	Mix	0.17900172	rice	temperate japonica	M. oryzae
M20:LID	RP05b	M20	LID	7.3e-05	0.502462	Mix	0.17900172	rice	temperate japonica	M. oryzae
M20:LID	RP05b	M20	LID	7.01e-05	0.482501	Mix	0.17900172	rice	temperate japonica	M. oryzae
M20:LID	RP05b	M20	LID	8.77e-05	0.603642	Mix	0.17900172	rice	temperate japonica	M. oryzae
M20:LOM	RP05b	M20	LOM	2.6e-05	0.178959	Mix	0.18672754	rice	temperate japonica	M. oryzae
M20:LOM	RP05b	M20	LOM	2.88e-05	0.198231	Mix	0.18672754	rice	temperate japonica	M. oryzae
M20:LOM	RP05b	M20	LOM	4.39e-05	0.302165	Mix	0.18672754	rice	temperate japonica	M. oryzae
M20:LOM	RP05b	M20	LOM	1.99e-05	0.136972	Mix	0.18672754	rice	temperate japonica	M. oryzae
M20:LOM	RP05b	M20	LOM	0	0	Mix	0.18672754	rice	temperate japonica	M. oryzae
M20:LUX	RP05b	M20	LUX	9.77e-05	0.672473	Mix	0.20764641	rice	temperate japonica	M. oryzae
M20:LUX	RP05b	M20	LUX	5.61e-05	0.386138	Mix	0.20764641	rice	temperate japonica	M. oryzae
M20:LUX	RP05b	M20	LUX	3.59e-05	0.247101	Mix	0.20764641	rice	temperate japonica	M. oryzae
M20:LUX	RP05b	M20	LUX	1.71e-05	0.1177	Mix	0.20764641	rice	temperate japonica	M. oryzae
M20:M20	RP05b	M20	M20	0.000180888	1.24506	Pure	0	rice	temperate japonica	M. oryzae
M20:M20	RP05b	M20	M20	0.000264286	1.81909	Pure	0	rice	temperate japonica	M. oryzae
M20:M20	RP05b	M20	M20	0	0	Pure	0	rice	temperate japonica	M. oryzae
M20:M20	RP05b	M20	M20	0.000255854	1.76105	Pure	0	rice	temperate japonica	M. oryzae
M20:M20	RP05b	M20	M20	4.45e-05	0.306295	Pure	0	rice	temperate japonica	M. oryzae
M20:M20	RP05b	M20	M20	0.000282785	1.94642	Pure	0	rice	temperate japonica	M. oryzae
M20:M20	RP05b	M20	M20	1.78e-05	0.122518	Pure	0	rice	temperate japonica	M. oryzae
M20:M20	RP05b	M20	M20	0.000484442	3.33443	Pure	0	rice	temperate japonica	M. oryzae
M20:M20	RP05b	M20	M20	4.3e-05	0.295971	Pure	0	rice	temperate japonica	M. oryzae
M20:M20	RP05b	M20	M20	1.12e-05	0.07709	Pure	0	rice	temperate japonica	M. oryzae
M20:M20	RP05b	M20	M20	9.56e-05	0.658018	Pure	0	rice	temperate japonica	M. oryzae
M20:M20	RP05b	M20	M20	9.26e-05	0.637369	Pure	0	rice	temperate japonica	M. oryzae
M20:M20	RP05b	M20	M20	0.000335037	2.30607	Pure	0	rice	temperate japonica	M. oryzae
M20:M20	RP05b	M20	M20	4.26e-05	0.293217	Pure	0	rice	temperate japonica	M. oryzae
M20:M20	RP05b	M20	M20	3.47e-05	0.238841	Pure	0	rice	temperate japonica	M. oryzae
M20:M20	RP05b	M20	M20	0	0	Pure	0	rice	temperate japonica	M. oryzae
M20:M20	RP05b	M20	M20	0.000186008	1.2803	Pure	0	rice	temperate japonica	M. oryzae
M20:M20	RP05b	M20	M20	2.59e-05	0.178271	Pure	0	rice	temperate japonica	M. oryzae
M20:M20	RP05b	M20	M20	0.000596109	4.10304	Pure	0	rice	temperate japonica	M. oryzae
M20:M20	RP05b	M20	M20	9.47e-06	0.0651824	Pure	0	rice	temperate japonica	M. oryzae
M20:M20	RP05b	M20	M20	4.82e-05	0.331762	Pure	0	rice	temperate japonica	M. oryzae
M20:MAR	RP05b	M20	MAR	2.09e-05	0.143694	Mix	0.19064847	rice	temperate japonica	M. oryzae
M20:MAR	RP05b	M20	MAR	1.21e-05	0.0830019	Mix	0.19064847	rice	temperate japonica	M. oryzae
M20:MAR	RP05b	M20	MAR	2.04e-05	0.140527	Mix	0.19064847	rice	temperate japonica	M. oryzae
M20:MAR	RP05b	M20	MAR	1.36e-05	0.0935026	Mix	0.19064847	rice	temperate japonica	M. oryzae
M20:MAR	RP05b	M20	MAR	1.89e-05	0.129853	Mix	0.19064847	rice	temperate japonica	M. oryzae
M20:OTA	RP05b	M20	OTA	9.52e-05	0.655211	Mix	0.20164062	rice	temperate japonica	M. oryzae
M20:OTA	RP05b	M20	OTA	0.000219308	1.5095	Mix	0.20164062	rice	temperate japonica	M. oryzae
M20:OTA	RP05b	M20	OTA	1.15e-05	0.0794578	Mix	0.20164062	rice	temperate japonica	M. oryzae
M20:OTA	RP05b	M20	OTA	0.000178128	1.22606	Mix	0.20164062	rice	temperate japonica	M. oryzae
M20:OTA	RP05b	M20	OTA	8.81e-05	0.606435	Mix	0.20164062	rice	temperate japonica	M. oryzae
M20:OTA	RP05b	M20	OTA	0.000297455	2.04739	Mix	0.20164062	rice	temperate japonica	M. oryzae
M20:SES	RP05b	M20	SES	0.00014453	0.994805	Mix	0.21145552	rice	temperate japonica	M. oryzae
M20:SES	RP05b	M20	SES	2.11e-05	0.145273	Mix	0.21145552	rice	temperate japonica	M. oryzae
M20:SES	RP05b	M20	SES	0.000256447	1.76513	Mix	0.21145552	rice	temperate japonica	M. oryzae
M20:SES	RP05b	M20	SES	3.29e-05	0.22655	Mix	0.21145552	rice	temperate japonica	M. oryzae
M20:SES	RP05b	M20	SES	4.82e-05	0.331486	Mix	0.21145552	rice	temperate japonica	M. oryzae
M20:NIP	RP05b	M20	NIP	0.000236579	1.62838	Mix		rice	temperate japonica	M. oryzae
M20:NIP	RP05b	M20	NIP	7.97e-05	0.548564	Mix		rice	temperate japonica	M. oryzae
M20:NIP	RP05b	M20	NIP	0.000439907	3.0279	Mix		rice	temperate japonica	M. oryzae
M20:NIP	RP05b	M20	NIP	0	0	Mix		rice	temperate japonica	M. oryzae
M20:NIP	RP05b	M20	NIP	8.04e-05	0.553693	Mix		rice	temperate japonica	M. oryzae
M20:NIP	RP05b	M20	NIP	0.00027248	1.87549	Mix		rice	temperate japonica	M. oryzae
M20:KIT	RP05b	M20	KIT	0.00054005	3.71718	Mix		rice	temperate japonica	M. oryzae
M20:KIT	RP05b	M20	KIT	1.28e-05	0.0881187	Mix		rice	temperate japonica	M. oryzae
M20:KIT	RP05b	M20	KIT	0.00018761	1.29133	Mix		rice	temperate japonica	M. oryzae
M20:KIT	RP05b	M20	KIT	1.17e-05	0.0807587	Mix		rice	temperate japonica	M. oryzae
M20:KIT	RP05b	M20	KIT	5.52e-05	0.380033	Mix		rice	temperate japonica	M. oryzae
M20:KIT	RP05b	M20	KIT	0.00049851	3.43126	Mix		rice	temperate japonica	M. oryzae
MAR:BAL	RP05b	MAR	BAL	8.26e-05	0.659695	Mix	0.14111099	rice	temperate japonica	M. oryzae
MAR:BAL	RP05b	MAR	BAL	0.00064777	5.1735	Mix	0.14111099	rice	temperate japonica	M. oryzae
MAR:BAL	RP05b	MAR	BAL	0.000284983	2.27605	Mix	0.14111099	rice	temperate japonica	M. oryzae
MAR:BAL	RP05b	MAR	BAL	0.000434948	3.47377	Mix	0.14111099	rice	temperate japonica	M. oryzae
MAR:BAL	RP05b	MAR	BAL	0.000198434	1.58482	Mix	0.14111099	rice	temperate japonica	M. oryzae
MAR:BAL	RP05b	MAR	BAL	0.000240612	1.92168	Mix	0.14111099	rice	temperate japonica	M. oryzae
MAR:CAL	RP05b	MAR	CAL	0.000301835	2.41064	Mix	0.12533785	rice	temperate japonica	M. oryzae
MAR:CAL	RP05b	MAR	CAL	0.000118027	0.942638	Mix	0.12533785	rice	temperate japonica	M. oryzae
MAR:CAL	RP05b	MAR	CAL	0.000183927	1.46896	Mix	0.12533785	rice	temperate japonica	M. oryzae
MAR:GRI	RP05b	MAR	GRI	9.96e-05	0.795468	Mix	0.16698131	rice	temperate japonica	M. oryzae
MAR:GRI	RP05b	MAR	GRI	8.48e-05	0.677266	Mix	0.16698131	rice	temperate japonica	M. oryzae
MAR:GRI	RP05b	MAR	GRI	0.000238557	1.90527	Mix	0.16698131	rice	temperate japonica	M. oryzae
MAR:GRI	RP05b	MAR	GRI	0.000282887	2.25931	Mix	0.16698131	rice	temperate japonica	M. oryzae
MAR:GRI	RP05b	MAR	GRI	6.86e-05	0.547883	Mix	0.16698131	rice	temperate japonica	M. oryzae
MAR:GRI	RP05b	MAR	GRI	0.000125553	1.00274	Mix	0.16698131	rice	temperate japonica	M. oryzae
MAR:LID	RP05b	MAR	LID	0.000322104	2.57252	Mix	0.14554308	rice	temperate japonica	M. oryzae
MAR:LID	RP05b	MAR	LID	0.00031931	2.55021	Mix	0.14554308	rice	temperate japonica	M. oryzae
MAR:LID	RP05b	MAR	LID	0.000345941	2.7629	Mix	0.14554308	rice	temperate japonica	M. oryzae
MAR:LID	RP05b	MAR	LID	7.02e-06	0.0560661	Mix	0.14554308	rice	temperate japonica	M. oryzae
MAR:LID	RP05b	MAR	LID	0.000128448	1.02587	Mix	0.14554308	rice	temperate japonica	M. oryzae
MAR:LID	RP05b	MAR	LID	0.00044044	3.51763	Mix	0.14554308	rice	temperate japonica	M. oryzae
MAR:LOM	RP05b	MAR	LOM	0.00013869	1.10767	Mix	0.11176772	rice	temperate japonica	M. oryzae
MAR:LOM	RP05b	MAR	LOM	3.85e-05	0.307485	Mix	0.11176772	rice	temperate japonica	M. oryzae
MAR:LOM	RP05b	MAR	LOM	8.73e-05	0.697232	Mix	0.11176772	rice	temperate japonica	M. oryzae
MAR:LOM	RP05b	MAR	LOM	0.00018899	1.50939	Mix	0.11176772	rice	temperate japonica	M. oryzae
MAR:LOM	RP05b	MAR	LOM	0.000179041	1.42993	Mix	0.11176772	rice	temperate japonica	M. oryzae
MAR:LOM	RP05b	MAR	LOM	8.31e-06	0.0663689	Mix	0.11176772	rice	temperate japonica	M. oryzae
MAR:LUX	RP05b	MAR	LUX	5.55e-05	0.443258	Mix	0.14694242	rice	temperate japonica	M. oryzae
MAR:LUX	RP05b	MAR	LUX	0.000142729	1.13992	Mix	0.14694242	rice	temperate japonica	M. oryzae
MAR:LUX	RP05b	MAR	LUX	0.000345868	2.76232	Mix	0.14694242	rice	temperate japonica	M. oryzae
MAR:LUX	RP05b	MAR	LUX	0.00052554	4.19729	Mix	0.14694242	rice	temperate japonica	M. oryzae
MAR:LUX	RP05b	MAR	LUX	0.00015014	1.19911	Mix	0.14694242	rice	temperate japonica	M. oryzae
MAR:LUX	RP05b	MAR	LUX	0.000694619	5.54766	Mix	0.14694242	rice	temperate japonica	M. oryzae
MAR:M20	RP05b	MAR	M20	0.000676587	5.40365	Mix	0.19064847	rice	temperate japonica	M. oryzae
MAR:M20	RP05b	MAR	M20	8.02e-05	0.640527	Mix	0.19064847	rice	temperate japonica	M. oryzae
MAR:M20	RP05b	MAR	M20	0.000105499	0.842581	Mix	0.19064847	rice	temperate japonica	M. oryzae
MAR:M20	RP05b	MAR	M20	0.000266647	2.12961	Mix	0.19064847	rice	temperate japonica	M. oryzae
MAR:M20	RP05b	MAR	M20	5.62e-05	0.448848	Mix	0.19064847	rice	temperate japonica	M. oryzae
MAR:M20	RP05b	MAR	M20	0.000520918	4.16038	Mix	0.19064847	rice	temperate japonica	M. oryzae
MAR:MAR	RP05b	MAR	MAR	0.000196556	1.56982	Pure	0	rice	temperate japonica	M. oryzae
MAR:MAR	RP05b	MAR	MAR	0	0	Pure	0	rice	temperate japonica	M. oryzae
MAR:MAR	RP05b	MAR	MAR	0.000171502	1.36972	Pure	0	rice	temperate japonica	M. oryzae
MAR:MAR	RP05b	MAR	MAR	0.000147408	1.17729	Pure	0	rice	temperate japonica	M. oryzae
MAR:MAR	RP05b	MAR	MAR	0	0	Pure	0	rice	temperate japonica	M. oryzae
MAR:MAR	RP05b	MAR	MAR	3.96e-05	0.31627	Pure	0	rice	temperate japonica	M. oryzae
MAR:MAR	RP05b	MAR	MAR	0.000194028	1.54963	Pure	0	rice	temperate japonica	M. oryzae
MAR:MAR	RP05b	MAR	MAR	0.000360692	2.88071	Pure	0	rice	temperate japonica	M. oryzae
MAR:MAR	RP05b	MAR	MAR	0.000114396	0.913638	Pure	0	rice	temperate japonica	M. oryzae
MAR:MAR	RP05b	MAR	MAR	0.000154528	1.23416	Pure	0	rice	temperate japonica	M. oryzae
MAR:MAR	RP05b	MAR	MAR	3.11e-05	0.248384	Pure	0	rice	temperate japonica	M. oryzae
MAR:MAR	RP05b	MAR	MAR	2.87e-05	0.229216	Pure	0	rice	temperate japonica	M. oryzae
MAR:MAR	RP05b	MAR	MAR	9.96e-05	0.795468	Pure	0	rice	temperate japonica	M. oryzae
MAR:MAR	RP05b	MAR	MAR	0.000220703	1.76267	Pure	0	rice	temperate japonica	M. oryzae
MAR:MAR	RP05b	MAR	MAR	7e-05	0.559064	Pure	0	rice	temperate japonica	M. oryzae
MAR:MAR	RP05b	MAR	MAR	0.000158285	1.26416	Pure	0	rice	temperate japonica	M. oryzae
MAR:MAR	RP05b	MAR	MAR	6.55e-05	0.523124	Pure	0	rice	temperate japonica	M. oryzae
MAR:MAR	RP05b	MAR	MAR	1.73e-05	0.138169	Pure	0	rice	temperate japonica	M. oryzae
MAR:MAR	RP05b	MAR	MAR	0.000309079	2.4685	Pure	0	rice	temperate japonica	M. oryzae
MAR:OTA	RP05b	MAR	OTA	7.7e-05	0.61497	Mix	0.13884448	rice	temperate japonica	M. oryzae
MAR:OTA	RP05b	MAR	OTA	0.000187393	1.49664	Mix	0.13884448	rice	temperate japonica	M. oryzae
MAR:OTA	RP05b	MAR	OTA	4.23e-05	0.337834	Mix	0.13884448	rice	temperate japonica	M. oryzae
MAR:OTA	RP05b	MAR	OTA	8.45e-05	0.67487	Mix	0.13884448	rice	temperate japonica	M. oryzae
MAR:OTA	RP05b	MAR	OTA	0.000158651	1.26709	Mix	0.13884448	rice	temperate japonica	M. oryzae
MAR:SES	RP05b	MAR	SES	2.42e-05	0.193276	Mix	0.15514866	rice	temperate japonica	M. oryzae
MAR:SES	RP05b	MAR	SES	4.55e-05	0.363391	Mix	0.15514866	rice	temperate japonica	M. oryzae
MAR:SES	RP05b	MAR	SES	0.000112315	0.897018	Mix	0.15514866	rice	temperate japonica	M. oryzae
MAR:SES	RP05b	MAR	SES	0.000258227	2.06236	Mix	0.15514866	rice	temperate japonica	M. oryzae
MAR:SES	RP05b	MAR	SES	0.000250467	2.00039	Mix	0.15514866	rice	temperate japonica	M. oryzae
MAR:NIP	RP05b	MAR	NIP	0.000176642	1.41077	Mix		rice	temperate japonica	M. oryzae
MAR:NIP	RP05b	MAR	NIP	9.76e-05	0.779495	Mix		rice	temperate japonica	M. oryzae
MAR:NIP	RP05b	MAR	NIP	6.32e-05	0.504755	Mix		rice	temperate japonica	M. oryzae
MAR:NIP	RP05b	MAR	NIP	1.7e-05	0.135773	Mix		rice	temperate japonica	M. oryzae
MAR:NIP	RP05b	MAR	NIP	0.000311587	2.48853	Mix		rice	temperate japonica	M. oryzae
MAR:NIP	RP05b	MAR	NIP	3.8e-05	0.303492	Mix		rice	temperate japonica	M. oryzae
MAR:KIT	RP05b	MAR	KIT	9.91e-05	0.791475	Mix		rice	temperate japonica	M. oryzae
MAR:KIT	RP05b	MAR	KIT	0.000151568	1.21052	Mix		rice	temperate japonica	M. oryzae
MAR:KIT	RP05b	MAR	KIT	7.18e-05	0.57344	Mix		rice	temperate japonica	M. oryzae
MAR:KIT	RP05b	MAR	KIT	2.59e-05	0.206854	Mix		rice	temperate japonica	M. oryzae
MAR:KIT	RP05b	MAR	KIT	1.4e-05	0.111813	Mix		rice	temperate japonica	M. oryzae
OTA:BAL	RP05b	OTA	BAL	0.000133399	0.798193	Mix	0.13268675	rice	temperate japonica	M. oryzae
OTA:BAL	RP05b	OTA	BAL	7.09e-05	0.42423	Mix	0.13268675	rice	temperate japonica	M. oryzae
OTA:BAL	RP05b	OTA	BAL	9.43e-05	0.564244	Mix	0.13268675	rice	temperate japonica	M. oryzae
OTA:BAL	RP05b	OTA	BAL	0.000392154	2.34645	Mix	0.13268675	rice	temperate japonica	M. oryzae
OTA:BAL	RP05b	OTA	BAL	0.00024703	1.4781	Mix	0.13268675	rice	temperate japonica	M. oryzae
OTA:BAL	RP05b	OTA	BAL	0.000336198	2.01164	Mix	0.13268675	rice	temperate japonica	M. oryzae
OTA:CAL	RP05b	OTA	CAL	0.000343497	2.05531	Mix	0.1504633	rice	temperate japonica	M. oryzae
OTA:CAL	RP05b	OTA	CAL	5.35e-05	0.320117	Mix	0.1504633	rice	temperate japonica	M. oryzae
OTA:CAL	RP05b	OTA	CAL	0.000405456	2.42605	Mix	0.1504633	rice	temperate japonica	M. oryzae
OTA:GRI	RP05b	OTA	GRI	0.000308633	1.84671	Mix	0.15511164	rice	temperate japonica	M. oryzae
OTA:GRI	RP05b	OTA	GRI	1.28e-05	0.0765888	Mix	0.15511164	rice	temperate japonica	M. oryzae
OTA:GRI	RP05b	OTA	GRI	0.00012997	0.777675	Mix	0.15511164	rice	temperate japonica	M. oryzae
OTA:GRI	RP05b	OTA	GRI	7.7e-05	0.460729	Mix	0.15511164	rice	temperate japonica	M. oryzae
OTA:GRI	RP05b	OTA	GRI	3.75e-05	0.224381	Mix	0.15511164	rice	temperate japonica	M. oryzae
OTA:GRI	RP05b	OTA	GRI	0.000279106	1.67003	Mix	0.15511164	rice	temperate japonica	M. oryzae
OTA:LID	RP05b	OTA	LID	6.6e-05	0.394911	Mix	0.15414329	rice	temperate japonica	M. oryzae
OTA:LID	RP05b	OTA	LID	0.000106744	0.638703	Mix	0.15414329	rice	temperate japonica	M. oryzae
OTA:LID	RP05b	OTA	LID	3.78e-05	0.226176	Mix	0.15414329	rice	temperate japonica	M. oryzae
OTA:LID	RP05b	OTA	LID	9.44e-05	0.564842	Mix	0.15414329	rice	temperate japonica	M. oryzae
OTA:LID	RP05b	OTA	LID	0.00033302	1.99262	Mix	0.15414329	rice	temperate japonica	M. oryzae
OTA:LID	RP05b	OTA	LID	0.000217501	1.30142	Mix	0.15414329	rice	temperate japonica	M. oryzae
OTA:LOM	RP05b	OTA	LOM	3.29e-05	0.196857	Mix	0.16879293	rice	temperate japonica	M. oryzae
OTA:LOM	RP05b	OTA	LOM	0.000559247	3.34625	Mix	0.16879293	rice	temperate japonica	M. oryzae
OTA:LOM	RP05b	OTA	LOM	0.000133743	0.800251	Mix	0.16879293	rice	temperate japonica	M. oryzae
OTA:LOM	RP05b	OTA	LOM	0.000100448	0.60103	Mix	0.16879293	rice	temperate japonica	M. oryzae
OTA:LOM	RP05b	OTA	LOM	4.54e-05	0.271651	Mix	0.16879293	rice	temperate japonica	M. oryzae
OTA:LOM	RP05b	OTA	LOM	0.000444013	2.65675	Mix	0.16879293	rice	temperate japonica	M. oryzae
OTA:LUX	RP05b	OTA	LUX	0.000233638	1.39797	Mix	0.15312319	rice	temperate japonica	M. oryzae
OTA:LUX	RP05b	OTA	LUX	3.77e-05	0.225578	Mix	0.15312319	rice	temperate japonica	M. oryzae
OTA:LUX	RP05b	OTA	LUX	0.000166064	0.993644	Mix	0.15312319	rice	temperate japonica	M. oryzae
OTA:LUX	RP05b	OTA	LUX	0.000143386	0.85795	Mix	0.15312319	rice	temperate japonica	M. oryzae
OTA:LUX	RP05b	OTA	LUX	0.000286706	1.71551	Mix	0.15312319	rice	temperate japonica	M. oryzae
OTA:M20	RP05b	OTA	M20	5.58e-05	0.333879	Mix	0.20164062	rice	temperate japonica	M. oryzae
OTA:M20	RP05b	OTA	M20	0.000242837	1.45301	Mix	0.20164062	rice	temperate japonica	M. oryzae
OTA:M20	RP05b	OTA	M20	5.55e-05	0.332084	Mix	0.20164062	rice	temperate japonica	M. oryzae
OTA:M20	RP05b	OTA	M20	0.000224841	1.34534	Mix	0.20164062	rice	temperate japonica	M. oryzae
OTA:M20	RP05b	OTA	M20	8.18e-05	0.48945	Mix	0.20164062	rice	temperate japonica	M. oryzae
OTA:M20	RP05b	OTA	M20	8.41e-05	0.503212	Mix	0.20164062	rice	temperate japonica	M. oryzae
OTA:MAR	RP05b	OTA	MAR	0.000139758	0.836242	Mix	0.13884448	rice	temperate japonica	M. oryzae
OTA:MAR	RP05b	OTA	MAR	6.62e-05	0.396108	Mix	0.13884448	rice	temperate japonica	M. oryzae
OTA:MAR	RP05b	OTA	MAR	7.36e-05	0.440386	Mix	0.13884448	rice	temperate japonica	M. oryzae
OTA:MAR	RP05b	OTA	MAR	0.000234696	1.4043	Mix	0.13884448	rice	temperate japonica	M. oryzae
OTA:MAR	RP05b	OTA	MAR	8.03e-05	0.480475	Mix	0.13884448	rice	temperate japonica	M. oryzae
OTA:MAR	RP05b	OTA	MAR	0.000230925	1.38174	Mix	0.13884448	rice	temperate japonica	M. oryzae
OTA:OTA	RP05b	OTA	OTA	0.000145143	0.868463	Pure	0	rice	temperate japonica	M. oryzae
OTA:OTA	RP05b	OTA	OTA	0.000101492	0.607277	Pure	0	rice	temperate japonica	M. oryzae
OTA:OTA	RP05b	OTA	OTA	0.000197225	1.1801	Pure	0	rice	temperate japonica	M. oryzae
OTA:OTA	RP05b	OTA	OTA	0	0	Pure	0	rice	temperate japonica	M. oryzae
OTA:OTA	RP05b	OTA	OTA	0.000242907	1.45343	Pure	0	rice	temperate japonica	M. oryzae
OTA:OTA	RP05b	OTA	OTA	0.000139371	0.833926	Pure	0	rice	temperate japonica	M. oryzae
OTA:OTA	RP05b	OTA	OTA	0.000428004	2.56096	Pure	0	rice	temperate japonica	M. oryzae
OTA:OTA	RP05b	OTA	OTA	7.91e-05	0.473295	Pure	0	rice	temperate japonica	M. oryzae
OTA:OTA	RP05b	OTA	OTA	7.85e-05	0.469705	Pure	0	rice	temperate japonica	M. oryzae
OTA:OTA	RP05b	OTA	OTA	0.000190055	1.13719	Pure	0	rice	temperate japonica	M. oryzae
OTA:OTA	RP05b	OTA	OTA	0.000248332	1.48589	Pure	0	rice	temperate japonica	M. oryzae
OTA:OTA	RP05b	OTA	OTA	0.000309885	1.8542	Pure	0	rice	temperate japonica	M. oryzae
OTA:OTA	RP05b	OTA	OTA	0.00030737	1.83915	Pure	0	rice	temperate japonica	M. oryzae
OTA:OTA	RP05b	OTA	OTA	0.000438603	2.62438	Pure	0	rice	temperate japonica	M. oryzae
OTA:OTA	RP05b	OTA	OTA	0.000280466	1.67817	Pure	0	rice	temperate japonica	M. oryzae
OTA:OTA	RP05b	OTA	OTA	0.000128226	0.76724	Pure	0	rice	temperate japonica	M. oryzae
OTA:OTA	RP05b	OTA	OTA	6.46e-05	0.386534	Pure	0	rice	temperate japonica	M. oryzae
OTA:OTA	RP05b	OTA	OTA	5.75e-05	0.344051	Pure	0	rice	temperate japonica	M. oryzae
OTA:OTA	RP05b	OTA	OTA	8.64e-05	0.516974	Pure	0	rice	temperate japonica	M. oryzae
OTA:OTA	RP05b	OTA	OTA	0.000143198	0.856825	Pure	0	rice	temperate japonica	M. oryzae
OTA:OTA	RP05b	OTA	OTA	0.00035695	2.13581	Pure	0	rice	temperate japonica	M. oryzae
OTA:OTA	RP05b	OTA	OTA	4.7e-05	0.281224	Pure	0	rice	temperate japonica	M. oryzae
OTA:OTA	RP05b	OTA	OTA	0	0	Pure	0	rice	temperate japonica	M. oryzae
OTA:OTA	RP05b	OTA	OTA	5.47e-05	0.327297	Pure	0	rice	temperate japonica	M. oryzae
OTA:OTA	RP05b	OTA	OTA	8.28e-05	0.495434	Pure	0	rice	temperate japonica	M. oryzae
OTA:OTA	RP05b	OTA	OTA	8.01e-05	0.479278	Pure	0	rice	temperate japonica	M. oryzae
OTA:OTA	RP05b	OTA	OTA	0.000224483	1.34319	Pure	0	rice	temperate japonica	M. oryzae
OTA:SES	RP05b	OTA	SES	6.72e-05	0.402091	Mix	0.14809474	rice	temperate japonica	M. oryzae
OTA:SES	RP05b	OTA	SES	7.15e-05	0.42782	Mix	0.14809474	rice	temperate japonica	M. oryzae
OTA:SES	RP05b	OTA	SES	2.62e-05	0.156768	Mix	0.14809474	rice	temperate japonica	M. oryzae
OTA:SES	RP05b	OTA	SES	1.8e-05	0.107703	Mix	0.14809474	rice	temperate japonica	M. oryzae
OTA:SES	RP05b	OTA	SES	7.42e-05	0.443976	Mix	0.14809474	rice	temperate japonica	M. oryzae
OTA:NIP	RP05b	OTA	NIP	0.000169559	1.01456	Mix		rice	temperate japonica	M. oryzae
OTA:NIP	RP05b	OTA	NIP	7.52e-05	0.449959	Mix		rice	temperate japonica	M. oryzae
OTA:NIP	RP05b	OTA	NIP	4.64e-05	0.277634	Mix		rice	temperate japonica	M. oryzae
OTA:NIP	RP05b	OTA	NIP	0.000114876	0.68736	Mix		rice	temperate japonica	M. oryzae
OTA:NIP	RP05b	OTA	NIP	0.00019626	1.17432	Mix		rice	temperate japonica	M. oryzae
OTA:NIP	RP05b	OTA	NIP	0.000123944	0.741619	Mix		rice	temperate japonica	M. oryzae
OTA:KIT	RP05b	OTA	KIT	0.000528877	3.16453	Mix		rice	temperate japonica	M. oryzae
OTA:KIT	RP05b	OTA	KIT	0.000145847	0.872675	Mix		rice	temperate japonica	M. oryzae
OTA:KIT	RP05b	OTA	KIT	0.000625508	3.74273	Mix		rice	temperate japonica	M. oryzae
OTA:KIT	RP05b	OTA	KIT	7.35e-06	0.0439787	Mix		rice	temperate japonica	M. oryzae
OTA:KIT	RP05b	OTA	KIT	0.000194434	1.1634	Mix		rice	temperate japonica	M. oryzae
OTA:KIT	RP05b	OTA	KIT	0.000112059	0.670505	Mix		rice	temperate japonica	M. oryzae
SES:BAL	RP05b	SES	BAL	0.000246409	2.76491	Mix	0.10198688	rice	temperate japonica	M. oryzae
SES:BAL	RP05b	SES	BAL	0.00011283	1.26605	Mix	0.10198688	rice	temperate japonica	M. oryzae
SES:BAL	RP05b	SES	BAL	0.000472336	5.3	Mix	0.10198688	rice	temperate japonica	M. oryzae
SES:BAL	RP05b	SES	BAL	2.48e-06	0.0278276	Mix	0.10198688	rice	temperate japonica	M. oryzae
SES:BAL	RP05b	SES	BAL	8.47e-05	0.950404	Mix	0.10198688	rice	temperate japonica	M. oryzae
SES:BAL	RP05b	SES	BAL	0.000647198	7.26209	Mix	0.10198688	rice	temperate japonica	M. oryzae
SES:CAL	RP05b	SES	CAL	0.000374401	4.20109	Mix	0.17187747	rice	temperate japonica	M. oryzae
SES:CAL	RP05b	SES	CAL	9.71e-05	1.08954	Mix	0.17187747	rice	temperate japonica	M. oryzae
SES:CAL	RP05b	SES	CAL	0.000179875	2.01835	Mix	0.17187747	rice	temperate japonica	M. oryzae
SES:CAL	RP05b	SES	CAL	0.000207643	2.32992	Mix	0.17187747	rice	temperate japonica	M. oryzae
SES:CAL	RP05b	SES	CAL	0.000224432	2.51831	Mix	0.17187747	rice	temperate japonica	M. oryzae
SES:CAL	RP05b	SES	CAL	0.00022409	2.51447	Mix	0.17187747	rice	temperate japonica	M. oryzae
SES:GRI	RP05b	SES	GRI	3.46e-06	0.038824	Mix	0.11556604	rice	temperate japonica	M. oryzae
SES:GRI	RP05b	SES	GRI	2.33e-05	0.261445	Mix	0.11556604	rice	temperate japonica	M. oryzae
SES:GRI	RP05b	SES	GRI	5.1e-05	0.572262	Mix	0.11556604	rice	temperate japonica	M. oryzae
SES:GRI	RP05b	SES	GRI	5.97e-05	0.669883	Mix	0.11556604	rice	temperate japonica	M. oryzae
SES:GRI	RP05b	SES	GRI	4.31e-05	0.483617	Mix	0.11556604	rice	temperate japonica	M. oryzae
SES:LID	RP05b	SES	LID	0.000166352	1.86661	Mix	0.14525868	rice	temperate japonica	M. oryzae
SES:LID	RP05b	SES	LID	7.38e-05	0.828097	Mix	0.14525868	rice	temperate japonica	M. oryzae
SES:LID	RP05b	SES	LID	7.82e-05	0.877468	Mix	0.14525868	rice	temperate japonica	M. oryzae
SES:LID	RP05b	SES	LID	9.9e-05	1.11086	Mix	0.14525868	rice	temperate japonica	M. oryzae
SES:LID	RP05b	SES	LID	0.000161894	1.81658	Mix	0.14525868	rice	temperate japonica	M. oryzae
SES:LOM	RP05b	SES	LOM	2.76e-05	0.309695	Mix	0.14223854	rice	temperate japonica	M. oryzae
SES:LOM	RP05b	SES	LOM	0.000222847	2.50053	Mix	0.14223854	rice	temperate japonica	M. oryzae
SES:LOM	RP05b	SES	LOM	0.000223737	2.51051	Mix	0.14223854	rice	temperate japonica	M. oryzae
SES:LOM	RP05b	SES	LOM	0	0	Mix	0.14223854	rice	temperate japonica	M. oryzae
SES:LOM	RP05b	SES	LOM	0	0	Mix	0.14223854	rice	temperate japonica	M. oryzae
SES:LUX	RP05b	SES	LUX	0.000102867	1.15425	Mix	0.13739875	rice	temperate japonica	M. oryzae
SES:LUX	RP05b	SES	LUX	9.64e-05	1.08169	Mix	0.13739875	rice	temperate japonica	M. oryzae
SES:LUX	RP05b	SES	LUX	0.000184544	2.07074	Mix	0.13739875	rice	temperate japonica	M. oryzae
SES:LUX	RP05b	SES	LUX	8.07e-05	0.90552	Mix	0.13739875	rice	temperate japonica	M. oryzae
SES:LUX	RP05b	SES	LUX	7.96e-06	0.0893177	Mix	0.13739875	rice	temperate japonica	M. oryzae
SES:LUX	RP05b	SES	LUX	0.000149638	1.67906	Mix	0.13739875	rice	temperate japonica	M. oryzae
SES:M20	RP05b	SES	M20	0.000241995	2.71538	Mix	0.21145552	rice	temperate japonica	M. oryzae
SES:M20	RP05b	SES	M20	0	0	Mix	0.21145552	rice	temperate japonica	M. oryzae
SES:M20	RP05b	SES	M20	0.000160539	1.80138	Mix	0.21145552	rice	temperate japonica	M. oryzae
SES:M20	RP05b	SES	M20	2.18e-05	0.244614	Mix	0.21145552	rice	temperate japonica	M. oryzae
SES:M20	RP05b	SES	M20	8.44e-05	0.947037	Mix	0.21145552	rice	temperate japonica	M. oryzae
SES:M20	RP05b	SES	M20	0.000228903	2.56848	Mix	0.21145552	rice	temperate japonica	M. oryzae
SES:MAR	RP05b	SES	MAR	6.53e-06	0.073272	Mix	0.15514866	rice	temperate japonica	M. oryzae
SES:MAR	RP05b	SES	MAR	7.39e-05	0.829219	Mix	0.15514866	rice	temperate japonica	M. oryzae
SES:MAR	RP05b	SES	MAR	1.79e-05	0.200853	Mix	0.15514866	rice	temperate japonica	M. oryzae
SES:MAR	RP05b	SES	MAR	3.44e-06	0.0385996	Mix	0.15514866	rice	temperate japonica	M. oryzae
SES:MAR	RP05b	SES	MAR	0.000183118	2.05473	Mix	0.15514866	rice	temperate japonica	M. oryzae
SES:OTA	RP05b	SES	OTA	0.000111974	1.25644	Mix	0.14809474	rice	temperate japonica	M. oryzae
SES:OTA	RP05b	SES	OTA	0.000104547	1.1731	Mix	0.14809474	rice	temperate japonica	M. oryzae
SES:OTA	RP05b	SES	OTA	5.7e-05	0.639587	Mix	0.14809474	rice	temperate japonica	M. oryzae
SES:OTA	RP05b	SES	OTA	7.54e-05	0.84605	Mix	0.14809474	rice	temperate japonica	M. oryzae
SES:OTA	RP05b	SES	OTA	4.24e-05	0.475763	Mix	0.14809474	rice	temperate japonica	M. oryzae
SES:SES	RP05b	SES	SES	0.000187665	2.10576	Pure	0	rice	temperate japonica	M. oryzae
SES:SES	RP05b	SES	SES	6.38e-05	0.715888	Pure	0	rice	temperate japonica	M. oryzae
SES:SES	RP05b	SES	SES	9.22e-05	1.03456	Pure	0	rice	temperate japonica	M. oryzae
SES:SES	RP05b	SES	SES	3.91e-06	0.0438734	Pure	0	rice	temperate japonica	M. oryzae
SES:SES	RP05b	SES	SES	3.25e-05	0.364677	Pure	0	rice	temperate japonica	M. oryzae
SES:SES	RP05b	SES	SES	6.56e-05	0.736086	Pure	0	rice	temperate japonica	M. oryzae
SES:SES	RP05b	SES	SES	0.000106089	1.19041	Pure	0	rice	temperate japonica	M. oryzae
SES:SES	RP05b	SES	SES	0.000270893	3.03964	Pure	0	rice	temperate japonica	M. oryzae
SES:SES	RP05b	SES	SES	9.65e-06	0.108281	Pure	0	rice	temperate japonica	M. oryzae
SES:SES	RP05b	SES	SES	3.01e-06	0.0337747	Pure	0	rice	temperate japonica	M. oryzae
SES:SES	RP05b	SES	SES	0.000156303	1.75385	Pure	0	rice	temperate japonica	M. oryzae
SES:SES	RP05b	SES	SES	0.000152327	1.70923	Pure	0	rice	temperate japonica	M. oryzae
SES:SES	RP05b	SES	SES	0.000142029	1.59368	Pure	0	rice	temperate japonica	M. oryzae
SES:SES	RP05b	SES	SES	0.000239836	2.69116	Pure	0	rice	temperate japonica	M. oryzae
SES:SES	RP05b	SES	SES	1.47e-05	0.164946	Pure	0	rice	temperate japonica	M. oryzae
SES:SES	RP05b	SES	SES	1.33e-05	0.149237	Pure	0	rice	temperate japonica	M. oryzae
SES:SES	RP05b	SES	SES	0	0	Pure	0	rice	temperate japonica	M. oryzae
SES:SES	RP05b	SES	SES	0	0	Pure	0	rice	temperate japonica	M. oryzae
SES:SES	RP05b	SES	SES	9.13e-05	1.02446	Pure	0	rice	temperate japonica	M. oryzae
SES:SES	RP05b	SES	SES	0.000269176	3.02038	Pure	0	rice	temperate japonica	M. oryzae
SES:SES	RP05b	SES	SES	0.000147563	1.65578	Pure	0	rice	temperate japonica	M. oryzae
SES:SES	RP05b	SES	SES	1.18e-05	0.132406	Pure	0	rice	temperate japonica	M. oryzae
SES:SES	RP05b	SES	SES	6.16e-05	0.691203	Pure	0	rice	temperate japonica	M. oryzae
SES:SES	RP05b	SES	SES	3.63e-06	0.0407316	Pure	0	rice	temperate japonica	M. oryzae
SES:NIP	RP05b	SES	NIP	0.000399056	4.47774	Mix		rice	temperate japonica	M. oryzae
SES:NIP	RP05b	SES	NIP	0.000547406	6.14234	Mix		rice	temperate japonica	M. oryzae
SES:NIP	RP05b	SES	NIP	3.56e-05	0.399461	Mix		rice	temperate japonica	M. oryzae
SES:NIP	RP05b	SES	NIP	0.000163496	1.83456	Mix		rice	temperate japonica	M. oryzae
SES:NIP	RP05b	SES	NIP	0	0	Mix		rice	temperate japonica	M. oryzae
SES:NIP	RP05b	SES	NIP	0.000125408	1.40718	Mix		rice	temperate japonica	M. oryzae
SES:KIT	RP05b	SES	KIT	5.02e-05	0.563285	Mix		rice	temperate japonica	M. oryzae
SES:KIT	RP05b	SES	KIT	3.97e-05	0.445467	Mix		rice	temperate japonica	M. oryzae
SES:KIT	RP05b	SES	KIT	0.000139806	1.56874	Mix		rice	temperate japonica	M. oryzae
SES:KIT	RP05b	SES	KIT	0.000210382	2.36066	Mix		rice	temperate japonica	M. oryzae
SES:KIT	RP05b	SES	KIT	4.73e-05	0.530745	Mix		rice	temperate japonica	M. oryzae
SES:KIT	RP05b	SES	KIT	1.89e-05	0.212074	Mix		rice	temperate japonica	M. oryzae
NIP:BAL	RP05b	NIP	BAL	0	0	Mix		rice	temperate japonica	M. oryzae
NIP:BAL	RP05b	NIP	BAL	1.3e-05	0.202332	Mix		rice	temperate japonica	M. oryzae
NIP:BAL	RP05b	NIP	BAL	2.19e-05	0.340852	Mix		rice	temperate japonica	M. oryzae
NIP:BAL	RP05b	NIP	BAL	0.000105226	1.63774	Mix		rice	temperate japonica	M. oryzae
NIP:BAL	RP05b	NIP	BAL	0.000169619	2.63996	Mix		rice	temperate japonica	M. oryzae
NIP:CAL	RP05b	NIP	CAL	5.77e-05	0.898045	Mix		rice	temperate japonica	M. oryzae
NIP:CAL	RP05b	NIP	CAL	1.86e-05	0.289491	Mix		rice	temperate japonica	M. oryzae
NIP:CAL	RP05b	NIP	CAL	3.08e-05	0.479372	Mix		rice	temperate japonica	M. oryzae
NIP:CAL	RP05b	NIP	CAL	7.45e-05	1.15952	Mix		rice	temperate japonica	M. oryzae
NIP:GRI	RP05b	NIP	GRI	3.07e-05	0.477816	Mix		rice	temperate japonica	M. oryzae
NIP:GRI	RP05b	NIP	GRI	7.05e-05	1.09726	Mix		rice	temperate japonica	M. oryzae
NIP:GRI	RP05b	NIP	GRI	9.06e-06	0.14101	Mix		rice	temperate japonica	M. oryzae
NIP:GRI	RP05b	NIP	GRI	4e-05	0.622561	Mix		rice	temperate japonica	M. oryzae
NIP:LID	RP05b	NIP	LID	0.00024725	3.84821	Mix		rice	temperate japonica	M. oryzae
NIP:LID	RP05b	NIP	LID	0.000125972	1.96063	Mix		rice	temperate japonica	M. oryzae
NIP:LID	RP05b	NIP	LID	2.14e-05	0.33307	Mix		rice	temperate japonica	M. oryzae
NIP:LID	RP05b	NIP	LID	0.000140124	2.18089	Mix		rice	temperate japonica	M. oryzae
NIP:LID	RP05b	NIP	LID	9.7e-06	0.150971	Mix		rice	temperate japonica	M. oryzae
NIP:LOM	RP05b	NIP	LOM	4.15e-05	0.645907	Mix		rice	temperate japonica	M. oryzae
NIP:LOM	RP05b	NIP	LOM	9.71e-05	1.51127	Mix		rice	temperate japonica	M. oryzae
NIP:LOM	RP05b	NIP	LOM	5.24e-06	0.0815555	Mix		rice	temperate japonica	M. oryzae
NIP:LOM	RP05b	NIP	LOM	7.9e-05	1.22956	Mix		rice	temperate japonica	M. oryzae
NIP:LUX	RP05b	NIP	LUX	7.73e-05	1.2031	Mix		rice	temperate japonica	M. oryzae
NIP:LUX	RP05b	NIP	LUX	9.95e-05	1.54862	Mix		rice	temperate japonica	M. oryzae
NIP:LUX	RP05b	NIP	LUX	1.96e-05	0.305055	Mix		rice	temperate japonica	M. oryzae
NIP:LUX	RP05b	NIP	LUX	1.51e-05	0.235017	Mix		rice	temperate japonica	M. oryzae
NIP:LUX	RP05b	NIP	LUX	9.66e-05	1.50349	Mix		rice	temperate japonica	M. oryzae
NIP:M20	RP05b	NIP	M20	3.75e-05	0.583651	Mix		rice	temperate japonica	M. oryzae
NIP:M20	RP05b	NIP	M20	0.000332165	5.16983	Mix		rice	temperate japonica	M. oryzae
NIP:M20	RP05b	NIP	M20	0.000334967	5.21344	Mix		rice	temperate japonica	M. oryzae
NIP:M20	RP05b	NIP	M20	0.000122816	1.91151	Mix		rice	temperate japonica	M. oryzae
NIP:M20	RP05b	NIP	M20	6.37e-05	0.991429	Mix		rice	temperate japonica	M. oryzae
NIP:M20	RP05b	NIP	M20	0.000115488	1.79746	Mix		rice	temperate japonica	M. oryzae
NIP:MAR	RP05b	NIP	MAR	3e-05	0.466921	Mix		rice	temperate japonica	M. oryzae
NIP:MAR	RP05b	NIP	MAR	0.000178275	2.77468	Mix		rice	temperate japonica	M. oryzae
NIP:MAR	RP05b	NIP	MAR	4.21e-05	0.655246	Mix		rice	temperate japonica	M. oryzae
NIP:MAR	RP05b	NIP	MAR	5.5e-06	0.0856022	Mix		rice	temperate japonica	M. oryzae
NIP:MAR	RP05b	NIP	MAR	3.43e-05	0.533846	Mix		rice	temperate japonica	M. oryzae
NIP:OTA	RP05b	NIP	OTA	0.000197532	3.07439	Mix		rice	temperate japonica	M. oryzae
NIP:OTA	RP05b	NIP	OTA	4.99e-05	0.776645	Mix		rice	temperate japonica	M. oryzae
NIP:OTA	RP05b	NIP	OTA	0.00028323	4.4082	Mix		rice	temperate japonica	M. oryzae
NIP:OTA	RP05b	NIP	OTA	2.88e-05	0.448244	Mix		rice	temperate japonica	M. oryzae
NIP:OTA	RP05b	NIP	OTA	1.17e-05	0.182099	Mix		rice	temperate japonica	M. oryzae
NIP:OTA	RP05b	NIP	OTA	9.49e-05	1.47703	Mix		rice	temperate japonica	M. oryzae
NIP:SES	RP05b	NIP	SES	9.71e-05	1.51127	Mix		rice	temperate japonica	M. oryzae
NIP:SES	RP05b	NIP	SES	0.000107342	1.67067	Mix		rice	temperate japonica	M. oryzae
NIP:SES	RP05b	NIP	SES	3.65e-05	0.568087	Mix		rice	temperate japonica	M. oryzae
NIP:SES	RP05b	NIP	SES	0.000180056	2.8024	Mix		rice	temperate japonica	M. oryzae
NIP:SES	RP05b	NIP	SES	6.34e-05	0.98676	Mix		rice	temperate japonica	M. oryzae
NIP:NIP	RP05b	NIP	NIP	4.25e-05	0.661471	Pure		rice	temperate japonica	M. oryzae
NIP:NIP	RP05b	NIP	NIP	2.66e-05	0.414003	Pure		rice	temperate japonica	M. oryzae
NIP:NIP	RP05b	NIP	NIP	2.43e-05	0.378206	Pure		rice	temperate japonica	M. oryzae
NIP:NIP	RP05b	NIP	NIP	0.000120349	1.87312	Pure		rice	temperate japonica	M. oryzae
NIP:NIP	RP05b	NIP	NIP	9.89e-05	1.53928	Pure		rice	temperate japonica	M. oryzae
NIP:NIP	RP05b	NIP	NIP	0.000101307	1.57675	Pure		rice	temperate japonica	M. oryzae
NIP:NIP	RP05b	NIP	NIP	6.84e-05	1.06458	Pure		rice	temperate japonica	M. oryzae
NIP:NIP	RP05b	NIP	NIP	1.61e-05	0.250581	Pure		rice	temperate japonica	M. oryzae
NIP:NIP	RP05b	NIP	NIP	0.00010549	1.64185	Pure		rice	temperate japonica	M. oryzae
NIP:NIP	RP05b	NIP	NIP	5.59e-06	0.0870029	Pure		rice	temperate japonica	M. oryzae
NIP:NIP	RP05b	NIP	NIP	0.000202391	3.15002	Pure		rice	temperate japonica	M. oryzae
NIP:NIP	RP05b	NIP	NIP	9.67e-05	1.50504	Pure		rice	temperate japonica	M. oryzae
NIP:NIP	RP05b	NIP	NIP	2.63e-05	0.409334	Pure		rice	temperate japonica	M. oryzae
NIP:NIP	RP05b	NIP	NIP	2.84e-05	0.442019	Pure		rice	temperate japonica	M. oryzae
NIP:NIP	RP05b	NIP	NIP	7.11e-05	1.1066	Pure		rice	temperate japonica	M. oryzae
NIP:NIP	RP05b	NIP	NIP	2.28e-05	0.35486	Pure		rice	temperate japonica	M. oryzae
NIP:NIP	RP05b	NIP	NIP	5.2e-05	0.80933	Pure		rice	temperate japonica	M. oryzae
NIP:NIP	RP05b	NIP	NIP	0.000259069	4.03216	Pure		rice	temperate japonica	M. oryzae
NIP:NIP	RP05b	NIP	NIP	5.17e-06	0.0804661	Pure		rice	temperate japonica	M. oryzae
NIP:NIP	RP05b	NIP	NIP	2.01e-05	0.312837	Pure		rice	temperate japonica	M. oryzae
NIP:NIP	RP05b	NIP	NIP	1.2e-05	0.186768	Pure		rice	temperate japonica	M. oryzae
NIP:NIP	RP05b	NIP	NIP	1.34e-05	0.208558	Pure		rice	temperate japonica	M. oryzae
NIP:NIP	RP05b	NIP	NIP	5.88e-05	0.915165	Pure		rice	temperate japonica	M. oryzae
NIP:KIT	RP05b	NIP	KIT	0.000266658	4.15027	Mix		rice	temperate japonica	M. oryzae
NIP:KIT	RP05b	NIP	KIT	4.01e-05	0.624118	Mix		rice	temperate japonica	M. oryzae
NIP:KIT	RP05b	NIP	KIT	0.000237107	3.69034	Mix		rice	temperate japonica	M. oryzae
NIP:KIT	RP05b	NIP	KIT	0.000147075	2.28908	Mix		rice	temperate japonica	M. oryzae
KIT:BAL	RP05b	KIT	BAL	7.15e-06	0.100613	Mix		rice	temperate japonica	M. oryzae
KIT:BAL	RP05b	KIT	BAL	0.000111325	1.56654	Mix		rice	temperate japonica	M. oryzae
KIT:BAL	RP05b	KIT	BAL	7.01e-05	0.986434	Mix		rice	temperate japonica	M. oryzae
KIT:BAL	RP05b	KIT	BAL	6.72e-05	0.945626	Mix		rice	temperate japonica	M. oryzae
KIT:BAL	RP05b	KIT	BAL	5.36e-05	0.754249	Mix		rice	temperate japonica	M. oryzae
KIT:BAL	RP05b	KIT	BAL	2.7e-05	0.379939	Mix		rice	temperate japonica	M. oryzae
KIT:CAL	RP05b	KIT	CAL	8.51e-05	1.19751	Mix		rice	temperate japonica	M. oryzae
KIT:CAL	RP05b	KIT	CAL	0.000108628	1.52859	Mix		rice	temperate japonica	M. oryzae
KIT:CAL	RP05b	KIT	CAL	4.93e-05	0.69374	Mix		rice	temperate japonica	M. oryzae
KIT:CAL	RP05b	KIT	CAL	7.84e-05	1.10323	Mix		rice	temperate japonica	M. oryzae
KIT:GRI	RP05b	KIT	GRI	0.00010537	1.48275	Mix		rice	temperate japonica	M. oryzae
KIT:GRI	RP05b	KIT	GRI	1.79e-05	0.251885	Mix		rice	temperate japonica	M. oryzae
KIT:GRI	RP05b	KIT	GRI	3.57e-05	0.502364	Mix		rice	temperate japonica	M. oryzae
KIT:GRI	RP05b	KIT	GRI	4.55e-05	0.640268	Mix		rice	temperate japonica	M. oryzae
KIT:LID	RP05b	KIT	LID	4.14e-05	0.582573	Mix		rice	temperate japonica	M. oryzae
KIT:LID	RP05b	KIT	LID	3.15e-05	0.443262	Mix		rice	temperate japonica	M. oryzae
KIT:LID	RP05b	KIT	LID	9.84e-06	0.138467	Mix		rice	temperate japonica	M. oryzae
KIT:LID	RP05b	KIT	LID	0	0	Mix		rice	temperate japonica	M. oryzae
KIT:LID	RP05b	KIT	LID	0	0	Mix		rice	temperate japonica	M. oryzae
KIT:LOM	RP05b	KIT	LOM	3.06e-05	0.430598	Mix		rice	temperate japonica	M. oryzae
KIT:LOM	RP05b	KIT	LOM	7.96e-05	1.12012	Mix		rice	temperate japonica	M. oryzae
KIT:LOM	RP05b	KIT	LOM	8.56e-05	1.20455	Mix		rice	temperate japonica	M. oryzae
KIT:LOM	RP05b	KIT	LOM	1.93e-05	0.271586	Mix		rice	temperate japonica	M. oryzae
KIT:LOM	RP05b	KIT	LOM	3.19e-05	0.448891	Mix		rice	temperate japonica	M. oryzae
KIT:LUX	RP05b	KIT	LUX	4.7e-05	0.661375	Mix		rice	temperate japonica	M. oryzae
KIT:LUX	RP05b	KIT	LUX	0.000607958	2.98204	Mix		rice	temperate japonica	M. oryzae
KIT:LUX	RP05b	KIT	LUX	0.000211916	1.68624	Mix		rice	temperate japonica	M. oryzae
KIT:LUX	RP05b	KIT	LUX	1.57e-05	0.220927	Mix		rice	temperate japonica	M. oryzae
KIT:LUX	RP05b	KIT	LUX	0.000119831	0.679669	Mix		rice	temperate japonica	M. oryzae
KIT:M20	RP05b	KIT	M20	7.15e-05	1.00613	Mix		rice	temperate japonica	M. oryzae
KIT:M20	RP05b	KIT	M20	5.3e-05	0.745806	Mix		rice	temperate japonica	M. oryzae
KIT:M20	RP05b	KIT	M20	5.18e-05	0.72892	Mix		rice	temperate japonica	M. oryzae
KIT:M20	RP05b	KIT	M20	4.8e-06	0.0675447	Mix		rice	temperate japonica	M. oryzae
KIT:M20	RP05b	KIT	M20	2.19e-05	0.308173	Mix		rice	temperate japonica	M. oryzae
KIT:M20	RP05b	KIT	M20	9.19e-05	1.2932	Mix		rice	temperate japonica	M. oryzae
KIT:MAR	RP05b	KIT	MAR	7.04e-06	0.0990656	Mix		rice	temperate japonica	M. oryzae
KIT:MAR	RP05b	KIT	MAR	7.19e-06	0.101176	Mix		rice	temperate japonica	M. oryzae
KIT:MAR	RP05b	KIT	MAR	1.37e-05	0.192784	Mix		rice	temperate japonica	M. oryzae
KIT:MAR	RP05b	KIT	MAR	3.57e-05	0.502364	Mix		rice	temperate japonica	M. oryzae
KIT:OTA	RP05b	KIT	OTA	6.82e-05	0.959698	Mix		rice	temperate japonica	M. oryzae
KIT:OTA	RP05b	KIT	OTA	0	0	Mix		rice	temperate japonica	M. oryzae
KIT:OTA	RP05b	KIT	OTA	3.24e-05	0.455927	Mix		rice	temperate japonica	M. oryzae
KIT:OTA	RP05b	KIT	OTA	0.000116	1.06664	Mix		rice	temperate japonica	M. oryzae
KIT:OTA	RP05b	KIT	OTA	1.67e-05	0.234999	Mix		rice	temperate japonica	M. oryzae
KIT:SES	RP05b	KIT	SES	2.17e-05	0.305358	Mix		rice	temperate japonica	M. oryzae
KIT:SES	RP05b	KIT	SES	0.000131346	1.84828	Mix		rice	temperate japonica	M. oryzae
KIT:SES	RP05b	KIT	SES	2.65e-05	0.372903	Mix		rice	temperate japonica	M. oryzae
KIT:SES	RP05b	KIT	SES	8.51e-05	1.19751	Mix		rice	temperate japonica	M. oryzae
KIT:SES	RP05b	KIT	SES	2.38e-05	0.334909	Mix		rice	temperate japonica	M. oryzae
KIT:SES	RP05b	KIT	SES	8.38e-05	1.17922	Mix		rice	temperate japonica	M. oryzae
KIT:NIP	RP05b	KIT	NIP	0.000104914	1.47633	Mix		rice	temperate japonica	M. oryzae
KIT:NIP	RP05b	KIT	NIP	1.2e-05	0.168862	Mix		rice	temperate japonica	M. oryzae
KIT:NIP	RP05b	KIT	NIP	9.22e-05	1.29742	Mix		rice	temperate japonica	M. oryzae
KIT:NIP	RP05b	KIT	NIP	8.04e-06	0.113137	Mix		rice	temperate japonica	M. oryzae
KIT:NIP	RP05b	KIT	NIP	2.33e-05	0.327873	Mix		rice	temperate japonica	M. oryzae
KIT:NIP	RP05b	KIT	NIP	2.3e-05	0.323652	Mix		rice	temperate japonica	M. oryzae
KIT:KIT	RP05b	KIT	KIT	9.87e-05	0.826016	Pure		rice	temperate japonica	M. oryzae
KIT:KIT	RP05b	KIT	KIT	1.94e-05	0.272993	Pure		rice	temperate japonica	M. oryzae
KIT:KIT	RP05b	KIT	KIT	0.000123926	1.74386	Pure		rice	temperate japonica	M. oryzae
KIT:KIT	RP05b	KIT	KIT	9.82e-05	1.28335	Pure		rice	temperate japonica	M. oryzae
KIT:KIT	RP05b	KIT	KIT	9.39e-05	1.32134	Pure		rice	temperate japonica	M. oryzae
KIT:KIT	RP05b	KIT	KIT	0.000107618	1.51438	Pure		rice	temperate japonica	M. oryzae
KIT:KIT	RP05b	KIT	KIT	9.32e-05	0.696555	Pure		rice	temperate japonica	M. oryzae
KIT:KIT	RP05b	KIT	KIT	1.45e-05	0.204041	Pure		rice	temperate japonica	M. oryzae
KIT:KIT	RP05b	KIT	KIT	5.3e-05	0.506585	Pure		rice	temperate japonica	M. oryzae
KIT:KIT	RP05b	KIT	KIT	1e-05	0.140718	Pure		rice	temperate japonica	M. oryzae
KIT:KIT	RP05b	KIT	KIT	2.94e-05	0.413711	Pure		rice	temperate japonica	M. oryzae
KIT:KIT	RP05b	KIT	KIT	0.000111612	1.57058	Pure		rice	temperate japonica	M. oryzae
KIT:KIT	RP05b	KIT	KIT	1.99e-05	0.280029	Pure		rice	temperate japonica	M. oryzae
KIT:KIT	RP05b	KIT	KIT	6.54e-06	0.0920297	Pure		rice	temperate japonica	M. oryzae
KIT:KIT	RP05b	KIT	KIT	2.61e-05	0.367274	Pure		rice	temperate japonica	M. oryzae
KIT:KIT	RP05b	KIT	KIT	0.000104	1.18625	Pure		rice	temperate japonica	M. oryzae
KIT:KIT	RP05b	KIT	KIT	1.38e-05	0.194191	Pure		rice	temperate japonica	M. oryzae
KIT:KIT	RP05b	KIT	KIT	0.000107173	1.50812	Pure		rice	temperate japonica	M. oryzae
KIT:KIT	RP05b	KIT	KIT	2.03e-05	0.285658	Pure		rice	temperate japonica	M. oryzae
KIT:KIT	RP05b	KIT	KIT	9.86e-05	0.68389	Pure		rice	temperate japonica	M. oryzae
KIT:KIT	RP05b	KIT	KIT	9.56e-05	1.34527	Pure		rice	temperate japonica	M. oryzae
KIT:KIT	RP05b	KIT	KIT	0.000218652	3.07683	Pure		rice	temperate japonica	M. oryzae
KIT:KIT	RP05b	KIT	KIT	0.000112411	1.44111	Pure		rice	temperate japonica	M. oryzae
KIT:KIT	RP05b	KIT	KIT	0.000216405	3.04521	Pure		rice	temperate japonica	M. oryzae

## Sheet: EPO
Modalities	Experiment	focal	neighbor	lesion number	lesion number/surface unit	condition	Genetic distance between focal and neighbor	species	Population	Pathogen
6_6_1	CT01	6	6	0.108202	0.0432264	pure	2.00092	Durum wheat	EPO	P. triticina
6_6_1	CT01	6	6	0.602773	0.240807	pure	2.00092	Durum wheat	EPO	P. triticina
6_6_1	CT01	6	6	0.929908	0.371497	pure	2.00092	Durum wheat	EPO	P. triticina
6_6_1	CT01	6	6	1.28057	0.511587	pure	2.00092	Durum wheat	EPO	P. triticina
6_6_1	CT01	6	6	3.04397	1.21606	pure	2.00092	Durum wheat	EPO	P. triticina
6_6_1	CT01	6	6	9.0534	3.61682	pure	2.00092	Durum wheat	EPO	P. triticina
6_6_2	CT02	6	6	0.0952562	0.271164	pure	2.00092	Durum wheat	EPO	P. triticina
6_6_2	CT02	6	6	0.146628	0.417402	pure	2.00092	Durum wheat	EPO	P. triticina
6_6_2	CT02	6	6	0.167602	0.47711	pure	2.00092	Durum wheat	EPO	P. triticina
6_6_2	CT02	6	6	0.213288	0.607162	pure	2.00092	Durum wheat	EPO	P. triticina
6_6_2	CT02	6	6	0.221214	0.629727	pure	2.00092	Durum wheat	EPO	P. triticina
6_6_2	CT02	6	6	0.233536	0.664801	pure	2.00092	Durum wheat	EPO	P. triticina
6_6_2	CT02	6	6	0.318438	0.90649	pure	2.00092	Durum wheat	EPO	P. triticina
6_6_2	CT02	6	6	0.537057	1.52883	pure	2.00092	Durum wheat	EPO	P. triticina
6_6_2	CT02	6	6	0.547226	1.55778	pure	2.00092	Durum wheat	EPO	P. triticina
6_6_2	CT02	6	6	0.565995	1.61121	pure	2.00092	Durum wheat	EPO	P. triticina
6_6_2	CT02	6	6	0.817912	2.32833	pure	2.00092	Durum wheat	EPO	P. triticina
6_67_1	CT01	6	67	0.218699	0.0873698	mix	-0.190599	Durum wheat	EPO	P. triticina
6_67_1	CT01	6	67	0.326797	0.130555	mix	-0.190599	Durum wheat	EPO	P. triticina
6_67_1	CT01	6	67	0.545732	0.218019	mix	-0.190599	Durum wheat	EPO	P. triticina
6_67_1	CT01	6	67	0.772201	0.308493	mix	-0.190599	Durum wheat	EPO	P. triticina
6_67_1	CT01	6	67	1.23655	0.494001	mix	-0.190599	Durum wheat	EPO	P. triticina
6_67_1	CT01	6	67	2.3912	0.955281	mix	-0.190599	Durum wheat	EPO	P. triticina
6_67_2	CT02	6	67	0	0	mix	-0.190599	Durum wheat	EPO	P. triticina
6_67_2	CT02	6	67	0	0	mix	-0.190599	Durum wheat	EPO	P. triticina
6_67_2	CT02	6	67	0	0	mix	-0.190599	Durum wheat	EPO	P. triticina
6_67_2	CT02	6	67	0	0	mix	-0.190599	Durum wheat	EPO	P. triticina
6_67_2	CT02	6	67	0	0	mix	-0.190599	Durum wheat	EPO	P. triticina
6_67_2	CT02	6	67	0.10513	0.299272	mix	-0.190599	Durum wheat	EPO	P. triticina
6_68_1	CT01	6	68	1.18245	0.472388	mix	-0.352458	Durum wheat	EPO	P. triticina
6_68_1	CT01	6	68	1.89084	0.755386	mix	-0.352458	Durum wheat	EPO	P. triticina
6_68_1	CT01	6	68	2.02788	0.810136	mix	-0.352458	Durum wheat	EPO	P. triticina
6_68_1	CT01	6	68	2.54453	1.01654	mix	-0.352458	Durum wheat	EPO	P. triticina
6_68_1	CT01	6	68	2.9106	1.16278	mix	-0.352458	Durum wheat	EPO	P. triticina
6_68_1	CT01	6	68	6.24512	2.49492	mix	-0.352458	Durum wheat	EPO	P. triticina
6_68_2	CT02	6	68	0.0968429	0.275681	mix	-0.352458	Durum wheat	EPO	P. triticina
6_68_2	CT02	6	68	0.0972195	0.276753	mix	-0.352458	Durum wheat	EPO	P. triticina
6_68_2	CT02	6	68	0.100241	0.285353	mix	-0.352458	Durum wheat	EPO	P. triticina
6_68_2	CT02	6	68	0.230627	0.656522	mix	-0.352458	Durum wheat	EPO	P. triticina
6_68_2	CT02	6	68	0.293255	0.834803	mix	-0.352458	Durum wheat	EPO	P. triticina
6_68_2	CT02	6	68	0.651708	1.8552	mix	-0.352458	Durum wheat	EPO	P. triticina
6_72_1	CT01	6	72	0	0	mix	-0.359476	Durum wheat	EPO	P. triticina
6_72_1	CT01	6	72	0.328515	0.131241	mix	-0.359476	Durum wheat	EPO	P. triticina
6_72_1	CT01	6	72	0.56035	0.223859	mix	-0.359476	Durum wheat	EPO	P. triticina
6_72_1	CT01	6	72	1.36867	0.546782	mix	-0.359476	Durum wheat	EPO	P. triticina
6_72_1	CT01	6	72	1.42419	0.568962	mix	-0.359476	Durum wheat	EPO	P. triticina
6_72_1	CT01	6	72	2.91671	1.16522	mix	-0.359476	Durum wheat	EPO	P. triticina
6_72_2	CT02	6	72	0	0	mix	-0.359476	Durum wheat	EPO	P. triticina
6_72_2	CT02	6	72	0	0	mix	-0.359476	Durum wheat	EPO	P. triticina
6_72_2	CT02	6	72	0.0887311	0.252589	mix	-0.359476	Durum wheat	EPO	P. triticina
6_72_2	CT02	6	72	0.0927816	0.264119	mix	-0.359476	Durum wheat	EPO	P. triticina
6_72_2	CT02	6	72	0.196252	0.558665	mix	-0.359476	Durum wheat	EPO	P. triticina
6_72_2	CT02	6	72	0.273498	0.778561	mix	-0.359476	Durum wheat	EPO	P. triticina
6_74_1	CT01	6	74	1.1073	0.442364	mix	-0.42104	Durum wheat	EPO	P. triticina
6_74_1	CT01	6	74	1.2959	0.517709	mix	-0.42104	Durum wheat	EPO	P. triticina
6_74_1	CT01	6	74	1.50432	0.600976	mix	-0.42104	Durum wheat	EPO	P. triticina
6_74_1	CT01	6	74	7.99467	3.19386	mix	-0.42104	Durum wheat	EPO	P. triticina
6_74_2	CT02	6	74	0.178987	0.509518	mix	-0.42104	Durum wheat	EPO	P. triticina
6_74_2	CT02	6	74	0.279668	0.796125	mix	-0.42104	Durum wheat	EPO	P. triticina
6_77_1	CT01	6	77	0.224542	0.0897044	mix	-0.459142	Durum wheat	EPO	P. triticina
6_77_1	CT01	6	77	1.30073	0.519639	mix	-0.459142	Durum wheat	EPO	P. triticina
6_77_1	CT01	6	77	1.86772	0.746152	mix	-0.459142	Durum wheat	EPO	P. triticina
6_77_1	CT01	6	77	2.73614	1.09308	mix	-0.459142	Durum wheat	EPO	P. triticina
6_77_1	CT01	6	77	3.83977	1.53398	mix	-0.459142	Durum wheat	EPO	P. triticina
6_77_1	CT01	6	77	5.25436	2.09911	mix	-0.459142	Durum wheat	EPO	P. triticina
6_77_2	CT02	6	77	0	0	mix	-0.459142	Durum wheat	EPO	P. triticina
6_77_2	CT02	6	77	0.0872372	0.248336	mix	-0.459142	Durum wheat	EPO	P. triticina
6_77_2	CT02	6	77	0.0947688	0.269776	mix	-0.459142	Durum wheat	EPO	P. triticina
6_77_2	CT02	6	77	0.524246	1.49236	mix	-0.459142	Durum wheat	EPO	P. triticina
6_77_2	CT02	6	77	0.672818	1.9153	mix	-0.459142	Durum wheat	EPO	P. triticina
6_77_2	CT02	6	77	0.889363	2.53173	mix	-0.459142	Durum wheat	EPO	P. triticina
6_82_1	CT01	6	82	0.616827	0.246422	mix	-0.485189	Durum wheat	EPO	P. triticina
6_82_1	CT01	6	82	0.642467	0.256665	mix	-0.485189	Durum wheat	EPO	P. triticina
6_82_1	CT01	6	82	1.30073	0.519639	mix	-0.485189	Durum wheat	EPO	P. triticina
6_82_1	CT01	6	82	1.32243	0.52831	mix	-0.485189	Durum wheat	EPO	P. triticina
6_82_1	CT01	6	82	2.01303	0.804201	mix	-0.485189	Durum wheat	EPO	P. triticina
6_82_1	CT01	6	82	2.15337	0.860267	mix	-0.485189	Durum wheat	EPO	P. triticina
6_82_2	CT02	6	82	0.175362	0.499198	mix	-0.485189	Durum wheat	EPO	P. triticina
6_82_2	CT02	6	82	0.242189	0.689436	mix	-0.485189	Durum wheat	EPO	P. triticina
6_82_2	CT02	6	82	0.368936	1.05024	mix	-0.485189	Durum wheat	EPO	P. triticina
6_82_2	CT02	6	82	0.674829	1.92102	mix	-0.485189	Durum wheat	EPO	P. triticina
6_82_2	CT02	6	82	1.29521	3.68704	mix	-0.485189	Durum wheat	EPO	P. triticina
6_82_2	CT02	6	82	3.50586	9.98005	mix	-0.485189	Durum wheat	EPO	P. triticina
6_101_1	CT01	6	101	0.128436	0.0513099	mix	0.730399	Durum wheat	EPO	P. triticina
6_101_1	CT01	6	101	0.801466	0.320184	mix	0.730399	Durum wheat	EPO	P. triticina
6_101_1	CT01	6	101	0.876232	0.350053	mix	0.730399	Durum wheat	EPO	P. triticina
6_101_1	CT01	6	101	2.2242	0.888564	mix	0.730399	Durum wheat	EPO	P. triticina
6_101_1	CT01	6	101	3.4179	1.36545	mix	0.730399	Durum wheat	EPO	P. triticina
6_101_1	CT01	6	101	7.7947	3.11397	mix	0.730399	Durum wheat	EPO	P. triticina
6_101_2	CT02	6	101	0.0894694	0.254691	mix	0.730399	Durum wheat	EPO	P. triticina
6_101_2	CT02	6	101	0.172265	0.490384	mix	0.730399	Durum wheat	EPO	P. triticina
6_101_2	CT02	6	101	0.216216	0.615498	mix	0.730399	Durum wheat	EPO	P. triticina
6_101_2	CT02	6	101	0.291177	0.828888	mix	0.730399	Durum wheat	EPO	P. triticina
6_101_2	CT02	6	101	1.48666	4.23205	mix	0.730399	Durum wheat	EPO	P. triticina
6_101_2	CT02	6	101	1.64558	4.68445	mix	0.730399	Durum wheat	EPO	P. triticina
6_295_1	CT01	6	295	0.32359	0.129274	mix	-0.1202	Durum wheat	EPO	P. triticina
6_295_1	CT01	6	295	0.350345	0.139962	mix	-0.1202	Durum wheat	EPO	P. triticina
6_295_1	CT01	6	295	0.587061	0.23453	mix	-0.1202	Durum wheat	EPO	P. triticina
6_295_1	CT01	6	295	1.11919	0.447116	mix	-0.1202	Durum wheat	EPO	P. triticina
6_295_1	CT01	6	295	1.66688	0.665916	mix	-0.1202	Durum wheat	EPO	P. triticina
6_295_1	CT01	6	295	2.5201	1.00678	mix	-0.1202	Durum wheat	EPO	P. triticina
6_295_2	CT02	6	295	0.186759	0.531642	mix	-0.1202	Durum wheat	EPO	P. triticina
6_295_2	CT02	6	295	0.281373	0.800979	mix	-0.1202	Durum wheat	EPO	P. triticina
6_295_2	CT02	6	295	0.417049	1.1872	mix	-0.1202	Durum wheat	EPO	P. triticina
6_295_2	CT02	6	295	0.476508	1.35647	mix	-0.1202	Durum wheat	EPO	P. triticina
6_295_2	CT02	6	295	0.655001	1.86458	mix	-0.1202	Durum wheat	EPO	P. triticina
6_295_2	CT02	6	295	1.13475	3.23027	mix	-0.1202	Durum wheat	EPO	P. triticina
6_309_1	CT01	6	309	0.683917	0.273224	mix	-0.343214	Durum wheat	EPO	P. triticina
6_309_1	CT01	6	309	1.44474	0.577171	mix	-0.343214	Durum wheat	EPO	P. triticina
6_309_1	CT01	6	309	1.55259	0.620259	mix	-0.343214	Durum wheat	EPO	P. triticina
6_309_1	CT01	6	309	1.80059	0.719331	mix	-0.343214	Durum wheat	EPO	P. triticina
6_309_2	CT02	6	309	0	0	mix	-0.343214	Durum wheat	EPO	P. triticina
6_309_2	CT02	6	309	0.0994233	0.283026	mix	-0.343214	Durum wheat	EPO	P. triticina
6_309_2	CT02	6	309	0.105731	0.300981	mix	-0.343214	Durum wheat	EPO	P. triticina
6_309_2	CT02	6	309	0.10686	0.304197	mix	-0.343214	Durum wheat	EPO	P. triticina
67_6_1	CT01	67	6	0.239063	0.160143	mix	-0.190599	Durum wheat	EPO	P. triticina
67_6_1	CT01	67	6	0.248849	0.166698	mix	-0.190599	Durum wheat	EPO	P. triticina
67_6_1	CT01	67	6	0.257069	0.172205	mix	-0.190599	Durum wheat	EPO	P. triticina
67_6_1	CT01	67	6	0.46822	0.313649	mix	-0.190599	Durum wheat	EPO	P. triticina
67_6_1	CT01	67	6	0.736739	0.493524	mix	-0.190599	Durum wheat	EPO	P. triticina
67_6_1	CT01	67	6	3.42691	2.29561	mix	-0.190599	Durum wheat	EPO	P. triticina
67_6_2	CT02	67	6	0	0	mix	-0.190599	Durum wheat	EPO	P. triticina
67_6_2	CT02	67	6	0	0	mix	-0.190599	Durum wheat	EPO	P. triticina
67_6_2	CT02	67	6	0	0	mix	-0.190599	Durum wheat	EPO	P. triticina
67_6_2	CT02	67	6	0.114626	0.280623	mix	-0.190599	Durum wheat	EPO	P. triticina
67_6_2	CT02	67	6	0.131944	0.323018	mix	-0.190599	Durum wheat	EPO	P. triticina
67_6_2	CT02	67	6	0.141583	0.346617	mix	-0.190599	Durum wheat	EPO	P. triticina
67_67_1	CT01	67	67	0.750751	0.50291	pure	1.85148	Durum wheat	EPO	P. triticina
67_67_1	CT01	67	67	0.867303	0.580986	pure	1.85148	Durum wheat	EPO	P. triticina
67_67_1	CT01	67	67	1.05974	0.709897	pure	1.85148	Durum wheat	EPO	P. triticina
67_67_1	CT01	67	67	1.15009	0.770416	pure	1.85148	Durum wheat	EPO	P. triticina
67_67_1	CT01	67	67	1.41535	0.948111	pure	1.85148	Durum wheat	EPO	P. triticina
67_67_1	CT01	67	67	3.71364	2.48768	pure	1.85148	Durum wheat	EPO	P. triticina
67_67_2	CT02	67	67	0	0	pure	1.85148	Durum wheat	EPO	P. triticina
67_67_2	CT02	67	67	0.102807	0.251687	pure	1.85148	Durum wheat	EPO	P. triticina
67_67_2	CT02	67	67	0.129836	0.31786	pure	1.85148	Durum wheat	EPO	P. triticina
67_67_2	CT02	67	67	0.216544	0.530134	pure	1.85148	Durum wheat	EPO	P. triticina
67_67_2	CT02	67	67	0.230468	0.564221	pure	1.85148	Durum wheat	EPO	P. triticina
67_67_2	CT02	67	67	0.312402	0.76481	pure	1.85148	Durum wheat	EPO	P. triticina
67_67_2	CT02	67	67	0.331309	0.811096	pure	1.85148	Durum wheat	EPO	P. triticina
67_67_2	CT02	67	67	0.427991	1.04779	pure	1.85148	Durum wheat	EPO	P. triticina
67_67_2	CT02	67	67	0.583431	1.42833	pure	1.85148	Durum wheat	EPO	P. triticina
67_67_2	CT02	67	67	0.714796	1.74993	pure	1.85148	Durum wheat	EPO	P. triticina
67_67_2	CT02	67	67	0.889021	2.17646	pure	1.85148	Durum wheat	EPO	P. triticina
67_67_2	CT02	67	67	0.963043	2.35768	pure	1.85148	Durum wheat	EPO	P. triticina
67_68_1	CT01	67	68	1.36277	0.912887	mix	-0.0214389	Durum wheat	EPO	P. triticina
67_68_1	CT01	67	68	1.42891	0.957195	mix	-0.0214389	Durum wheat	EPO	P. triticina
67_68_1	CT01	67	68	2.10657	1.41114	mix	-0.0214389	Durum wheat	EPO	P. triticina
67_68_1	CT01	67	68	2.7248	1.82528	mix	-0.0214389	Durum wheat	EPO	P. triticina
67_68_2	CT02	67	68	0.192994	0.47248	mix	-0.0214389	Durum wheat	EPO	P. triticina
67_68_2	CT02	67	68	0.221803	0.543009	mix	-0.0214389	Durum wheat	EPO	P. triticina
67_68_2	CT02	67	68	0.224266	0.549037	mix	-0.0214389	Durum wheat	EPO	P. triticina
67_68_2	CT02	67	68	0.516209	1.26376	mix	-0.0214389	Durum wheat	EPO	P. triticina
67_68_2	CT02	67	68	0.674959	1.65241	mix	-0.0214389	Durum wheat	EPO	P. triticina
67_68_2	CT02	67	68	0.725539	1.77623	mix	-0.0214389	Durum wheat	EPO	P. triticina
67_72_1	CT01	67	72	0.12596	0.084378	mix	-0.18704	Durum wheat	EPO	P. triticina
67_72_1	CT01	67	72	0.296165	0.198394	mix	-0.18704	Durum wheat	EPO	P. triticina
67_72_1	CT01	67	72	0.760842	0.50967	mix	-0.18704	Durum wheat	EPO	P. triticina
67_72_1	CT01	67	72	0.783875	0.525099	mix	-0.18704	Durum wheat	EPO	P. triticina
67_72_1	CT01	67	72	0.902993	0.604894	mix	-0.18704	Durum wheat	EPO	P. triticina
67_72_1	CT01	67	72	2.46334	1.65014	mix	-0.18704	Durum wheat	EPO	P. triticina
67_72_2	CT02	67	72	0.119119	0.291621	mix	-0.18704	Durum wheat	EPO	P. triticina
67_72_2	CT02	67	72	0.224694	0.550086	mix	-0.18704	Durum wheat	EPO	P. triticina
67_72_2	CT02	67	72	0.315491	0.77237	mix	-0.18704	Durum wheat	EPO	P. triticina
67_72_2	CT02	67	72	0.598301	1.46473	mix	-0.18704	Durum wheat	EPO	P. triticina
67_72_2	CT02	67	72	0.676498	1.65617	mix	-0.18704	Durum wheat	EPO	P. triticina
67_72_2	CT02	67	72	0.838613	2.05306	mix	-0.18704	Durum wheat	EPO	P. triticina
67_74_1	CT01	67	74	0.120207	0.0805237	mix	-0.403524	Durum wheat	EPO	P. triticina
67_74_1	CT01	67	74	0.122115	0.081802	mix	-0.403524	Durum wheat	EPO	P. triticina
67_74_1	CT01	67	74	0.461734	0.309305	mix	-0.403524	Durum wheat	EPO	P. triticina
67_74_1	CT01	67	74	0.717463	0.480612	mix	-0.403524	Durum wheat	EPO	P. triticina
67_74_1	CT01	67	74	1.03977	0.696519	mix	-0.403524	Durum wheat	EPO	P. triticina
67_74_1	CT01	67	74	1.61117	1.07929	mix	-0.403524	Durum wheat	EPO	P. triticina
67_74_2	CT02	67	74	0	0	mix	-0.403524	Durum wheat	EPO	P. triticina
67_74_2	CT02	67	74	0	0	mix	-0.403524	Durum wheat	EPO	P. triticina
67_74_2	CT02	67	74	0.116469	0.285134	mix	-0.403524	Durum wheat	EPO	P. triticina
67_74_2	CT02	67	74	0.311494	0.762586	mix	-0.403524	Durum wheat	EPO	P. triticina
67_74_2	CT02	67	74	0.386698	0.946696	mix	-0.403524	Durum wheat	EPO	P. triticina
67_74_2	CT02	67	74	0.394361	0.965457	mix	-0.403524	Durum wheat	EPO	P. triticina
67_77_1	CT01	67	77	0.373134	0.249954	mix	-0.387828	Durum wheat	EPO	P. triticina
67_77_1	CT01	67	77	1.00212	0.671294	mix	-0.387828	Durum wheat	EPO	P. triticina
67_77_1	CT01	67	77	1.89237	1.26766	mix	-0.387828	Durum wheat	EPO	P. triticina
67_77_1	CT01	67	77	2.66505	1.78526	mix	-0.387828	Durum wheat	EPO	P. triticina
67_77_2	CT02	67	77	0.0987264	0.241698	mix	-0.387828	Durum wheat	EPO	P. triticina
67_77_2	CT02	67	77	0.11685	0.286066	mix	-0.387828	Durum wheat	EPO	P. triticina
67_77_2	CT02	67	77	0.211327	0.517362	mix	-0.387828	Durum wheat	EPO	P. triticina
67_77_2	CT02	67	77	0.377822	0.924967	mix	-0.387828	Durum wheat	EPO	P. triticina
67_77_2	CT02	67	77	0.665705	1.62975	mix	-0.387828	Durum wheat	EPO	P. triticina
67_82_1	CT01	67	82	0.22205	0.148746	mix	-0.091559	Durum wheat	EPO	P. triticina
67_82_1	CT01	67	82	0.357143	0.239242	mix	-0.091559	Durum wheat	EPO	P. triticina
67_82_1	CT01	67	82	0.361838	0.242387	mix	-0.091559	Durum wheat	EPO	P. triticina
67_82_1	CT01	67	82	0.556019	0.372464	mix	-0.091559	Durum wheat	EPO	P. triticina
67_82_1	CT01	67	82	0.934034	0.625688	mix	-0.091559	Durum wheat	EPO	P. triticina
67_82_1	CT01	67	82	1.09854	0.735886	mix	-0.091559	Durum wheat	EPO	P. triticina
67_82_2	CT02	67	82	0.136314	0.333718	mix	-0.091559	Durum wheat	EPO	P. triticina
67_82_2	CT02	67	82	0.192753	0.471888	mix	-0.091559	Durum wheat	EPO	P. triticina
67_82_2	CT02	67	82	0.202	0.494527	mix	-0.091559	Durum wheat	EPO	P. triticina
67_82_2	CT02	67	82	0.282167	0.690789	mix	-0.091559	Durum wheat	EPO	P. triticina
67_82_2	CT02	67	82	0.325098	0.79589	mix	-0.091559	Durum wheat	EPO	P. triticina
67_82_2	CT02	67	82	0.600841	1.47095	mix	-0.091559	Durum wheat	EPO	P. triticina
67_101_1	CT01	67	101	0	0	mix	-0.175785	Durum wheat	EPO	P. triticina
67_101_1	CT01	67	101	0.2772	0.18569	mix	-0.175785	Durum wheat	EPO	P. triticina
67_101_1	CT01	67	101	0.390168	0.261364	mix	-0.175785	Durum wheat	EPO	P. triticina
67_101_1	CT01	67	101	0.658762	0.441289	mix	-0.175785	Durum wheat	EPO	P. triticina
67_101_1	CT01	67	101	2.17865	1.45943	mix	-0.175785	Durum wheat	EPO	P. triticina
67_101_1	CT01	67	101	4.21053	2.82053	mix	-0.175785	Durum wheat	EPO	P. triticina
67_101_2	CT02	67	101	0.651042	1.59385	mix	-0.175785	Durum wheat	EPO	P. triticina
67_101_2	CT02	67	101	0.867115	2.12283	mix	-0.175785	Durum wheat	EPO	P. triticina
67_101_2	CT02	67	101	0.94518	2.31395	mix	-0.175785	Durum wheat	EPO	P. triticina
67_101_2	CT02	67	101	0.960717	2.35199	mix	-0.175785	Durum wheat	EPO	P. triticina
67_101_2	CT02	67	101	1.59474	3.90417	mix	-0.175785	Durum wheat	EPO	P. triticina
67_295_1	CT01	67	295	0.123962	0.0830391	mix	-0.159705	Durum wheat	EPO	P. triticina
67_295_1	CT01	67	295	0.229832	0.153959	mix	-0.159705	Durum wheat	EPO	P. triticina
67_295_1	CT01	67	295	0.252557	0.169182	mix	-0.159705	Durum wheat	EPO	P. triticina
67_295_1	CT01	67	295	0.450653	0.301882	mix	-0.159705	Durum wheat	EPO	P. triticina
67_295_1	CT01	67	295	2.69369	1.80444	mix	-0.159705	Durum wheat	EPO	P. triticina
67_295_1	CT01	67	295	3.05623	2.0473	mix	-0.159705	Durum wheat	EPO	P. triticina
67_295_2	CT02	67	295	0	0	mix	-0.159705	Durum wheat	EPO	P. triticina
67_295_2	CT02	67	295	0.10755	0.263299	mix	-0.159705	Durum wheat	EPO	P. triticina
67_295_2	CT02	67	295	0.295276	0.722881	mix	-0.159705	Durum wheat	EPO	P. triticina
67_295_2	CT02	67	295	0.393352	0.962988	mix	-0.159705	Durum wheat	EPO	P. triticina
67_295_2	CT02	67	295	0.787402	1.92768	mix	-0.159705	Durum wheat	EPO	P. triticina
67_309_1	CT01	67	309	0.265322	0.177733	mix	-0.233999	Durum wheat	EPO	P. triticina
67_309_1	CT01	67	309	0.36572	0.244987	mix	-0.233999	Durum wheat	EPO	P. triticina
67_309_1	CT01	67	309	0.563275	0.377325	mix	-0.233999	Durum wheat	EPO	P. triticina
67_309_1	CT01	67	309	0.654664	0.438545	mix	-0.233999	Durum wheat	EPO	P. triticina
67_309_1	CT01	67	309	0.899685	0.602678	mix	-0.233999	Durum wheat	EPO	P. triticina
67_309_1	CT01	67	309	1.66192	1.11328	mix	-0.233999	Durum wheat	EPO	P. triticina
67_309_2	CT02	67	309	0.0929541	0.227566	mix	-0.233999	Durum wheat	EPO	P. triticina
67_309_2	CT02	67	309	0.218317	0.534474	mix	-0.233999	Durum wheat	EPO	P. triticina
67_309_2	CT02	67	309	0.303644	0.743367	mix	-0.233999	Durum wheat	EPO	P. triticina
67_309_2	CT02	67	309	0.456038	1.11645	mix	-0.233999	Durum wheat	EPO	P. triticina
67_309_2	CT02	67	309	0.704935	1.72579	mix	-0.233999	Durum wheat	EPO	P. triticina
67_309_2	CT02	67	309	0.936914	2.29371	mix	-0.233999	Durum wheat	EPO	P. triticina
68_6_1	CT01	68	6	0.83654	0.31465	mix	-0.352458	Durum wheat	EPO	P. triticina
68_6_1	CT01	68	6	1.06512	0.400628	mix	-0.352458	Durum wheat	EPO	P. triticina
68_6_1	CT01	68	6	1.77235	0.666639	mix	-0.352458	Durum wheat	EPO	P. triticina
68_6_1	CT01	68	6	1.81123	0.681262	mix	-0.352458	Durum wheat	EPO	P. triticina
68_6_1	CT01	68	6	2.3245	0.87432	mix	-0.352458	Durum wheat	EPO	P. triticina
68_6_1	CT01	68	6	4.76278	1.79143	mix	-0.352458	Durum wheat	EPO	P. triticina
68_6_2	CT02	68	6	0	0	mix	-0.352458	Durum wheat	EPO	P. triticina
68_6_2	CT02	68	6	0	0	mix	-0.352458	Durum wheat	EPO	P. triticina
68_6_2	CT02	68	6	0.11976	0.260504	mix	-0.352458	Durum wheat	EPO	P. triticina
68_6_2	CT02	68	6	0.144071	0.313386	mix	-0.352458	Durum wheat	EPO	P. triticina
68_6_2	CT02	68	6	0.399947	0.869968	mix	-0.352458	Durum wheat	EPO	P. triticina
68_6_2	CT02	68	6	0.489956	1.06576	mix	-0.352458	Durum wheat	EPO	P. triticina
68_67_1	CT01	68	67	1.08949	0.409794	mix	-0.0214389	Durum wheat	EPO	P. triticina
68_67_1	CT01	68	67	1.12328	0.422502	mix	-0.0214389	Durum wheat	EPO	P. triticina
68_67_1	CT01	68	67	1.81324	0.682017	mix	-0.0214389	Durum wheat	EPO	P. triticina
68_67_1	CT01	68	67	4.17682	1.57104	mix	-0.0214389	Durum wheat	EPO	P. triticina
68_67_2	CT02	68	67	0.232558	0.505863	mix	-0.0214389	Durum wheat	EPO	P. triticina
68_67_2	CT02	68	67	0.257732	0.560621	mix	-0.0214389	Durum wheat	EPO	P. triticina
68_67_2	CT02	68	67	0.318674	0.693183	mix	-0.0214389	Durum wheat	EPO	P. triticina
68_67_2	CT02	68	67	0.720721	1.56772	mix	-0.0214389	Durum wheat	EPO	P. triticina
68_67_2	CT02	68	67	0.793861	1.72681	mix	-0.0214389	Durum wheat	EPO	P. triticina
68_67_2	CT02	68	67	0.915332	1.99104	mix	-0.0214389	Durum wheat	EPO	P. triticina
68_68_1	CT01	68	68	1.99018	0.748572	pure	2.25942	Durum wheat	EPO	P. triticina
68_68_1	CT01	68	68	2.23949	0.842346	pure	2.25942	Durum wheat	EPO	P. triticina
68_68_1	CT01	68	68	2.52406	0.94938	pure	2.25942	Durum wheat	EPO	P. triticina
68_68_1	CT01	68	68	3.88082	1.4597	pure	2.25942	Durum wheat	EPO	P. triticina
68_68_2	CT02	68	68	0.105887	0.230327	pure	2.25942	Durum wheat	EPO	P. triticina
68_68_2	CT02	68	68	0.12161	0.264528	pure	2.25942	Durum wheat	EPO	P. triticina
68_68_2	CT02	68	68	0.126103	0.274301	pure	2.25942	Durum wheat	EPO	P. triticina
68_68_2	CT02	68	68	0.142349	0.309638	pure	2.25942	Durum wheat	EPO	P. triticina
68_68_2	CT02	68	68	0.259	0.56338	pure	2.25942	Durum wheat	EPO	P. triticina
68_68_2	CT02	68	68	0.267344	0.581529	pure	2.25942	Durum wheat	EPO	P. triticina
68_68_2	CT02	68	68	0.3292	0.716079	pure	2.25942	Durum wheat	EPO	P. triticina
68_68_2	CT02	68	68	0.376034	0.817953	pure	2.25942	Durum wheat	EPO	P. triticina
68_68_2	CT02	68	68	0.407941	0.887358	pure	2.25942	Durum wheat	EPO	P. triticina
68_68_2	CT02	68	68	0.727185	1.58178	pure	2.25942	Durum wheat	EPO	P. triticina
68_68_2	CT02	68	68	0.953857	2.07484	pure	2.25942	Durum wheat	EPO	P. triticina
68_68_2	CT02	68	68	1.7002	3.69829	pure	2.25942	Durum wheat	EPO	P. triticina
68_72_1	CT01	68	72	0.150489	0.0566038	mix	-0.332351	Durum wheat	EPO	P. triticina
68_72_1	CT01	68	72	0.417014	0.156853	mix	-0.332351	Durum wheat	EPO	P. triticina
68_72_1	CT01	68	72	0.779423	0.293166	mix	-0.332351	Durum wheat	EPO	P. triticina
68_72_1	CT01	68	72	1.30107	0.489373	mix	-0.332351	Durum wheat	EPO	P. triticina
68_72_1	CT01	68	72	2.53888	0.954954	mix	-0.332351	Durum wheat	EPO	P. triticina
68_72_1	CT01	68	72	5.3365	2.00723	mix	-0.332351	Durum wheat	EPO	P. triticina
68_72_2	CT02	68	72	0.139431	0.303292	mix	-0.332351	Durum wheat	EPO	P. triticina
68_72_2	CT02	68	72	0.256575	0.558104	mix	-0.332351	Durum wheat	EPO	P. triticina
68_72_2	CT02	68	72	0.260654	0.566978	mix	-0.332351	Durum wheat	EPO	P. triticina
68_72_2	CT02	68	72	0.310029	0.674379	mix	-0.332351	Durum wheat	EPO	P. triticina
68_72_2	CT02	68	72	0.722126	1.57078	mix	-0.332351	Durum wheat	EPO	P. triticina
68_72_2	CT02	68	72	0.96768	2.10491	mix	-0.332351	Durum wheat	EPO	P. triticina
68_74_1	CT01	68	74	0	0	mix	-0.456299	Durum wheat	EPO	P. triticina
68_74_1	CT01	68	74	0.130531	0.049097	mix	-0.456299	Durum wheat	EPO	P. triticina
68_74_1	CT01	68	74	0.387247	0.145656	mix	-0.456299	Durum wheat	EPO	P. triticina
68_74_1	CT01	68	74	0.586682	0.22067	mix	-0.456299	Durum wheat	EPO	P. triticina
68_74_1	CT01	68	74	1.63452	0.614796	mix	-0.456299	Durum wheat	EPO	P. triticina
68_74_1	CT01	68	74	1.79757	0.676123	mix	-0.456299	Durum wheat	EPO	P. triticina
68_74_2	CT02	68	74	0.139958	0.304438	mix	-0.456299	Durum wheat	EPO	P. triticina
68_74_2	CT02	68	74	0.140726	0.306109	mix	-0.456299	Durum wheat	EPO	P. triticina
68_74_2	CT02	68	74	0.265851	0.578283	mix	-0.456299	Durum wheat	EPO	P. triticina
68_74_2	CT02	68	74	0.273	0.593833	mix	-0.456299	Durum wheat	EPO	P. triticina
68_74_2	CT02	68	74	0.588443	1.27999	mix	-0.456299	Durum wheat	EPO	P. triticina
68_74_2	CT02	68	74	0.975927	2.12285	mix	-0.456299	Durum wheat	EPO	P. triticina
68_77_1	CT01	68	77	0.285837	0.107512	mix	-0.430078	Durum wheat	EPO	P. triticina
68_77_1	CT01	68	77	0.408497	0.153649	mix	-0.430078	Durum wheat	EPO	P. triticina
68_77_1	CT01	68	77	0.713903	0.268522	mix	-0.430078	Durum wheat	EPO	P. triticina
68_77_1	CT01	68	77	1.54625	0.581593	mix	-0.430078	Durum wheat	EPO	P. triticina
68_77_1	CT01	68	77	3.2368	1.21746	mix	-0.430078	Durum wheat	EPO	P. triticina
68_77_1	CT01	68	77	3.65917	1.37633	mix	-0.430078	Durum wheat	EPO	P. triticina
68_77_2	CT02	68	77	0.133067	0.289449	mix	-0.430078	Durum wheat	EPO	P. triticina
68_77_2	CT02	68	77	0.135962	0.295746	mix	-0.430078	Durum wheat	EPO	P. triticina
68_77_2	CT02	68	77	0.156299	0.339983	mix	-0.430078	Durum wheat	EPO	P. triticina
68_77_2	CT02	68	77	0.257268	0.559611	mix	-0.430078	Durum wheat	EPO	P. triticina
68_77_2	CT02	68	77	0.710985	1.54654	mix	-0.430078	Durum wheat	EPO	P. triticina
68_77_2	CT02	68	77	0.712335	1.54948	mix	-0.430078	Durum wheat	EPO	P. triticina
68_82_1	CT01	68	82	0.83834	0.315327	mix	-0.0247926	Durum wheat	EPO	P. triticina
68_82_1	CT01	68	82	2.1852	0.821923	mix	-0.0247926	Durum wheat	EPO	P. triticina
68_82_1	CT01	68	82	2.27079	0.854118	mix	-0.0247926	Durum wheat	EPO	P. triticina
68_82_1	CT01	68	82	2.89771	1.08992	mix	-0.0247926	Durum wheat	EPO	P. triticina
68_82_2	CT02	68	82	0	0	mix	-0.0247926	Durum wheat	EPO	P. triticina
68_82_2	CT02	68	82	0.124766	0.271392	mix	-0.0247926	Durum wheat	EPO	P. triticina
68_82_2	CT02	68	82	0.133032	0.289372	mix	-0.0247926	Durum wheat	EPO	P. triticina
68_82_2	CT02	68	82	0.330196	0.718247	mix	-0.0247926	Durum wheat	EPO	P. triticina
68_82_2	CT02	68	82	0.689022	1.49877	mix	-0.0247926	Durum wheat	EPO	P. triticina
68_82_2	CT02	68	82	1.14921	2.49976	mix	-0.0247926	Durum wheat	EPO	P. triticina
68_101_1	CT01	68	101	1.027	0.386286	mix	-0.318807	Durum wheat	EPO	P. triticina
68_101_1	CT01	68	101	1.40977	0.530262	mix	-0.318807	Durum wheat	EPO	P. triticina
68_101_1	CT01	68	101	1.7316	0.651311	mix	-0.318807	Durum wheat	EPO	P. triticina
68_101_1	CT01	68	101	3.19829	1.20298	mix	-0.318807	Durum wheat	EPO	P. triticina
68_101_2	CT02	68	101	0.147929	0.321777	mix	-0.318807	Durum wheat	EPO	P. triticina
68_101_2	CT02	68	101	0.154871	0.336876	mix	-0.318807	Durum wheat	EPO	P. triticina
68_101_2	CT02	68	101	0.265393	0.577285	mix	-0.318807	Durum wheat	EPO	P. triticina
68_101_2	CT02	68	101	0.269869	0.587022	mix	-0.318807	Durum wheat	EPO	P. triticina
68_101_2	CT02	68	101	0.447828	0.97412	mix	-0.318807	Durum wheat	EPO	P. triticina
68_101_2	CT02	68	101	0.597639	1.29999	mix	-0.318807	Durum wheat	EPO	P. triticina
68_295_1	CT01	68	295	0.409333	0.153963	mix	-0.0165232	Durum wheat	EPO	P. triticina
68_295_1	CT01	68	295	1.02369	0.385043	mix	-0.0165232	Durum wheat	EPO	P. triticina
68_295_1	CT01	68	295	1.61175	0.606231	mix	-0.0165232	Durum wheat	EPO	P. triticina
68_295_1	CT01	68	295	2.80112	1.05359	mix	-0.0165232	Durum wheat	EPO	P. triticina
68_295_1	CT01	68	295	3.32418	1.25033	mix	-0.0165232	Durum wheat	EPO	P. triticina
68_295_1	CT01	68	295	5.58659	2.1013	mix	-0.0165232	Durum wheat	EPO	P. triticina
68_295_2	CT02	68	295	0	0	mix	-0.0165232	Durum wheat	EPO	P. triticina
68_295_2	CT02	68	295	0.243339	0.529313	mix	-0.0165232	Durum wheat	EPO	P. triticina
68_295_2	CT02	68	295	0.376577	0.819134	mix	-0.0165232	Durum wheat	EPO	P. triticina
68_295_2	CT02	68	295	0.492773	1.07188	mix	-0.0165232	Durum wheat	EPO	P. triticina
68_295_2	CT02	68	295	0.516196	1.12283	mix	-0.0165232	Durum wheat	EPO	P. triticina
68_295_2	CT02	68	295	1.13879	2.47711	mix	-0.0165232	Durum wheat	EPO	P. triticina
68_309_1	CT01	68	309	0.147907	0.0556326	mix	-0.30667	Durum wheat	EPO	P. triticina
68_309_1	CT01	68	309	0.738552	0.277793	mix	-0.30667	Durum wheat	EPO	P. triticina
68_309_1	CT01	68	309	0.826674	0.310939	mix	-0.30667	Durum wheat	EPO	P. triticina
68_309_1	CT01	68	309	1.00301	0.377264	mix	-0.30667	Durum wheat	EPO	P. triticina
68_309_2	CT02	68	309	0.122714	0.26693	mix	-0.30667	Durum wheat	EPO	P. triticina
68_309_2	CT02	68	309	0.132328	0.28784	mix	-0.30667	Durum wheat	EPO	P. triticina
68_309_2	CT02	68	309	0.260518	0.566682	mix	-0.30667	Durum wheat	EPO	P. triticina
68_309_2	CT02	68	309	0.460087	1.00079	mix	-0.30667	Durum wheat	EPO	P. triticina
68_309_2	CT02	68	309	0.811509	1.7652	mix	-0.30667	Durum wheat	EPO	P. triticina
68_309_2	CT02	68	309	0.965784	2.10078	mix	-0.30667	Durum wheat	EPO	P. triticina
72_6_1	CT01	72	6	0.246518	0.0877321	mix	-0.359476	Durum wheat	EPO	P. triticina
72_6_1	CT01	72	6	1.53919	0.547775	mix	-0.359476	Durum wheat	EPO	P. triticina
72_6_1	CT01	72	6	1.58905	0.565519	mix	-0.359476	Durum wheat	EPO	P. triticina
72_6_1	CT01	72	6	1.8395	0.654652	mix	-0.359476	Durum wheat	EPO	P. triticina
72_6_1	CT01	72	6	2.81897	1.00323	mix	-0.359476	Durum wheat	EPO	P. triticina
72_6_1	CT01	72	6	4.75888	1.69362	mix	-0.359476	Durum wheat	EPO	P. triticina
72_6_2	CT02	72	6	0	0	mix	-0.359476	Durum wheat	EPO	P. triticina
72_6_2	CT02	72	6	0	0	mix	-0.359476	Durum wheat	EPO	P. triticina
72_6_2	CT02	72	6	0.0991867	0.166641	mix	-0.359476	Durum wheat	EPO	P. triticina
72_6_2	CT02	72	6	0.175994	0.295684	mix	-0.359476	Durum wheat	EPO	P. triticina
72_6_2	CT02	72	6	0.664673	1.1167	mix	-0.359476	Durum wheat	EPO	P. triticina
72_6_2	CT02	72	6	1.28469	2.15837	mix	-0.359476	Durum wheat	EPO	P. triticina
72_67_1	CT01	72	67	0.126823	0.0451345	mix	-0.18704	Durum wheat	EPO	P. triticina
72_67_1	CT01	72	67	0.234907	0.0836	mix	-0.18704	Durum wheat	EPO	P. triticina
72_67_1	CT01	72	67	0.325239	0.115748	mix	-0.18704	Durum wheat	EPO	P. triticina
72_67_1	CT01	72	67	0.422357	0.150311	mix	-0.18704	Durum wheat	EPO	P. triticina
72_67_1	CT01	72	67	0.506393	0.180218	mix	-0.18704	Durum wheat	EPO	P. triticina
72_67_1	CT01	72	67	1.56887	0.558339	mix	-0.18704	Durum wheat	EPO	P. triticina
72_67_2	CT02	72	67	0	0	mix	-0.18704	Durum wheat	EPO	P. triticina
72_67_2	CT02	72	67	0	0	mix	-0.18704	Durum wheat	EPO	P. triticina
72_67_2	CT02	72	67	0	0	mix	-0.18704	Durum wheat	EPO	P. triticina
72_67_2	CT02	72	67	0	0	mix	-0.18704	Durum wheat	EPO	P. triticina
72_67_2	CT02	72	67	0.105009	0.176423	mix	-0.18704	Durum wheat	EPO	P. triticina
72_67_2	CT02	72	67	0.112208	0.188519	mix	-0.18704	Durum wheat	EPO	P. triticina
72_68_1	CT01	72	68	0.107147	0.0381319	mix	-0.332351	Durum wheat	EPO	P. triticina
72_68_1	CT01	72	68	0.227428	0.0809382	mix	-0.332351	Durum wheat	EPO	P. triticina
72_68_1	CT01	72	68	0.768386	0.273457	mix	-0.332351	Durum wheat	EPO	P. triticina
72_68_1	CT01	72	68	2.14554	0.763566	mix	-0.332351	Durum wheat	EPO	P. triticina
72_68_1	CT01	72	68	2.29549	0.816932	mix	-0.332351	Durum wheat	EPO	P. triticina
72_68_1	CT01	72	68	3.50672	1.24799	mix	-0.332351	Durum wheat	EPO	P. triticina
72_68_2	CT02	72	68	0.209952	0.352735	mix	-0.332351	Durum wheat	EPO	P. triticina
72_68_2	CT02	72	68	0.271912	0.456833	mix	-0.332351	Durum wheat	EPO	P. triticina
72_68_2	CT02	72	68	0.310945	0.522413	mix	-0.332351	Durum wheat	EPO	P. triticina
72_68_2	CT02	72	68	0.535963	0.90046	mix	-0.332351	Durum wheat	EPO	P. triticina
72_68_2	CT02	72	68	0.866802	1.45629	mix	-0.332351	Durum wheat	EPO	P. triticina
72_72_1	CT01	72	72	0.342505	0.121892	pure	1.47282	Durum wheat	EPO	P. triticina
72_72_1	CT01	72	72	0.553465	0.19697	pure	1.47282	Durum wheat	EPO	P. triticina
72_72_1	CT01	72	72	1.84478	0.656528	pure	1.47282	Durum wheat	EPO	P. triticina
72_72_1	CT01	72	72	2.64885	0.942688	pure	1.47282	Durum wheat	EPO	P. triticina
72_72_1	CT01	72	72	2.69784	0.960122	pure	1.47282	Durum wheat	EPO	P. triticina
72_72_1	CT01	72	72	8.77193	3.1218	pure	1.47282	Durum wheat	EPO	P. triticina
72_72_2	CT02	72	72	0.195293	0.328108	pure	1.47282	Durum wheat	EPO	P. triticina
72_72_2	CT02	72	72	0.202368	0.339994	pure	1.47282	Durum wheat	EPO	P. triticina
72_72_2	CT02	72	72	0.314465	0.528327	pure	1.47282	Durum wheat	EPO	P. triticina
72_72_2	CT02	72	72	0.341122	0.573112	pure	1.47282	Durum wheat	EPO	P. triticina
72_72_2	CT02	72	72	0.343249	0.576686	pure	1.47282	Durum wheat	EPO	P. triticina
72_72_2	CT02	72	72	0.430256	0.722863	pure	1.47282	Durum wheat	EPO	P. triticina
72_72_2	CT02	72	72	0.443813	0.745641	pure	1.47282	Durum wheat	EPO	P. triticina
72_72_2	CT02	72	72	0.744364	1.25059	pure	1.47282	Durum wheat	EPO	P. triticina
72_72_2	CT02	72	72	0.926021	1.55579	pure	1.47282	Durum wheat	EPO	P. triticina
72_72_2	CT02	72	72	1.12176	1.88465	pure	1.47282	Durum wheat	EPO	P. triticina
72_72_2	CT02	72	72	1.4846	2.49424	pure	1.47282	Durum wheat	EPO	P. triticina
72_74_1	CT01	72	74	0.44843	0.15959	mix	-0.333428	Durum wheat	EPO	P. triticina
72_74_1	CT01	72	74	0.543774	0.193521	mix	-0.333428	Durum wheat	EPO	P. triticina
72_74_1	CT01	72	74	1.38074	0.491384	mix	-0.333428	Durum wheat	EPO	P. triticina
72_74_1	CT01	72	74	2.20607	0.785109	mix	-0.333428	Durum wheat	EPO	P. triticina
72_74_1	CT01	72	74	2.25762	0.803453	mix	-0.333428	Durum wheat	EPO	P. triticina
72_74_1	CT01	72	74	3.27869	1.16684	mix	-0.333428	Durum wheat	EPO	P. triticina
72_74_2	CT02	72	74	0	0	mix	-0.333428	Durum wheat	EPO	P. triticina
72_74_2	CT02	72	74	0.321992	0.540972	mix	-0.333428	Durum wheat	EPO	P. triticina
72_74_2	CT02	72	74	0.417885	0.702081	mix	-0.333428	Durum wheat	EPO	P. triticina
72_74_2	CT02	72	74	0.502816	0.84477	mix	-0.333428	Durum wheat	EPO	P. triticina
72_74_2	CT02	72	74	0.617157	1.03687	mix	-0.333428	Durum wheat	EPO	P. triticina
72_74_2	CT02	72	74	1.18448	1.99003	mix	-0.333428	Durum wheat	EPO	P. triticina
72_77_1	CT01	72	77	0.115367	0.0410574	mix	-0.131678	Durum wheat	EPO	P. triticina
72_77_1	CT01	72	77	0.860057	0.306081	mix	-0.131678	Durum wheat	EPO	P. triticina
72_77_1	CT01	72	77	1.33304	0.474408	mix	-0.131678	Durum wheat	EPO	P. triticina
72_77_1	CT01	72	77	1.54261	0.548994	mix	-0.131678	Durum wheat	EPO	P. triticina
72_77_1	CT01	72	77	2.22816	0.792971	mix	-0.131678	Durum wheat	EPO	P. triticina
72_77_1	CT01	72	77	2.23764	0.796342	mix	-0.131678	Durum wheat	EPO	P. triticina
72_77_2	CT02	72	77	0.0926698	0.155693	mix	-0.131678	Durum wheat	EPO	P. triticina
72_77_2	CT02	72	77	0.385159	0.647097	mix	-0.131678	Durum wheat	EPO	P. triticina
72_77_2	CT02	72	77	0.568343	0.954862	mix	-0.131678	Durum wheat	EPO	P. triticina
72_77_2	CT02	72	77	0.970141	1.62991	mix	-0.131678	Durum wheat	EPO	P. triticina
72_77_2	CT02	72	77	1.03199	1.73383	mix	-0.131678	Durum wheat	EPO	P. triticina
72_77_2	CT02	72	77	1.81745	3.05346	mix	-0.131678	Durum wheat	EPO	P. triticina
72_82_1	CT01	72	82	0.436681	0.155408	mix	0.298317	Durum wheat	EPO	P. triticina
72_82_1	CT01	72	82	0.815471	0.290214	mix	0.298317	Durum wheat	EPO	P. triticina
72_82_1	CT01	72	82	0.871555	0.310173	mix	0.298317	Durum wheat	EPO	P. triticina
72_82_1	CT01	72	82	1.47149	0.523681	mix	0.298317	Durum wheat	EPO	P. triticina
72_82_2	CT02	72	82	0.197863	0.332426	mix	0.298317	Durum wheat	EPO	P. triticina
72_82_2	CT02	72	82	0.263539	0.442767	mix	0.298317	Durum wheat	EPO	P. triticina
72_82_2	CT02	72	82	0.263899	0.443371	mix	0.298317	Durum wheat	EPO	P. triticina
72_82_2	CT02	72	82	0.271887	0.456791	mix	0.298317	Durum wheat	EPO	P. triticina
72_101_1	CT01	72	101	0.797994	0.283994	mix	-0.394877	Durum wheat	EPO	P. triticina
72_101_1	CT01	72	101	1.37566	0.489577	mix	-0.394877	Durum wheat	EPO	P. triticina
72_101_1	CT01	72	101	1.41443	0.503374	mix	-0.394877	Durum wheat	EPO	P. triticina
72_101_1	CT01	72	101	1.77767	0.632647	mix	-0.394877	Durum wheat	EPO	P. triticina
72_101_1	CT01	72	101	2.61134	0.929339	mix	-0.394877	Durum wheat	EPO	P. triticina
72_101_1	CT01	72	101	4.4003	1.566	mix	-0.394877	Durum wheat	EPO	P. triticina
72_101_2	CT02	72	101	0.109794	0.184462	mix	-0.394877	Durum wheat	EPO	P. triticina
72_101_2	CT02	72	101	0.115287	0.193691	mix	-0.394877	Durum wheat	EPO	P. triticina
72_101_2	CT02	72	101	0.354516	0.595614	mix	-0.394877	Durum wheat	EPO	P. triticina
72_101_2	CT02	72	101	0.563743	0.947133	mix	-0.394877	Durum wheat	EPO	P. triticina
72_101_2	CT02	72	101	0.59676	1.0026	mix	-0.394877	Durum wheat	EPO	P. triticina
72_295_1	CT01	72	295	0.360794	0.128401	mix	-0.318418	Durum wheat	EPO	P. triticina
72_295_1	CT01	72	295	0.422833	0.15048	mix	-0.318418	Durum wheat	EPO	P. triticina
72_295_1	CT01	72	295	0.691754	0.246185	mix	-0.318418	Durum wheat	EPO	P. triticina
72_295_1	CT01	72	295	0.792184	0.281926	mix	-0.318418	Durum wheat	EPO	P. triticina
72_295_1	CT01	72	295	1.1725	0.417277	mix	-0.318418	Durum wheat	EPO	P. triticina
72_295_1	CT01	72	295	1.94146	0.690936	mix	-0.318418	Durum wheat	EPO	P. triticina
72_295_2	CT02	72	295	0.103972	0.174681	mix	-0.318418	Durum wheat	EPO	P. triticina
72_295_2	CT02	72	295	0.109433	0.183856	mix	-0.318418	Durum wheat	EPO	P. triticina
72_295_2	CT02	72	295	0.115247	0.193624	mix	-0.318418	Durum wheat	EPO	P. triticina
72_295_2	CT02	72	295	0.139451	0.234288	mix	-0.318418	Durum wheat	EPO	P. triticina
72_295_2	CT02	72	295	0.199641	0.335412	mix	-0.318418	Durum wheat	EPO	P. triticina
72_295_2	CT02	72	295	0.293858	0.493705	mix	-0.318418	Durum wheat	EPO	P. triticina
72_309_1	CT01	72	309	0.109649	0.0390225	mix	0.286128	Durum wheat	EPO	P. triticina
72_309_1	CT01	72	309	0.119403	0.0424938	mix	0.286128	Durum wheat	EPO	P. triticina
72_309_1	CT01	72	309	0.358081	0.127436	mix	0.286128	Durum wheat	EPO	P. triticina
72_309_1	CT01	72	309	2.60044	0.925459	mix	0.286128	Durum wheat	EPO	P. triticina
72_309_1	CT01	72	309	2.87253	1.02229	mix	0.286128	Durum wheat	EPO	P. triticina
72_309_1	CT01	72	309	3.18354	1.13298	mix	0.286128	Durum wheat	EPO	P. triticina
72_309_2	CT02	72	309	0.0968054	0.162641	mix	0.286128	Durum wheat	EPO	P. triticina
72_309_2	CT02	72	309	0.106689	0.179247	mix	0.286128	Durum wheat	EPO	P. triticina
72_309_2	CT02	72	309	0.12659	0.212682	mix	0.286128	Durum wheat	EPO	P. triticina
72_309_2	CT02	72	309	0.184298	0.309635	mix	0.286128	Durum wheat	EPO	P. triticina
72_309_2	CT02	72	309	0.198118	0.332854	mix	0.286128	Durum wheat	EPO	P. triticina
72_309_2	CT02	72	309	0.763109	1.28208	mix	0.286128	Durum wheat	EPO	P. triticina
74_6_1	CT01	74	6	1.08328	0.698952	mix	-0.42104	Durum wheat	EPO	P. triticina
74_6_1	CT01	74	6	1.5425	0.99525	mix	-0.42104	Durum wheat	EPO	P. triticina
74_6_1	CT01	74	6	2.06072	1.32962	mix	-0.42104	Durum wheat	EPO	P. triticina
74_6_1	CT01	74	6	3.45686	2.23044	mix	-0.42104	Durum wheat	EPO	P. triticina
74_6_2	CT02	74	6	0	0	mix	-0.42104	Durum wheat	EPO	P. triticina
74_6_2	CT02	74	6	0.10011	0.221443	mix	-0.42104	Durum wheat	EPO	P. triticina
74_6_2	CT02	74	6	0.507271	1.12208	mix	-0.42104	Durum wheat	EPO	P. triticina
74_67_1	CT01	74	67	0.440383	0.284144	mix	-0.403524	Durum wheat	EPO	P. triticina
74_67_1	CT01	74	67	0.510009	0.329068	mix	-0.403524	Durum wheat	EPO	P. triticina
74_67_1	CT01	74	67	0.709119	0.457538	mix	-0.403524	Durum wheat	EPO	P. triticina
74_67_1	CT01	74	67	0.907323	0.585424	mix	-0.403524	Durum wheat	EPO	P. triticina
74_67_1	CT01	74	67	1.09305	0.705255	mix	-0.403524	Durum wheat	EPO	P. triticina
74_67_2	CT02	74	67	0	0	mix	-0.403524	Durum wheat	EPO	P. triticina
74_67_2	CT02	74	67	0	0	mix	-0.403524	Durum wheat	EPO	P. triticina
74_67_2	CT02	74	67	0.127894	0.282899	mix	-0.403524	Durum wheat	EPO	P. triticina
74_67_2	CT02	74	67	0.222866	0.492978	mix	-0.403524	Durum wheat	EPO	P. triticina
74_67_2	CT02	74	67	1.14469	2.53204	mix	-0.403524	Durum wheat	EPO	P. triticina
74_68_1	CT01	74	68	0	0	mix	-0.456299	Durum wheat	EPO	P. triticina
74_68_1	CT01	74	68	0	0	mix	-0.456299	Durum wheat	EPO	P. triticina
74_68_1	CT01	74	68	0.410846	0.265086	mix	-0.456299	Durum wheat	EPO	P. triticina
74_68_1	CT01	74	68	0.961538	0.620404	mix	-0.456299	Durum wheat	EPO	P. triticina
74_68_1	CT01	74	68	1.30795	0.843916	mix	-0.456299	Durum wheat	EPO	P. triticina
74_68_1	CT01	74	68	1.34569	0.868269	mix	-0.456299	Durum wheat	EPO	P. triticina
74_68_2	CT02	74	68	0	0	mix	-0.456299	Durum wheat	EPO	P. triticina
74_68_2	CT02	74	68	0	0	mix	-0.456299	Durum wheat	EPO	P. triticina
74_68_2	CT02	74	68	0.111844	0.247399	mix	-0.456299	Durum wheat	EPO	P. triticina
74_68_2	CT02	74	68	0.380373	0.841381	mix	-0.456299	Durum wheat	EPO	P. triticina
74_68_2	CT02	74	68	0.730194	1.61518	mix	-0.456299	Durum wheat	EPO	P. triticina
74_68_2	CT02	74	68	0.870227	1.92493	mix	-0.456299	Durum wheat	EPO	P. triticina
74_72_1	CT01	74	72	0.130141	0.0839694	mix	-0.333428	Durum wheat	EPO	P. triticina
74_72_1	CT01	74	72	0.62004	0.400062	mix	-0.333428	Durum wheat	EPO	P. triticina
74_72_1	CT01	74	72	1.33398	0.860711	mix	-0.333428	Durum wheat	EPO	P. triticina
74_72_1	CT01	74	72	1.71994	1.10974	mix	-0.333428	Durum wheat	EPO	P. triticina
74_72_2	CT02	74	72	0	0	mix	-0.333428	Durum wheat	EPO	P. triticina
74_72_2	CT02	74	72	0	0	mix	-0.333428	Durum wheat	EPO	P. triticina
74_72_2	CT02	74	72	0	0	mix	-0.333428	Durum wheat	EPO	P. triticina
74_72_2	CT02	74	72	0	0	mix	-0.333428	Durum wheat	EPO	P. triticina
74_72_2	CT02	74	72	0	0	mix	-0.333428	Durum wheat	EPO	P. triticina
74_74_1	CT01	74	74	0.585652	0.377874	pure	2.33925	Durum wheat	EPO	P. triticina
74_74_1	CT01	74	74	1.2219	0.788393	pure	2.33925	Durum wheat	EPO	P. triticina
74_74_1	CT01	74	74	1.7013	1.09771	pure	2.33925	Durum wheat	EPO	P. triticina
74_74_1	CT01	74	74	2.69058	1.73602	pure	2.33925	Durum wheat	EPO	P. triticina
74_74_2	CT02	74	74	0	0	pure	2.33925	Durum wheat	EPO	P. triticina
74_74_2	CT02	74	74	0	0	pure	2.33925	Durum wheat	EPO	P. triticina
74_74_2	CT02	74	74	0.123365	0.272883	pure	2.33925	Durum wheat	EPO	P. triticina
74_74_2	CT02	74	74	0.16581	0.36677	pure	2.33925	Durum wheat	EPO	P. triticina
74_74_2	CT02	74	74	0.881834	1.95061	pure	2.33925	Durum wheat	EPO	P. triticina
74_74_2	CT02	74	74	1.54148	3.40974	pure	2.33925	Durum wheat	EPO	P. triticina
74_77_1	CT01	74	77	0	0	mix	0.61432	Durum wheat	EPO	P. triticina
74_77_1	CT01	74	77	0	0	mix	0.61432	Durum wheat	EPO	P. triticina
74_77_1	CT01	74	77	0	0	mix	0.61432	Durum wheat	EPO	P. triticina
74_77_1	CT01	74	77	0.291545	0.188111	mix	0.61432	Durum wheat	EPO	P. triticina
74_77_1	CT01	74	77	3.19489	2.06141	mix	0.61432	Durum wheat	EPO	P. triticina
74_77_1	CT01	74	77	4.64239	2.99537	mix	0.61432	Durum wheat	EPO	P. triticina
74_77_2	CT02	74	77	0	0	mix	0.61432	Durum wheat	EPO	P. triticina
74_77_2	CT02	74	77	0	0	mix	0.61432	Durum wheat	EPO	P. triticina
74_77_2	CT02	74	77	0.0927644	0.205194	mix	0.61432	Durum wheat	EPO	P. triticina
74_77_2	CT02	74	77	0.275609	0.609644	mix	0.61432	Durum wheat	EPO	P. triticina
74_77_2	CT02	74	77	0.332779	0.736103	mix	0.61432	Durum wheat	EPO	P. triticina
74_77_2	CT02	74	77	0.547945	1.21205	mix	0.61432	Durum wheat	EPO	P. triticina
74_82_1	CT01	74	82	0.257036	0.165845	mix	-0.314227	Durum wheat	EPO	P. triticina
74_82_1	CT01	74	82	0.379615	0.244935	mix	-0.314227	Durum wheat	EPO	P. triticina
74_82_1	CT01	74	82	0.448229	0.289207	mix	-0.314227	Durum wheat	EPO	P. triticina
74_82_1	CT01	74	82	1.39329	0.898977	mix	-0.314227	Durum wheat	EPO	P. triticina
74_82_1	CT01	74	82	1.81444	1.17072	mix	-0.314227	Durum wheat	EPO	P. triticina
74_82_1	CT01	74	82	2.51446	1.62238	mix	-0.314227	Durum wheat	EPO	P. triticina
74_82_2	CT02	74	82	0	0	mix	-0.314227	Durum wheat	EPO	P. triticina
74_82_2	CT02	74	82	0	0	mix	-0.314227	Durum wheat	EPO	P. triticina
74_82_2	CT02	74	82	0.217108	0.480241	mix	-0.314227	Durum wheat	EPO	P. triticina
74_82_2	CT02	74	82	0.223889	0.49524	mix	-0.314227	Durum wheat	EPO	P. triticina
74_82_2	CT02	74	82	0.64433	1.42525	mix	-0.314227	Durum wheat	EPO	P. triticina
74_82_2	CT02	74	82	0.825764	1.82658	mix	-0.314227	Durum wheat	EPO	P. triticina
74_101_1	CT01	74	101	0	0	mix	-0.450831	Durum wheat	EPO	P. triticina
74_101_1	CT01	74	101	0.159847	0.103136	mix	-0.450831	Durum wheat	EPO	P. triticina
74_101_1	CT01	74	101	0.538575	0.3475	mix	-0.450831	Durum wheat	EPO	P. triticina
74_101_1	CT01	74	101	0.713606	0.460433	mix	-0.450831	Durum wheat	EPO	P. triticina
74_101_1	CT01	74	101	1.05168	0.678567	mix	-0.450831	Durum wheat	EPO	P. triticina
74_101_1	CT01	74	101	1.97193	1.27233	mix	-0.450831	Durum wheat	EPO	P. triticina
74_101_2	CT02	74	101	0.116564	0.257838	mix	-0.450831	Durum wheat	EPO	P. triticina
74_101_2	CT02	74	101	0.217486	0.481077	mix	-0.450831	Durum wheat	EPO	P. triticina
74_101_2	CT02	74	101	0.316022	0.699038	mix	-0.450831	Durum wheat	EPO	P. triticina
74_101_2	CT02	74	101	0.335984	0.743193	mix	-0.450831	Durum wheat	EPO	P. triticina
74_101_2	CT02	74	101	0.64178	1.41961	mix	-0.450831	Durum wheat	EPO	P. triticina
74_101_2	CT02	74	101	0.938184	2.07525	mix	-0.450831	Durum wheat	EPO	P. triticina
74_295_1	CT01	74	295	0	0	mix	-0.288301	Durum wheat	EPO	P. triticina
74_295_1	CT01	74	295	0.124039	0.0800323	mix	-0.288301	Durum wheat	EPO	P. triticina
74_295_1	CT01	74	295	0.263609	0.170086	mix	-0.288301	Durum wheat	EPO	P. triticina
74_295_1	CT01	74	295	0.290698	0.187564	mix	-0.288301	Durum wheat	EPO	P. triticina
74_295_1	CT01	74	295	0.394841	0.254759	mix	-0.288301	Durum wheat	EPO	P. triticina
74_295_1	CT01	74	295	1.22982	0.793507	mix	-0.288301	Durum wheat	EPO	P. triticina
74_295_2	CT02	74	295	0	0	mix	-0.288301	Durum wheat	EPO	P. triticina
74_295_2	CT02	74	295	0	0	mix	-0.288301	Durum wheat	EPO	P. triticina
74_295_2	CT02	74	295	0	0	mix	-0.288301	Durum wheat	EPO	P. triticina
74_295_2	CT02	74	295	0.411946	0.911221	mix	-0.288301	Durum wheat	EPO	P. triticina
74_309_1	CT01	74	309	0.389509	0.251319	mix	-0.285918	Durum wheat	EPO	P. triticina
74_309_1	CT01	74	309	0.508712	0.328231	mix	-0.285918	Durum wheat	EPO	P. triticina
74_309_1	CT01	74	309	0.645245	0.416325	mix	-0.285918	Durum wheat	EPO	P. triticina
74_309_1	CT01	74	309	0.793471	0.511964	mix	-0.285918	Durum wheat	EPO	P. triticina
74_309_1	CT01	74	309	2.24299	1.44722	mix	-0.285918	Durum wheat	EPO	P. triticina
74_309_2	CT02	74	309	0	0	mix	-0.285918	Durum wheat	EPO	P. triticina
74_309_2	CT02	74	309	0	0	mix	-0.285918	Durum wheat	EPO	P. triticina
74_309_2	CT02	74	309	0	0	mix	-0.285918	Durum wheat	EPO	P. triticina
74_309_2	CT02	74	309	0.112701	0.249295	mix	-0.285918	Durum wheat	EPO	P. triticina
74_309_2	CT02	74	309	0.157853	0.34917	mix	-0.285918	Durum wheat	EPO	P. triticina
77_6_1	CT01	77	6	0.115674	0.102164	mix	-0.459142	Durum wheat	EPO	P. triticina
77_6_1	CT01	77	6	0.126231	0.111488	mix	-0.459142	Durum wheat	EPO	P. triticina
77_6_1	CT01	77	6	0.23175	0.204684	mix	-0.459142	Durum wheat	EPO	P. triticina
77_6_1	CT01	77	6	0.399414	0.352767	mix	-0.459142	Durum wheat	EPO	P. triticina
77_6_1	CT01	77	6	2.19849	1.94173	mix	-0.459142	Durum wheat	EPO	P. triticina
77_6_1	CT01	77	6	2.84642	2.51399	mix	-0.459142	Durum wheat	EPO	P. triticina
77_6_2	CT02	77	6	0	0	mix	-0.459142	Durum wheat	EPO	P. triticina
77_6_2	CT02	77	6	0	0	mix	-0.459142	Durum wheat	EPO	P. triticina
77_6_2	CT02	77	6	0	0	mix	-0.459142	Durum wheat	EPO	P. triticina
77_6_2	CT02	77	6	0	0	mix	-0.459142	Durum wheat	EPO	P. triticina
77_6_2	CT02	77	6	0	0	mix	-0.459142	Durum wheat	EPO	P. triticina
77_6_2	CT02	77	6	0.0872677	1.574	mix	-0.459142	Durum wheat	EPO	P. triticina
77_67_1	CT01	77	67	0	0	mix	-0.387828	Durum wheat	EPO	P. triticina
77_67_1	CT01	77	67	0.112982	0.0997865	mix	-0.387828	Durum wheat	EPO	P. triticina
77_67_1	CT01	77	67	0.218603	0.193073	mix	-0.387828	Durum wheat	EPO	P. triticina
77_67_1	CT01	77	67	1.72223	1.52109	mix	-0.387828	Durum wheat	EPO	P. triticina
77_67_2	CT02	77	67	0	0	mix	-0.387828	Durum wheat	EPO	P. triticina
77_67_2	CT02	77	67	0	0	mix	-0.387828	Durum wheat	EPO	P. triticina
77_67_2	CT02	77	67	0	0	mix	-0.387828	Durum wheat	EPO	P. triticina
77_67_2	CT02	77	67	0.100796	1.81801	mix	-0.387828	Durum wheat	EPO	P. triticina
77_67_2	CT02	77	67	0.344382	6.21145	mix	-0.387828	Durum wheat	EPO	P. triticina
77_67_2	CT02	77	67	0.865651	15.6133	mix	-0.387828	Durum wheat	EPO	P. triticina
77_68_1	CT01	77	68	0.226296	0.199867	mix	-0.430078	Durum wheat	EPO	P. triticina
77_68_1	CT01	77	68	0.247219	0.218346	mix	-0.430078	Durum wheat	EPO	P. triticina
77_68_1	CT01	77	68	0.273673	0.241711	mix	-0.430078	Durum wheat	EPO	P. triticina
77_68_1	CT01	77	68	0.482509	0.426157	mix	-0.430078	Durum wheat	EPO	P. triticina
77_68_1	CT01	77	68	0.696298	0.614978	mix	-0.430078	Durum wheat	EPO	P. triticina
77_68_1	CT01	77	68	0.770119	0.680177	mix	-0.430078	Durum wheat	EPO	P. triticina
77_68_2	CT02	77	68	0	0	mix	-0.430078	Durum wheat	EPO	P. triticina
77_68_2	CT02	77	68	0	0	mix	-0.430078	Durum wheat	EPO	P. triticina
77_68_2	CT02	77	68	0	0	mix	-0.430078	Durum wheat	EPO	P. triticina
77_68_2	CT02	77	68	0	0	mix	-0.430078	Durum wheat	EPO	P. triticina
77_68_2	CT02	77	68	0.0810241	1.46139	mix	-0.430078	Durum wheat	EPO	P. triticina
77_68_2	CT02	77	68	0.17304	3.12104	mix	-0.430078	Durum wheat	EPO	P. triticina
77_72_1	CT01	77	72	0	0	mix	-0.131678	Durum wheat	EPO	P. triticina
77_72_1	CT01	77	72	0.110607	0.0976895	mix	-0.131678	Durum wheat	EPO	P. triticina
77_72_1	CT01	77	72	0.119674	0.105698	mix	-0.131678	Durum wheat	EPO	P. triticina
77_72_1	CT01	77	72	0.229043	0.202293	mix	-0.131678	Durum wheat	EPO	P. triticina
77_72_1	CT01	77	72	0.260383	0.229973	mix	-0.131678	Durum wheat	EPO	P. triticina
77_72_1	CT01	77	72	1.04131	0.919691	mix	-0.131678	Durum wheat	EPO	P. triticina
77_72_2	CT02	77	72	0	0	mix	-0.131678	Durum wheat	EPO	P. triticina
77_72_2	CT02	77	72	0	0	mix	-0.131678	Durum wheat	EPO	P. triticina
77_72_2	CT02	77	72	0	0	mix	-0.131678	Durum wheat	EPO	P. triticina
77_72_2	CT02	77	72	0.0985416	1.77735	mix	-0.131678	Durum wheat	EPO	P. triticina
77_72_2	CT02	77	72	0.21624	3.90021	mix	-0.131678	Durum wheat	EPO	P. triticina
77_72_2	CT02	77	72	0.30021	5.41474	mix	-0.131678	Durum wheat	EPO	P. triticina
77_74_1	CT01	77	74	0	0	mix	0.61432	Durum wheat	EPO	P. triticina
77_74_1	CT01	77	74	0	0	mix	0.61432	Durum wheat	EPO	P. triticina
77_74_1	CT01	77	74	0	0	mix	0.61432	Durum wheat	EPO	P. triticina
77_74_1	CT01	77	74	0	0	mix	0.61432	Durum wheat	EPO	P. triticina
77_74_1	CT01	77	74	0.787579	0.695598	mix	0.61432	Durum wheat	EPO	P. triticina
77_74_1	CT01	77	74	0.790157	0.697875	mix	0.61432	Durum wheat	EPO	P. triticina
77_74_2	CT02	77	74	0	0	mix	0.61432	Durum wheat	EPO	P. triticina
77_74_2	CT02	77	74	0	0	mix	0.61432	Durum wheat	EPO	P. triticina
77_74_2	CT02	77	74	0	0	mix	0.61432	Durum wheat	EPO	P. triticina
77_74_2	CT02	77	74	0.115687	2.08659	mix	0.61432	Durum wheat	EPO	P. triticina
77_74_2	CT02	77	74	0.321785	5.80387	mix	0.61432	Durum wheat	EPO	P. triticina
77_77_1	CT01	77	77	0.327297	0.289072	pure	2.36966	Durum wheat	EPO	P. triticina
77_77_1	CT01	77	77	1.321	1.16672	pure	2.36966	Durum wheat	EPO	P. triticina
77_77_1	CT01	77	77	1.32594	1.17108	pure	2.36966	Durum wheat	EPO	P. triticina
77_77_1	CT01	77	77	1.55469	1.37312	pure	2.36966	Durum wheat	EPO	P. triticina
77_77_2	CT02	77	77	0	0	pure	2.36966	Durum wheat	EPO	P. triticina
77_77_2	CT02	77	77	0	0	pure	2.36966	Durum wheat	EPO	P. triticina
77_77_2	CT02	77	77	0	0	pure	2.36966	Durum wheat	EPO	P. triticina
77_77_2	CT02	77	77	0.0922594	1.66404	pure	2.36966	Durum wheat	EPO	P. triticina
77_77_2	CT02	77	77	0.110546	1.99386	pure	2.36966	Durum wheat	EPO	P. triticina
77_77_2	CT02	77	77	0.129853	2.3421	pure	2.36966	Durum wheat	EPO	P. triticina
77_82_1	CT01	77	82	0.14403	0.127209	mix	-0.461648	Durum wheat	EPO	P. triticina
77_82_1	CT01	77	82	0.265534	0.234522	mix	-0.461648	Durum wheat	EPO	P. triticina
77_82_1	CT01	77	82	0.275634	0.243443	mix	-0.461648	Durum wheat	EPO	P. triticina
77_82_1	CT01	77	82	0.441112	0.389594	mix	-0.461648	Durum wheat	EPO	P. triticina
77_82_1	CT01	77	82	0.520156	0.459407	mix	-0.461648	Durum wheat	EPO	P. triticina
77_82_1	CT01	77	82	0.631712	0.557935	mix	-0.461648	Durum wheat	EPO	P. triticina
77_82_2	CT02	77	82	0	0	mix	-0.461648	Durum wheat	EPO	P. triticina
77_82_2	CT02	77	82	0	0	mix	-0.461648	Durum wheat	EPO	P. triticina
77_82_2	CT02	77	82	0	0	mix	-0.461648	Durum wheat	EPO	P. triticina
77_82_2	CT02	77	82	0	0	mix	-0.461648	Durum wheat	EPO	P. triticina
77_82_2	CT02	77	82	0.0968898	1.74755	mix	-0.461648	Durum wheat	EPO	P. triticina
77_82_2	CT02	77	82	0.161891	2.91994	mix	-0.461648	Durum wheat	EPO	P. triticina
77_101_1	CT01	77	101	0.224366	0.198163	mix	-0.511237	Durum wheat	EPO	P. triticina
77_101_1	CT01	77	101	0.256904	0.226901	mix	-0.511237	Durum wheat	EPO	P. triticina
77_101_1	CT01	77	101	0.379843	0.335481	mix	-0.511237	Durum wheat	EPO	P. triticina
77_101_1	CT01	77	101	0.550176	0.485921	mix	-0.511237	Durum wheat	EPO	P. triticina
77_101_1	CT01	77	101	0.566251	0.500119	mix	-0.511237	Durum wheat	EPO	P. triticina
77_101_1	CT01	77	101	0.93985	0.830085	mix	-0.511237	Durum wheat	EPO	P. triticina
77_101_2	CT02	77	101	0	0	mix	-0.511237	Durum wheat	EPO	P. triticina
77_101_2	CT02	77	101	0.0917936	1.65564	mix	-0.511237	Durum wheat	EPO	P. triticina
77_101_2	CT02	77	101	0.10395	1.8749	mix	-0.511237	Durum wheat	EPO	P. triticina
77_101_2	CT02	77	101	0.121595	2.19315	mix	-0.511237	Durum wheat	EPO	P. triticina
77_101_2	CT02	77	101	0.315789	5.69574	mix	-0.511237	Durum wheat	EPO	P. triticina
77_101_2	CT02	77	101	0.383178	6.9112	mix	-0.511237	Durum wheat	EPO	P. triticina
77_295_1	CT01	77	295	0.632511	0.55864	mix	-0.284259	Durum wheat	EPO	P. triticina
77_295_1	CT01	77	295	0.74603	0.658901	mix	-0.284259	Durum wheat	EPO	P. triticina
77_295_1	CT01	77	295	1.72733	1.52559	mix	-0.284259	Durum wheat	EPO	P. triticina
77_295_2	CT02	77	295	0	0	mix	-0.284259	Durum wheat	EPO	P. triticina
77_295_2	CT02	77	295	0	0	mix	-0.284259	Durum wheat	EPO	P. triticina
77_295_2	CT02	77	295	0.126646	2.28426	mix	-0.284259	Durum wheat	EPO	P. triticina
77_295_2	CT02	77	295	0.166044	2.99485	mix	-0.284259	Durum wheat	EPO	P. triticina
77_295_2	CT02	77	295	0.248293	4.47834	mix	-0.284259	Durum wheat	EPO	P. triticina
77_295_2	CT02	77	295	1.13518	20.4747	mix	-0.284259	Durum wheat	EPO	P. triticina
77_309_1	CT01	77	309	0.971345	0.857902	mix	-0.318116	Durum wheat	EPO	P. triticina
77_309_1	CT01	77	309	1.3395	1.18306	mix	-0.318116	Durum wheat	EPO	P. triticina
77_309_1	CT01	77	309	2.10943	1.86307	mix	-0.318116	Durum wheat	EPO	P. triticina
77_309_1	CT01	77	309	2.48071	2.19098	mix	-0.318116	Durum wheat	EPO	P. triticina
77_309_2	CT02	77	309	0	0	mix	-0.318116	Durum wheat	EPO	P. triticina
77_309_2	CT02	77	309	0	0	mix	-0.318116	Durum wheat	EPO	P. triticina
77_309_2	CT02	77	309	0	0	mix	-0.318116	Durum wheat	EPO	P. triticina
77_309_2	CT02	77	309	0	0	mix	-0.318116	Durum wheat	EPO	P. triticina
77_309_2	CT02	77	309	0	0	mix	-0.318116	Durum wheat	EPO	P. triticina
77_309_2	CT02	77	309	0.0991375	1.78809	mix	-0.318116	Durum wheat	EPO	P. triticina
82_6_1	CT01	82	6	0.436538	0.182599	mix	-0.485189	Durum wheat	EPO	P. triticina
82_6_1	CT01	82	6	0.818442	0.342346	mix	-0.485189	Durum wheat	EPO	P. triticina
82_6_1	CT01	82	6	1.45833	0.610006	mix	-0.485189	Durum wheat	EPO	P. triticina
82_6_1	CT01	82	6	1.75112	0.732476	mix	-0.485189	Durum wheat	EPO	P. triticina
82_6_1	CT01	82	6	3.02284	1.26442	mix	-0.485189	Durum wheat	EPO	P. triticina
82_6_1	CT01	82	6	4.51613	1.88905	mix	-0.485189	Durum wheat	EPO	P. triticina
82_6_2	CT02	82	6	0	0	mix	-0.485189	Durum wheat	EPO	P. triticina
82_6_2	CT02	82	6	0.305623	0.454348	mix	-0.485189	Durum wheat	EPO	P. triticina
82_6_2	CT02	82	6	0.36931	0.549027	mix	-0.485189	Durum wheat	EPO	P. triticina
82_6_2	CT02	82	6	0.787092	1.17011	mix	-0.485189	Durum wheat	EPO	P. triticina
82_6_2	CT02	82	6	0.793365	1.17944	mix	-0.485189	Durum wheat	EPO	P. triticina
82_6_2	CT02	82	6	1.13725	1.69067	mix	-0.485189	Durum wheat	EPO	P. triticina
82_67_1	CT01	82	67	0.378549	0.158343	mix	-0.091559	Durum wheat	EPO	P. triticina
82_67_1	CT01	82	67	0.646496	0.270423	mix	-0.091559	Durum wheat	EPO	P. triticina
82_67_1	CT01	82	67	0.990753	0.414422	mix	-0.091559	Durum wheat	EPO	P. triticina
82_67_1	CT01	82	67	1.77552	0.742683	mix	-0.091559	Durum wheat	EPO	P. triticina
82_67_1	CT01	82	67	2.43722	1.01946	mix	-0.091559	Durum wheat	EPO	P. triticina
82_67_1	CT01	82	67	5.17759	2.16573	mix	-0.091559	Durum wheat	EPO	P. triticina
82_67_2	CT02	82	67	0.0957579	0.142356	mix	-0.091559	Durum wheat	EPO	P. triticina
82_67_2	CT02	82	67	0.203915	0.303146	mix	-0.091559	Durum wheat	EPO	P. triticina
82_67_2	CT02	82	67	0.205959	0.306185	mix	-0.091559	Durum wheat	EPO	P. triticina
82_67_2	CT02	82	67	0.501966	0.746237	mix	-0.091559	Durum wheat	EPO	P. triticina
82_67_2	CT02	82	67	0.585578	0.870537	mix	-0.091559	Durum wheat	EPO	P. triticina
82_67_2	CT02	82	67	1.86416	2.77131	mix	-0.091559	Durum wheat	EPO	P. triticina
82_68_1	CT01	82	68	0.120744	0.0505059	mix	-0.0247926	Durum wheat	EPO	P. triticina
82_68_1	CT01	82	68	2.52339	1.05551	mix	-0.0247926	Durum wheat	EPO	P. triticina
82_68_1	CT01	82	68	4.9125	2.05485	mix	-0.0247926	Durum wheat	EPO	P. triticina
82_68_1	CT01	82	68	6.17972	2.58491	mix	-0.0247926	Durum wheat	EPO	P. triticina
82_68_2	CT02	82	68	0	0	mix	-0.0247926	Durum wheat	EPO	P. triticina
82_68_2	CT02	82	68	0.2456	0.365115	mix	-0.0247926	Durum wheat	EPO	P. triticina
82_68_2	CT02	82	68	0.30009	0.446122	mix	-0.0247926	Durum wheat	EPO	P. triticina
82_68_2	CT02	82	68	0.408538	0.607345	mix	-0.0247926	Durum wheat	EPO	P. triticina
82_68_2	CT02	82	68	0.539665	0.802282	mix	-0.0247926	Durum wheat	EPO	P. triticina
82_68_2	CT02	82	68	2.27252	3.37839	mix	-0.0247926	Durum wheat	EPO	P. triticina
82_72_1	CT01	82	72	1.53547	0.642271	mix	0.298317	Durum wheat	EPO	P. triticina
82_72_1	CT01	82	72	2.11842	0.886113	mix	0.298317	Durum wheat	EPO	P. triticina
82_72_1	CT01	82	72	2.25758	0.944322	mix	0.298317	Durum wheat	EPO	P. triticina
82_72_1	CT01	82	72	2.83317	1.18509	mix	0.298317	Durum wheat	EPO	P. triticina
82_72_2	CT02	82	72	0.106123	0.157766	mix	0.298317	Durum wheat	EPO	P. triticina
82_72_2	CT02	82	72	0.337353	0.501519	mix	0.298317	Durum wheat	EPO	P. triticina
82_72_2	CT02	82	72	0.430071	0.639355	mix	0.298317	Durum wheat	EPO	P. triticina
82_72_2	CT02	82	72	0.454504	0.675679	mix	0.298317	Durum wheat	EPO	P. triticina
82_72_2	CT02	82	72	0.515021	0.765645	mix	0.298317	Durum wheat	EPO	P. triticina
82_74_1	CT01	82	74	0.3181	0.133058	mix	-0.314227	Durum wheat	EPO	P. triticina
82_74_1	CT01	82	74	0.413693	0.173044	mix	-0.314227	Durum wheat	EPO	P. triticina
82_74_1	CT01	82	74	0.518888	0.217045	mix	-0.314227	Durum wheat	EPO	P. triticina
82_74_1	CT01	82	74	1.09329	0.457314	mix	-0.314227	Durum wheat	EPO	P. triticina
82_74_1	CT01	82	74	3.41509	1.4285	mix	-0.314227	Durum wheat	EPO	P. triticina
82_74_1	CT01	82	74	3.87023	1.61888	mix	-0.314227	Durum wheat	EPO	P. triticina
82_74_2	CT02	82	74	0.260847	0.387782	mix	-0.314227	Durum wheat	EPO	P. triticina
82_74_2	CT02	82	74	0.404334	0.601095	mix	-0.314227	Durum wheat	EPO	P. triticina
82_74_2	CT02	82	74	0.4489	0.667348	mix	-0.314227	Durum wheat	EPO	P. triticina
82_74_2	CT02	82	74	0.544613	0.809637	mix	-0.314227	Durum wheat	EPO	P. triticina
82_74_2	CT02	82	74	0.635555	0.944833	mix	-0.314227	Durum wheat	EPO	P. triticina
82_74_2	CT02	82	74	0.984144	1.46306	mix	-0.314227	Durum wheat	EPO	P. triticina
82_77_1	CT01	82	77	0.668747	0.27973	mix	-0.461648	Durum wheat	EPO	P. triticina
82_77_1	CT01	82	77	1.04676	0.437847	mix	-0.461648	Durum wheat	EPO	P. triticina
82_77_1	CT01	82	77	1.81951	0.76108	mix	-0.461648	Durum wheat	EPO	P. triticina
82_77_1	CT01	82	77	2.09343	0.875662	mix	-0.461648	Durum wheat	EPO	P. triticina
82_77_1	CT01	82	77	2.29033	0.95802	mix	-0.461648	Durum wheat	EPO	P. triticina
82_77_1	CT01	82	77	2.40783	1.00717	mix	-0.461648	Durum wheat	EPO	P. triticina
82_77_2	CT02	82	77	0.252749	0.375743	mix	-0.461648	Durum wheat	EPO	P. triticina
82_77_2	CT02	82	77	0.268097	0.39856	mix	-0.461648	Durum wheat	EPO	P. triticina
82_77_2	CT02	82	77	0.292826	0.435323	mix	-0.461648	Durum wheat	EPO	P. triticina
82_77_2	CT02	82	77	0.467115	0.694426	mix	-0.461648	Durum wheat	EPO	P. triticina
82_82_1	CT01	82	82	0.614251	0.256935	pure	1.80131	Durum wheat	EPO	P. triticina
82_82_1	CT01	82	82	1.31637	0.550623	pure	1.80131	Durum wheat	EPO	P. triticina
82_82_1	CT01	82	82	1.45048	0.60672	pure	1.80131	Durum wheat	EPO	P. triticina
82_82_1	CT01	82	82	3.17495	1.32805	pure	1.80131	Durum wheat	EPO	P. triticina
82_82_1	CT01	82	82	3.7189	1.55558	pure	1.80131	Durum wheat	EPO	P. triticina
82_82_1	CT01	82	82	4.06918	1.70209	pure	1.80131	Durum wheat	EPO	P. triticina
82_82_2	CT02	82	82	0.191424	0.284577	pure	1.80131	Durum wheat	EPO	P. triticina
82_82_2	CT02	82	82	0.252504	0.37538	pure	1.80131	Durum wheat	EPO	P. triticina
82_82_2	CT02	82	82	0.43399	0.645182	pure	1.80131	Durum wheat	EPO	P. triticina
82_82_2	CT02	82	82	0.443616	0.659493	pure	1.80131	Durum wheat	EPO	P. triticina
82_82_2	CT02	82	82	0.521014	0.774554	pure	1.80131	Durum wheat	EPO	P. triticina
82_82_2	CT02	82	82	0.532623	0.791813	pure	1.80131	Durum wheat	EPO	P. triticina
82_82_2	CT02	82	82	0.556749	0.827678	pure	1.80131	Durum wheat	EPO	P. triticina
82_82_2	CT02	82	82	0.81493	1.2115	pure	1.80131	Durum wheat	EPO	P. triticina
82_82_2	CT02	82	82	1.01937	1.51542	pure	1.80131	Durum wheat	EPO	P. triticina
82_82_2	CT02	82	82	1.11563	1.65852	pure	1.80131	Durum wheat	EPO	P. triticina
82_82_2	CT02	82	82	1.51745	2.25588	pure	1.80131	Durum wheat	EPO	P. triticina
82_101_1	CT01	82	101	0.79105	0.330888	mix	-0.501451	Durum wheat	EPO	P. triticina
82_101_1	CT01	82	101	1.11657	0.46705	mix	-0.501451	Durum wheat	EPO	P. triticina
82_101_1	CT01	82	101	1.24434	0.520496	mix	-0.501451	Durum wheat	EPO	P. triticina
82_101_1	CT01	82	101	1.41563	0.592143	mix	-0.501451	Durum wheat	EPO	P. triticina
82_101_1	CT01	82	101	3.00409	1.25658	mix	-0.501451	Durum wheat	EPO	P. triticina
82_101_1	CT01	82	101	3.67985	1.53924	mix	-0.501451	Durum wheat	EPO	P. triticina
82_101_2	CT02	82	101	0.362792	0.539337	mix	-0.501451	Durum wheat	EPO	P. triticina
82_101_2	CT02	82	101	0.436443	0.648828	mix	-0.501451	Durum wheat	EPO	P. triticina
82_101_2	CT02	82	101	0.558555	0.830364	mix	-0.501451	Durum wheat	EPO	P. triticina
82_101_2	CT02	82	101	0.717728	1.06699	mix	-0.501451	Durum wheat	EPO	P. triticina
82_101_2	CT02	82	101	0.939047	1.39601	mix	-0.501451	Durum wheat	EPO	P. triticina
82_295_1	CT01	82	295	0.513611	0.214838	mix	-0.367278	Durum wheat	EPO	P. triticina
82_295_1	CT01	82	295	1.31532	0.550184	mix	-0.367278	Durum wheat	EPO	P. triticina
82_295_1	CT01	82	295	1.44364	0.603861	mix	-0.367278	Durum wheat	EPO	P. triticina
82_295_1	CT01	82	295	1.98939	0.832141	mix	-0.367278	Durum wheat	EPO	P. triticina
82_295_1	CT01	82	295	2.87242	1.20151	mix	-0.367278	Durum wheat	EPO	P. triticina
82_295_1	CT01	82	295	3.40823	1.42563	mix	-0.367278	Durum wheat	EPO	P. triticina
82_295_2	CT02	82	295	0	0	mix	-0.367278	Durum wheat	EPO	P. triticina
82_295_2	CT02	82	295	0	0	mix	-0.367278	Durum wheat	EPO	P. triticina
82_295_2	CT02	82	295	0.255515	0.379856	mix	-0.367278	Durum wheat	EPO	P. triticina
82_295_2	CT02	82	295	0.298775	0.444167	mix	-0.367278	Durum wheat	EPO	P. triticina
82_295_2	CT02	82	295	0.399968	0.594604	mix	-0.367278	Durum wheat	EPO	P. triticina
82_295_2	CT02	82	295	0.502296	0.746728	mix	-0.367278	Durum wheat	EPO	P. triticina
82_309_1	CT01	82	309	0.320479	0.134053	mix	0.14652	Durum wheat	EPO	P. triticina
82_309_1	CT01	82	309	0.71714	0.299972	mix	0.14652	Durum wheat	EPO	P. triticina
82_309_1	CT01	82	309	0.865468	0.362016	mix	0.14652	Durum wheat	EPO	P. triticina
82_309_1	CT01	82	309	0.991408	0.414696	mix	0.14652	Durum wheat	EPO	P. triticina
82_309_1	CT01	82	309	4.47837	1.87326	mix	0.14652	Durum wheat	EPO	P. triticina
82_309_1	CT01	82	309	5.95045	2.48901	mix	0.14652	Durum wheat	EPO	P. triticina
82_309_2	CT02	82	309	0	0	mix	0.14652	Durum wheat	EPO	P. triticina
82_309_2	CT02	82	309	0.0869943	0.129328	mix	0.14652	Durum wheat	EPO	P. triticina
82_309_2	CT02	82	309	0.0870928	0.129475	mix	0.14652	Durum wheat	EPO	P. triticina
82_309_2	CT02	82	309	0.146049	0.217121	mix	0.14652	Durum wheat	EPO	P. triticina
82_309_2	CT02	82	309	0.170503	0.253475	mix	0.14652	Durum wheat	EPO	P. triticina
101_6_1	CT01	101	6	0.124719	0.0736018	mix	0.730399	Durum wheat	EPO	P. triticina
101_6_1	CT01	101	6	0.39984	0.235961	mix	0.730399	Durum wheat	EPO	P. triticina
101_6_1	CT01	101	6	0.889812	0.525113	mix	0.730399	Durum wheat	EPO	P. triticina
101_6_1	CT01	101	6	1.28315	0.757236	mix	0.730399	Durum wheat	EPO	P. triticina
101_6_1	CT01	101	6	3.02267	1.7838	mix	0.730399	Durum wheat	EPO	P. triticina
101_6_1	CT01	101	6	3.84	2.26613	mix	0.730399	Durum wheat	EPO	P. triticina
101_6_2	CT02	101	6	0.114521	0.420492	mix	0.730399	Durum wheat	EPO	P. triticina
101_6_2	CT02	101	6	0.127437	0.467916	mix	0.730399	Durum wheat	EPO	P. triticina
101_6_2	CT02	101	6	0.306984	1.12716	mix	0.730399	Durum wheat	EPO	P. triticina
101_6_2	CT02	101	6	0.358295	1.31556	mix	0.730399	Durum wheat	EPO	P. triticina
101_6_2	CT02	101	6	0.854388	3.13709	mix	0.730399	Durum wheat	EPO	P. triticina
101_67_1	CT01	101	67	0.245912	0.145122	mix	-0.175785	Durum wheat	EPO	P. triticina
101_67_1	CT01	101	67	0.679532	0.401019	mix	-0.175785	Durum wheat	EPO	P. triticina
101_67_1	CT01	101	67	1.07109	0.632094	mix	-0.175785	Durum wheat	EPO	P. triticina
101_67_1	CT01	101	67	3.45561	2.03929	mix	-0.175785	Durum wheat	EPO	P. triticina
101_67_1	CT01	101	67	3.47524	2.05087	mix	-0.175785	Durum wheat	EPO	P. triticina
101_67_1	CT01	101	67	5.05196	2.98136	mix	-0.175785	Durum wheat	EPO	P. triticina
101_67_2	CT02	101	67	0.253807	0.931912	mix	-0.175785	Durum wheat	EPO	P. triticina
101_67_2	CT02	101	67	0.349895	1.28472	mix	-0.175785	Durum wheat	EPO	P. triticina
101_67_2	CT02	101	67	0.58418	2.14496	mix	-0.175785	Durum wheat	EPO	P. triticina
101_67_2	CT02	101	67	0.712589	2.61644	mix	-0.175785	Durum wheat	EPO	P. triticina
101_67_2	CT02	101	67	0.856256	3.14394	mix	-0.175785	Durum wheat	EPO	P. triticina
101_67_2	CT02	101	67	0.887607	3.25906	mix	-0.175785	Durum wheat	EPO	P. triticina
101_68_1	CT01	101	68	1.13733	0.671185	mix	-0.318807	Durum wheat	EPO	P. triticina
101_68_1	CT01	101	68	2.39091	1.41097	mix	-0.318807	Durum wheat	EPO	P. triticina
101_68_1	CT01	101	68	2.77741	1.63906	mix	-0.318807	Durum wheat	EPO	P. triticina
101_68_1	CT01	101	68	3.96592	2.34045	mix	-0.318807	Durum wheat	EPO	P. triticina
101_68_2	CT02	101	68	0.11542	0.423792	mix	-0.318807	Durum wheat	EPO	P. triticina
101_68_2	CT02	101	68	0.221337	0.81269	mix	-0.318807	Durum wheat	EPO	P. triticina
101_68_2	CT02	101	68	0.280781	1.03095	mix	-0.318807	Durum wheat	EPO	P. triticina
101_68_2	CT02	101	68	0.425472	1.56222	mix	-0.318807	Durum wheat	EPO	P. triticina
101_68_2	CT02	101	68	0.802476	2.94648	mix	-0.318807	Durum wheat	EPO	P. triticina
101_68_2	CT02	101	68	1.33914	4.91695	mix	-0.318807	Durum wheat	EPO	P. triticina
101_72_1	CT01	101	72	0.929224	0.548371	mix	-0.394877	Durum wheat	EPO	P. triticina
101_72_1	CT01	101	72	0.939597	0.554493	mix	-0.394877	Durum wheat	EPO	P. triticina
101_72_1	CT01	101	72	1.94903	1.1502	mix	-0.394877	Durum wheat	EPO	P. triticina
101_72_1	CT01	101	72	3.26629	1.92756	mix	-0.394877	Durum wheat	EPO	P. triticina
101_72_1	CT01	101	72	3.50631	2.06921	mix	-0.394877	Durum wheat	EPO	P. triticina
101_72_1	CT01	101	72	4.25969	2.51381	mix	-0.394877	Durum wheat	EPO	P. triticina
101_72_2	CT02	101	72	0	0	mix	-0.394877	Durum wheat	EPO	P. triticina
101_72_2	CT02	101	72	0.0626881	0.230174	mix	-0.394877	Durum wheat	EPO	P. triticina
101_72_2	CT02	101	72	0.174856	0.642024	mix	-0.394877	Durum wheat	EPO	P. triticina
101_72_2	CT02	101	72	0.246975	0.906825	mix	-0.394877	Durum wheat	EPO	P. triticina
101_72_2	CT02	101	72	0.395674	1.45281	mix	-0.394877	Durum wheat	EPO	P. triticina
101_74_1	CT01	101	74	0	0	mix	-0.450831	Durum wheat	EPO	P. triticina
101_74_1	CT01	101	74	0.416204	0.245618	mix	-0.450831	Durum wheat	EPO	P. triticina
101_74_1	CT01	101	74	0.956284	0.564341	mix	-0.450831	Durum wheat	EPO	P. triticina
101_74_1	CT01	101	74	2.10474	1.24209	mix	-0.450831	Durum wheat	EPO	P. triticina
101_74_1	CT01	101	74	2.65604	1.56743	mix	-0.450831	Durum wheat	EPO	P. triticina
101_74_1	CT01	101	74	2.82127	1.66494	mix	-0.450831	Durum wheat	EPO	P. triticina
101_74_2	CT02	101	74	0	0	mix	-0.450831	Durum wheat	EPO	P. triticina
101_74_2	CT02	101	74	0.510986	1.87621	mix	-0.450831	Durum wheat	EPO	P. triticina
101_74_2	CT02	101	74	0.602773	2.21322	mix	-0.450831	Durum wheat	EPO	P. triticina
101_74_2	CT02	101	74	0.824014	3.02556	mix	-0.450831	Durum wheat	EPO	P. triticina
101_74_2	CT02	101	74	1.02907	3.77848	mix	-0.450831	Durum wheat	EPO	P. triticina
101_74_2	CT02	101	74	1.14752	4.21339	mix	-0.450831	Durum wheat	EPO	P. triticina
101_77_1	CT01	101	77	0.787608	0.464798	mix	-0.511237	Durum wheat	EPO	P. triticina
101_77_1	CT01	101	77	1.0763	0.635165	mix	-0.511237	Durum wheat	EPO	P. triticina
101_77_1	CT01	101	77	1.50886	0.89044	mix	-0.511237	Durum wheat	EPO	P. triticina
101_77_1	CT01	101	77	2.07254	1.22309	mix	-0.511237	Durum wheat	EPO	P. triticina
101_77_1	CT01	101	77	2.1837	1.28869	mix	-0.511237	Durum wheat	EPO	P. triticina
101_77_1	CT01	101	77	3.28307	1.93747	mix	-0.511237	Durum wheat	EPO	P. triticina
101_77_2	CT02	101	77	0	0	mix	-0.511237	Durum wheat	EPO	P. triticina
101_77_2	CT02	101	77	0.136221	0.500168	mix	-0.511237	Durum wheat	EPO	P. triticina
101_77_2	CT02	101	77	0.140095	0.514393	mix	-0.511237	Durum wheat	EPO	P. triticina
101_77_2	CT02	101	77	0.447477	1.64302	mix	-0.511237	Durum wheat	EPO	P. triticina
101_77_2	CT02	101	77	0.692841	2.54393	mix	-0.511237	Durum wheat	EPO	P. triticina
101_77_2	CT02	101	77	0.936831	3.43979	mix	-0.511237	Durum wheat	EPO	P. triticina
101_82_1	CT01	101	82	0.83652	0.493663	mix	-0.501451	Durum wheat	EPO	P. triticina
101_82_1	CT01	101	82	0.95511	0.563648	mix	-0.501451	Durum wheat	EPO	P. triticina
101_82_1	CT01	101	82	1.22485	0.72283	mix	-0.501451	Durum wheat	EPO	P. triticina
101_82_1	CT01	101	82	1.61834	0.955046	mix	-0.501451	Durum wheat	EPO	P. triticina
101_82_1	CT01	101	82	2.85714	1.68611	mix	-0.501451	Durum wheat	EPO	P. triticina
101_82_1	CT01	101	82	3.00429	1.77295	mix	-0.501451	Durum wheat	EPO	P. triticina
101_82_2	CT02	101	82	0	0	mix	-0.501451	Durum wheat	EPO	P. triticina
101_82_2	CT02	101	82	0.140135	0.514537	mix	-0.501451	Durum wheat	EPO	P. triticina
101_82_2	CT02	101	82	0.278396	1.0222	mix	-0.501451	Durum wheat	EPO	P. triticina
101_82_2	CT02	101	82	0.435682	1.59971	mix	-0.501451	Durum wheat	EPO	P. triticina
101_82_2	CT02	101	82	1.05461	3.87223	mix	-0.501451	Durum wheat	EPO	P. triticina
101_82_2	CT02	101	82	1.29839	4.76736	mix	-0.501451	Durum wheat	EPO	P. triticina
101_101_1	CT01	101	101	0.766871	0.452561	pure	2.07964	Durum wheat	EPO	P. triticina
101_101_1	CT01	101	101	1.27356	0.751578	pure	2.07964	Durum wheat	EPO	P. triticina
101_101_1	CT01	101	101	1.41978	0.837869	pure	2.07964	Durum wheat	EPO	P. triticina
101_101_1	CT01	101	101	3.31785	1.95799	pure	2.07964	Durum wheat	EPO	P. triticina
101_101_2	CT02	101	101	0.0814863	0.299196	pure	2.07964	Durum wheat	EPO	P. triticina
101_101_2	CT02	101	101	0.121832	0.447336	pure	2.07964	Durum wheat	EPO	P. triticina
101_101_2	CT02	101	101	0.171233	0.628722	pure	2.07964	Durum wheat	EPO	P. triticina
101_101_2	CT02	101	101	0.294594	1.08167	pure	2.07964	Durum wheat	EPO	P. triticina
101_101_2	CT02	101	101	0.421186	1.54648	pure	2.07964	Durum wheat	EPO	P. triticina
101_101_2	CT02	101	101	0.543774	1.99659	pure	2.07964	Durum wheat	EPO	P. triticina
101_295_1	CT01	101	295	0.637836	0.376412	mix	-0.0440252	Durum wheat	EPO	P. triticina
101_295_1	CT01	101	295	0.839329	0.49532	mix	-0.0440252	Durum wheat	EPO	P. triticina
101_295_1	CT01	101	295	1.63052	0.962235	mix	-0.0440252	Durum wheat	EPO	P. triticina
101_295_1	CT01	101	295	3.14748	1.85745	mix	-0.0440252	Durum wheat	EPO	P. triticina
101_295_1	CT01	101	295	3.84404	2.26852	mix	-0.0440252	Durum wheat	EPO	P. triticina
101_295_1	CT01	101	295	5.77812	3.40989	mix	-0.0440252	Durum wheat	EPO	P. triticina
101_295_2	CT02	101	295	0	0	mix	-0.0440252	Durum wheat	EPO	P. triticina
101_295_2	CT02	101	295	0.230176	0.845145	mix	-0.0440252	Durum wheat	EPO	P. triticina
101_295_2	CT02	101	295	0.435303	1.59832	mix	-0.0440252	Durum wheat	EPO	P. triticina
101_295_2	CT02	101	295	0.636335	2.33645	mix	-0.0440252	Durum wheat	EPO	P. triticina
101_295_2	CT02	101	295	1.1777	4.32421	mix	-0.0440252	Durum wheat	EPO	P. triticina
101_295_2	CT02	101	295	1.23471	4.53351	mix	-0.0440252	Durum wheat	EPO	P. triticina
101_309_1	CT01	101	309	0.961406	0.567363	mix	-0.413024	Durum wheat	EPO	P. triticina
101_309_1	CT01	101	309	1.01407	0.598442	mix	-0.413024	Durum wheat	EPO	P. triticina
101_309_1	CT01	101	309	2.0957	1.23676	mix	-0.413024	Durum wheat	EPO	P. triticina
101_309_1	CT01	101	309	2.69465	1.59022	mix	-0.413024	Durum wheat	EPO	P. triticina
101_309_2	CT02	101	309	0	0	mix	-0.413024	Durum wheat	EPO	P. triticina
101_309_2	CT02	101	309	0.113999	0.418574	mix	-0.413024	Durum wheat	EPO	P. triticina
101_309_2	CT02	101	309	0.128057	0.470193	mix	-0.413024	Durum wheat	EPO	P. triticina
101_309_2	CT02	101	309	0.19687	0.722853	mix	-0.413024	Durum wheat	EPO	P. triticina
101_309_2	CT02	101	309	0.309023	1.13465	mix	-0.413024	Durum wheat	EPO	P. triticina
101_309_2	CT02	101	309	0.459137	1.68583	mix	-0.413024	Durum wheat	EPO	P. triticina
295_6_1	CT01	295	6	0.644122	0.380553	mix	-0.1202	Durum wheat	EPO	P. triticina
295_6_1	CT01	295	6	0.85751	0.506625	mix	-0.1202	Durum wheat	EPO	P. triticina
295_6_1	CT01	295	6	1.31077	0.774416	mix	-0.1202	Durum wheat	EPO	P. triticina
295_6_1	CT01	295	6	3.04804	1.80081	mix	-0.1202	Durum wheat	EPO	P. triticina
295_6_1	CT01	295	6	3.25648	1.92396	mix	-0.1202	Durum wheat	EPO	P. triticina
295_6_1	CT01	295	6	5.16894	3.05385	mix	-0.1202	Durum wheat	EPO	P. triticina
295_6_2	CT02	295	6	0.10002	0.113047	mix	-0.1202	Durum wheat	EPO	P. triticina
295_6_2	CT02	295	6	0.107898	0.121951	mix	-0.1202	Durum wheat	EPO	P. triticina
295_6_2	CT02	295	6	0.184094	0.208072	mix	-0.1202	Durum wheat	EPO	P. triticina
295_6_2	CT02	295	6	0.265322	0.299879	mix	-0.1202	Durum wheat	EPO	P. triticina
295_6_2	CT02	295	6	0.280086	0.316566	mix	-0.1202	Durum wheat	EPO	P. triticina
295_6_2	CT02	295	6	0.481	0.543648	mix	-0.1202	Durum wheat	EPO	P. triticina
295_67_1	CT01	295	67	0.381777	0.225557	mix	-0.159705	Durum wheat	EPO	P. triticina
295_67_1	CT01	295	67	0.706048	0.41714	mix	-0.159705	Durum wheat	EPO	P. triticina
295_67_1	CT01	295	67	0.828958	0.489756	mix	-0.159705	Durum wheat	EPO	P. triticina
295_67_1	CT01	295	67	1.07138	0.632981	mix	-0.159705	Durum wheat	EPO	P. triticina
295_67_1	CT01	295	67	1.53719	0.908184	mix	-0.159705	Durum wheat	EPO	P. triticina
295_67_1	CT01	295	67	6.54644	3.8677	mix	-0.159705	Durum wheat	EPO	P. triticina
295_67_2	CT02	295	67	0	0	mix	-0.159705	Durum wheat	EPO	P. triticina
295_67_2	CT02	295	67	0	0	mix	-0.159705	Durum wheat	EPO	P. triticina
295_67_2	CT02	295	67	0.105407	0.119136	mix	-0.159705	Durum wheat	EPO	P. triticina
295_67_2	CT02	295	67	0.184332	0.20834	mix	-0.159705	Durum wheat	EPO	P. triticina
295_67_2	CT02	295	67	0.286697	0.324038	mix	-0.159705	Durum wheat	EPO	P. triticina
295_67_2	CT02	295	67	0.376046	0.425024	mix	-0.159705	Durum wheat	EPO	P. triticina
295_68_1	CT01	295	68	0.626959	0.370413	mix	-0.0165232	Durum wheat	EPO	P. triticina
295_68_1	CT01	295	68	1.76388	1.04211	mix	-0.0165232	Durum wheat	EPO	P. triticina
295_68_1	CT01	295	68	3.29698	1.94789	mix	-0.0165232	Durum wheat	EPO	P. triticina
295_68_1	CT01	295	68	4.06903	2.40402	mix	-0.0165232	Durum wheat	EPO	P. triticina
295_68_1	CT01	295	68	4.61702	2.72778	mix	-0.0165232	Durum wheat	EPO	P. triticina
295_68_1	CT01	295	68	5.30537	3.13446	mix	-0.0165232	Durum wheat	EPO	P. triticina
295_68_2	CT02	295	68	0.0974564	0.11015	mix	-0.0165232	Durum wheat	EPO	P. triticina
295_68_2	CT02	295	68	0.26476	0.299244	mix	-0.0165232	Durum wheat	EPO	P. triticina
295_68_2	CT02	295	68	0.763618	0.863075	mix	-0.0165232	Durum wheat	EPO	P. triticina
295_68_2	CT02	295	68	0.809998	0.915496	mix	-0.0165232	Durum wheat	EPO	P. triticina
295_68_2	CT02	295	68	1.09311	1.23549	mix	-0.0165232	Durum wheat	EPO	P. triticina
295_68_2	CT02	295	68	2.43353	2.75048	mix	-0.0165232	Durum wheat	EPO	P. triticina
295_72_1	CT01	295	72	0.245339	0.144948	mix	-0.318418	Durum wheat	EPO	P. triticina
295_72_1	CT01	295	72	0.804721	0.475436	mix	-0.318418	Durum wheat	EPO	P. triticina
295_72_1	CT01	295	72	1.0087	0.595949	mix	-0.318418	Durum wheat	EPO	P. triticina
295_72_1	CT01	295	72	2.38429	1.40866	mix	-0.318418	Durum wheat	EPO	P. triticina
295_72_1	CT01	295	72	2.86757	1.69419	mix	-0.318418	Durum wheat	EPO	P. triticina
295_72_1	CT01	295	72	3.50435	2.0704	mix	-0.318418	Durum wheat	EPO	P. triticina
295_72_2	CT02	295	72	0	0	mix	-0.318418	Durum wheat	EPO	P. triticina
295_72_2	CT02	295	72	0.734677	0.830364	mix	-0.318418	Durum wheat	EPO	P. triticina
295_72_2	CT02	295	72	0.997606	1.12754	mix	-0.318418	Durum wheat	EPO	P. triticina
295_72_2	CT02	295	72	1.57845	1.78403	mix	-0.318418	Durum wheat	EPO	P. triticina
295_72_2	CT02	295	72	1.63061	1.84299	mix	-0.318418	Durum wheat	EPO	P. triticina
295_74_1	CT01	295	74	0	0	mix	-0.288301	Durum wheat	EPO	P. triticina
295_74_1	CT01	295	74	0	0	mix	-0.288301	Durum wheat	EPO	P. triticina
295_74_1	CT01	295	74	0	0	mix	-0.288301	Durum wheat	EPO	P. triticina
295_74_1	CT01	295	74	0.232748	0.137509	mix	-0.288301	Durum wheat	EPO	P. triticina
295_74_1	CT01	295	74	0.59952	0.354202	mix	-0.288301	Durum wheat	EPO	P. triticina
295_74_1	CT01	295	74	3.24296	1.91597	mix	-0.288301	Durum wheat	EPO	P. triticina
295_74_2	CT02	295	74	0	0	mix	-0.288301	Durum wheat	EPO	P. triticina
295_74_2	CT02	295	74	0.062004	0.0700796	mix	-0.288301	Durum wheat	EPO	P. triticina
295_74_2	CT02	295	74	0.0965904	0.109171	mix	-0.288301	Durum wheat	EPO	P. triticina
295_74_2	CT02	295	74	0.304414	0.344062	mix	-0.288301	Durum wheat	EPO	P. triticina
295_74_2	CT02	295	74	0.362004	0.409153	mix	-0.288301	Durum wheat	EPO	P. triticina
295_77_1	CT01	295	77	2.19849	1.29889	mix	-0.284259	Durum wheat	EPO	P. triticina
295_77_1	CT01	295	77	3.49493	2.06483	mix	-0.284259	Durum wheat	EPO	P. triticina
295_77_1	CT01	295	77	3.85051	2.27491	mix	-0.284259	Durum wheat	EPO	P. triticina
295_77_1	CT01	295	77	5.58859	3.30179	mix	-0.284259	Durum wheat	EPO	P. triticina
295_77_2	CT02	295	77	0	0	mix	-0.284259	Durum wheat	EPO	P. triticina
295_77_2	CT02	295	77	0.200361	0.226457	mix	-0.284259	Durum wheat	EPO	P. triticina
295_77_2	CT02	295	77	0.87777	0.992095	mix	-0.284259	Durum wheat	EPO	P. triticina
295_77_2	CT02	295	77	1.05876	1.19666	mix	-0.284259	Durum wheat	EPO	P. triticina
295_77_2	CT02	295	77	1.09669	1.23953	mix	-0.284259	Durum wheat	EPO	P. triticina
295_77_2	CT02	295	77	1.45576	1.64536	mix	-0.284259	Durum wheat	EPO	P. triticina
295_82_1	CT01	295	82	0.539084	0.318495	mix	-0.367278	Durum wheat	EPO	P. triticina
295_82_1	CT01	295	82	0.841043	0.496896	mix	-0.367278	Durum wheat	EPO	P. triticina
295_82_1	CT01	295	82	1.05444	0.62297	mix	-0.367278	Durum wheat	EPO	P. triticina
295_82_1	CT01	295	82	1.34078	0.792146	mix	-0.367278	Durum wheat	EPO	P. triticina
295_82_1	CT01	295	82	3.36256	1.98663	mix	-0.367278	Durum wheat	EPO	P. triticina
295_82_1	CT01	295	82	5.11628	3.02274	mix	-0.367278	Durum wheat	EPO	P. triticina
295_82_2	CT02	295	82	0.104646	0.118276	mix	-0.367278	Durum wheat	EPO	P. triticina
295_82_2	CT02	295	82	0.258309	0.291952	mix	-0.367278	Durum wheat	EPO	P. triticina
295_82_2	CT02	295	82	0.453885	0.513001	mix	-0.367278	Durum wheat	EPO	P. triticina
295_82_2	CT02	295	82	0.507872	0.57402	mix	-0.367278	Durum wheat	EPO	P. triticina
295_82_2	CT02	295	82	0.547695	0.619029	mix	-0.367278	Durum wheat	EPO	P. triticina
295_82_2	CT02	295	82	0.55841	0.631139	mix	-0.367278	Durum wheat	EPO	P. triticina
295_101_1	CT01	295	101	0.114943	0.0679091	mix	-0.0440252	Durum wheat	EPO	P. triticina
295_101_1	CT01	295	101	0.66357	0.392043	mix	-0.0440252	Durum wheat	EPO	P. triticina
295_101_1	CT01	295	101	0.900322	0.531918	mix	-0.0440252	Durum wheat	EPO	P. triticina
295_101_1	CT01	295	101	1.02624	0.606313	mix	-0.0440252	Durum wheat	EPO	P. triticina
295_101_1	CT01	295	101	1.3292	0.785302	mix	-0.0440252	Durum wheat	EPO	P. triticina
295_101_1	CT01	295	101	5.55776	3.28357	mix	-0.0440252	Durum wheat	EPO	P. triticina
295_101_2	CT02	295	101	0.0897827	0.101476	mix	-0.0440252	Durum wheat	EPO	P. triticina
295_101_2	CT02	295	101	0.127097	0.143651	mix	-0.0440252	Durum wheat	EPO	P. triticina
295_101_2	CT02	295	101	0.267201	0.302003	mix	-0.0440252	Durum wheat	EPO	P. triticina
295_101_2	CT02	295	101	0.72584	0.820377	mix	-0.0440252	Durum wheat	EPO	P. triticina
295_101_2	CT02	295	101	1.01122	1.14293	mix	-0.0440252	Durum wheat	EPO	P. triticina
295_101_2	CT02	295	101	1.31389	1.48501	mix	-0.0440252	Durum wheat	EPO	P. triticina
295_295_1	CT01	295	295	0.581531	0.343573	pure	1.73478	Durum wheat	EPO	P. triticina
295_295_1	CT01	295	295	0.726568	0.429263	pure	1.73478	Durum wheat	EPO	P. triticina
295_295_1	CT01	295	295	1.25913	0.743904	pure	1.73478	Durum wheat	EPO	P. triticina
295_295_1	CT01	295	295	4.20315	2.48326	pure	1.73478	Durum wheat	EPO	P. triticina
295_295_2	CT02	295	295	0.179986	0.203428	pure	1.73478	Durum wheat	EPO	P. triticina
295_295_2	CT02	295	295	0.214846	0.242828	pure	1.73478	Durum wheat	EPO	P. triticina
295_295_2	CT02	295	295	0.324781	0.367082	pure	1.73478	Durum wheat	EPO	P. triticina
295_295_2	CT02	295	295	0.512033	0.578722	pure	1.73478	Durum wheat	EPO	P. triticina
295_295_2	CT02	295	295	0.625782	0.707287	pure	1.73478	Durum wheat	EPO	P. triticina
295_295_2	CT02	295	295	0.780183	0.881798	pure	1.73478	Durum wheat	EPO	P. triticina
[truncated: 126 more rows]

## Sheet: ELI
Modalities	Experiment	focal	neighbor	lesion number	lesion number/surface unit	condition	Genetic distance between focal and neighbor	species	Population	Pathogen
[truncated: 1,337 more rows]
